# Supplementary material for: Systematically Differentiating Functions for Alternatively Spliced Isoforms through Integrating RNA-seq Data
Source: PLoS Comput Biol. 2013 Nov 7;9(11):e1003314. doi: 10.1371/journal.pcbi.1003314 (PMC3820534; doi:10.1371/journal.pcbi.1003314)
Supplement: Dataset S2 — Five-fold cross-validation results. (TXT) [file pcbi.1003314.s002.txt]

When input data is in isoform level
GO term	GO term size	Number of genes	Baseline Probability	AUC	AUPRC	Precision @ 1% Recall	Precision @ 10% Recall	Precision @ 20% Recall	Precision @ 50% Recall	Fold change of AUPRC over baseline	Fold change of10% recall over baseline
GO_0000018	25	19209	0.001301473	0.720984153	0.004988304	0.013468013	0.013468013	0.006403415	0.002559363	3.832813111	10.34828283
GO_0000038	31	19209	0.001613827	0.699677722	0.007942305	0.018382353	0.018382353	0.013833992	0.007462687	4.921410907	11.39053605
GO_0000041	67	19209	0.003487948	0.746986778	0.016762374	0.035856574	0.035856574	0.029007634	0.012609457	4.805797571	10.2801332
GO_0000070	30	19209	0.001561768	0.867087266	0.013568709	0.032786885	0.032786885	0.020689655	0.009158558	8.688044482	20.99344262
GO_0000075	90	19209	0.004685304	0.760642409	0.015642645	0.028380634	0.028380634	0.02578019	0.012355212	3.338661816	6.0573734
GO_0000077	47	19209	0.00244677	0.741911629	0.006745111	0.010460251	0.010460251	0.010164191	0.006184586	2.756741025	4.275126858
GO_0000079	34	19209	0.001770004	0.655476647	0.005082397	0.05	0.004166667	0.003829787	0.002812061	2.871404683	2.354044118
GO_0000082	51	19209	0.002655005	0.686327731	0.005601417	0.015625	0.006642821	0.006642821	0.005942275	2.109757151	2.501998858
GO_0000086	23	19209	0.001197355	0.649678887	0.00265176	0.006578947	0.003747323	0.003747323	0.0025	2.214680547	3.129666698
GO_0000087	65	19209	0.00338383	0.843421518	0.022835463	0.066666667	0.037037037	0.029530201	0.024645258	6.748406193	10.94529915
GO_0000165	167	19209	0.008693841	0.64605942	0.01764521	0.045977011	0.023485785	0.021071644	0.016126235	2.029621741	2.7014278
GO_0000186	26	19209	0.001353532	0.59809567	0.004189748	0.045454545	0.003858025	0.002939447	0.00200374	3.095417749	2.850338319
GO_0000187	69	19209	0.003592066	0.646616843	0.008854602	0.032608696	0.009642655	0.009642655	0.006961018	2.465044101	2.684431182
GO_0000209	77	19209	0.004008538	0.767023902	0.012770312	0.083333333	0.019448947	0.015936255	0.010025063	3.185778345	4.851880696
GO_0000226	137	19209	0.007132074	0.748392186	0.02197367	0.090909091	0.04057971	0.030837004	0.017299375	3.080965182	5.689749286
GO_0000271	34	19209	0.001770004	0.72545594	0.007593461	0.012867647	0.012867647	0.012867647	0.006048387	4.290082045	7.269842128
GO_0000278	241	19209	0.012546202	0.808618053	0.052134417	0.077272727	0.074148297	0.070556309	0.058369513	4.155394243	5.910019209
GO_0000279	161	19209	0.008381488	0.813784594	0.062612968	0.307692308	0.125925926	0.094707521	0.03978389	7.470388223	15.02429262
GO_0000280	58	19209	0.003019418	0.848131636	0.022721062	0.05	0.049689441	0.035714286	0.018902439	7.524980617	16.45662883
GO_0000302	63	19209	0.003279713	0.593598232	0.005414222	0.00929368	0.00929368	0.007320644	0.004288057	1.650822205	2.833687378
GO_0000375	61	19209	0.003175595	0.911114288	0.02648594	0.032388664	0.032388664	0.031894934	0.031894934	8.340465882	10.19924338
GO_0000377	60	19209	0.003123536	0.909890856	0.025695862	0.031073446	0.031073446	0.031073446	0.031073446	8.226530237	9.948163842
GO_0000387	28	19209	0.00145765	0.913459748	0.013441856	0.019178082	0.019178082	0.019178082	0.015479876	9.221593256	13.15684932
GO_0000398	60	19209	0.003123536	0.909890856	0.025695862	0.031073446	0.031073446	0.031073446	0.031073446	8.226530237	9.948163842
GO_0000578	20	19209	0.001041179	0.679826984	0.003854833	0.008333333	0.007100592	0.007100592	0.001694132	3.702373942	6.819763314
GO_0000718	20	19209	0.001041179	0.838201574	0.004252092	0.00877193	0.005415162	0.004542505	0.004120879	4.083921533	5.20099278
GO_0000723	29	19209	0.001509709	0.802509798	0.007045116	0.014705882	0.014705882	0.01056338	0.005007511	4.666539262	9.740872211
GO_0000819	33	19209	0.001717945	0.850524962	0.014412568	0.037593985	0.037593985	0.020253165	0.009497207	8.389424839	21.88311688
GO_0000904	279	19209	0.014524442	0.757475476	0.048677075	0.101010101	0.06626506	0.060737527	0.045284197	3.351390471	4.562313771
GO_0000910	37	19209	0.00192618	0.77720888	0.007584722	0.014925373	0.013404826	0.012379642	0.006995582	3.937700852	6.959278313
GO_0000956	27	19209	0.001405591	0.783954479	0.004109377	0.004667445	0.004667445	0.004667445	0.004403244	2.923593673	3.320627512
GO_0001101	25	19209	0.001301473	0.627627189	0.002819386	0.006430868	0.006430868	0.003363229	0.002151199	2.166303539	4.941221865
GO_0001501	236	19209	0.012285908	0.807041139	0.07830488	0.352941176	0.139442231	0.128608924	0.060314242	6.37355272	11.34977041
GO_0001503	104	19209	0.005414129	0.707778371	0.018793334	0.044642857	0.039215686	0.032983508	0.014937993	3.471164842	7.24321267
GO_0001505	62	19209	0.003227654	0.728370654	0.021244104	0.074074074	0.055276382	0.037533512	0.008337544	6.581902973	17.12587129
GO_0001508	84	19209	0.00437295	0.616429505	0.008641919	0.013654096	0.013654096	0.013654096	0.007315413	1.976221788	3.12239922
GO_0001523	28	19209	0.00145765	0.613562901	0.011544842	0.111111111	0.037037037	0.018927445	0.002897991	7.920174094	25.40873016
GO_0001525	117	19209	0.006090895	0.779854094	0.030884803	0.070063694	0.069767442	0.044609665	0.026818182	5.070651177	11.45438283
GO_0001541	43	19209	0.002238534	0.511966443	0.003412987	0.019230769	0.004623514	0.004189359	0.002345335	1.524652653	2.065420417
GO_0001558	191	19209	0.009943256	0.616091176	0.018730676	0.181818182	0.031531532	0.020979021	0.015709377	1.883756876	3.171147587
GO_0001568	229	19209	0.011921495	0.777200087	0.042551046	0.153846154	0.05955335	0.052755906	0.044376435	3.569270925	4.995459816
GO_0001569	30	19209	0.001561768	0.661850635	0.005202359	0.009708738	0.009708738	0.009708738	0.004530011	3.331070455	6.216504854
GO_0001570	50	19209	0.002602947	0.72014197	0.009002169	0.013957307	0.013957307	0.013957307	0.009229677	3.458453102	5.362118227
GO_0001649	49	19209	0.002550888	0.676108815	0.00792983	0.054054054	0.009433962	0.007249879	0.006648936	3.108655051	3.698305737
GO_0001654	181	19209	0.009422666	0.673797672	0.028574333	0.222222222	0.047692308	0.040570175	0.020159504	3.032510266	5.061444964
GO_0001655	136	19209	0.007080015	0.766454582	0.024239898	0.03909465	0.03909465	0.03125	0.025104603	3.423707296	5.521831881
GO_0001656	33	19209	0.001717945	0.686990367	0.005698593	0.022222222	0.009363296	0.007216495	0.004692388	3.317099367	5.450289411
GO_0001657	56	19209	0.0029153	0.748563261	0.016466098	0.042253521	0.04137931	0.024549918	0.01250539	5.648165556	14.19384236
GO_0001658	35	19209	0.001822063	0.668028133	0.010066544	0.05	0.018324607	0.017211704	0.005257009	5.524807026	10.05706806
GO_0001666	90	19209	0.004685304	0.642174451	0.010014635	0.017456359	0.015337423	0.015337423	0.010464058	2.137456911	3.273517382
GO_0001667	49	19209	0.002550888	0.647168847	0.008304547	0.020512821	0.018050542	0.0155521	0.006718346	3.255551721	7.076180653
GO_0001676	24	19209	0.001249414	0.715178959	0.005143292	0.008163265	0.008163265	0.008163265	0.006146572	4.11656219	6.533673469
GO_0001701	284	19209	0.014784736	0.711226673	0.032689864	0.041493776	0.040399833	0.040399833	0.035317362	2.211054903	2.732536619
GO_0001702	26	19209	0.001353532	0.676642781	0.003502767	0.005636979	0.005636979	0.005068791	0.003353454	2.587871213	4.164643136
GO_0001704	48	19209	0.002498829	0.670217717	0.008796157	0.033707865	0.021367521	0.017636684	0.005355777	3.520111999	8.551014957
GO_0001707	40	19209	0.002082357	0.670895717	0.010250818	0.2	0.010791367	0.006487026	0.005238095	4.922698879	5.182284173
GO_0001708	28	19209	0.00145765	0.577567459	0.002483611	0.004803074	0.004803074	0.004484305	0.002010993	1.70384589	3.29508028
GO_0001709	23	19209	0.001197355	0.653003322	0.00262995	0.008888889	0.002441009	0.002272727	0.002256245	2.196465839	2.038666997
GO_0001754	29	19209	0.001509709	0.601882349	0.01274446	0.2	0.028846154	0.011904762	0.002034358	8.441666411	19.10709549
GO_0001755	25	19209	0.001301473	0.692189324	0.010654688	0.037037037	0.037037037	0.011083744	0.005327869	8.186636078	28.45777778
GO_0001756	43	19209	0.002238534	0.621991705	0.005863399	0.023255814	0.012	0.010935601	0.003401887	2.619303143	5.360651163
GO_0001763	146	19209	0.007600604	0.765273258	0.02961366	0.125	0.039312039	0.039312039	0.029423459	3.896224662	5.172225775
GO_0001764	72	19209	0.003748243	0.642845738	0.014018987	0.166666667	0.026490066	0.015060241	0.006724827	3.740148802	7.067328918
GO_0001775	266	19209	0.013847676	0.751794561	0.055371182	0.205882353	0.08249497	0.077639752	0.05092418	3.998590328	5.95731532
GO_0001776	36	19209	0.001874122	0.673458625	0.004395273	0.009090909	0.006711409	0.005497526	0.003400752	2.345244483	3.581096197
GO_0001816	53	19209	0.002759123	0.670278193	0.007897139	0.025	0.013906448	0.013906448	0.005953693	2.862191238	5.040168881
GO_0001817	217	19209	0.011296788	0.751718647	0.041032096	0.272727273	0.065274151	0.045845272	0.036807918	3.632191353	5.778116014
GO_0001818	59	19209	0.003071477	0.565613134	0.005146621	0.009756098	0.008484163	0.008484163	0.003810008	1.675617833	2.76224212
GO_0001819	111	19209	0.005778541	0.742124311	0.026214234	0.0625	0.047979798	0.046992481	0.022681247	4.536479413	8.303098553
GO_0001822	95	19209	0.004945598	0.763533481	0.019722434	0.033613445	0.031135531	0.030892449	0.01965602	3.987876138	6.295604396
GO_0001824	56	19209	0.0029153	0.705503054	0.007186942	0.03125	0.009163803	0.009163803	0.007197697	2.465249456	3.143348061
GO_0001825	22	19209	0.001145296	0.681787384	0.004421626	0.017391304	0.011363636	0.003275467	0.002462043	3.860682662	9.922004132
GO_0001836	21	19209	0.001093238	0.668550284	0.008141458	0.071428571	0.02238806	0.007668712	0.001812753	7.44710795	20.47867804
GO_0001837	28	19209	0.00145765	0.682818563	0.005295629	0.012987013	0.012987013	0.007588533	0.005444646	3.632990751	8.909554731
GO_0001838	77	19209	0.004008538	0.705486287	0.013146962	0.033994334	0.033994334	0.021935484	0.009038239	3.279740137	8.48048269
GO_0001841	66	19209	0.003435889	0.69675362	0.009155798	0.02293578	0.021164021	0.01177394	0.007020442	2.664753433	6.15969216
GO_0001843	53	19209	0.002759123	0.715977456	0.008397659	0.01863354	0.01863354	0.012416428	0.005584364	3.043596691	6.753427868
GO_0001889	49	19209	0.002550888	0.700569852	0.006542408	0.012820513	0.009433962	0.009213324	0.005076142	2.564757547	3.698305737
GO_0001890	85	19209	0.004425009	0.695696199	0.010983155	0.018838305	0.018838305	0.013876843	0.009896433	2.482063725	4.257235202
GO_0001892	60	19209	0.003123536	0.673155256	0.00807703	0.013717421	0.013717421	0.010727056	0.008207572	2.585861073	4.391632373
GO_0001894	66	19209	0.003435889	0.556404034	0.005278206	0.018518519	0.006693938	0.006693938	0.005244486	1.536197825	1.948240306
GO_0001910	34	19209	0.001770004	0.720636552	0.019516882	0.090909091	0.047058824	0.035532995	0.009379885	11.02646404	26.58685121
GO_0001912	27	19209	0.001405591	0.769481034	0.015351221	0.043478261	0.043478261	0.037037037	0.011774601	10.92154092	30.93236715
GO_0001914	21	19209	0.001093238	0.688106158	0.010118976	0.032786885	0.022641509	0.022641509	0.002590674	9.255972142	20.71051213
GO_0001933	56	19209	0.0029153	0.614102789	0.004770859	0.010752688	0.00681431	0.005552985	0.004438323	1.636489674	2.337430032
GO_0001934	155	19209	0.008069134	0.690968284	0.019396135	0.036144578	0.029677419	0.027048528	0.019381747	2.403744201	3.677893861
GO_0001936	53	19209	0.002759123	0.555224827	0.005763118	0.025641026	0.010666667	0.010666667	0.003100775	2.08874966	3.865962264
GO_0001938	37	19209	0.00192618	0.51820645	0.005567863	0.090909091	0.009416196	0.002493075	0.002200347	2.89062357	4.8885326
GO_0001942	56	19209	0.0029153	0.565357162	0.004380803	0.007596685	0.007596685	0.004916018	0.003541793	1.502693741	2.605798639
GO_0001944	255	19209	0.013275027	0.779486145	0.049215107	0.108695652	0.072423398	0.063197026	0.053244592	3.70734505	5.455611994
GO_0001947	25	19209	0.001301473	0.673188073	0.007522122	0.032786885	0.027777778	0.006528836	0.004115226	5.779697812	21.34333333
GO_0001952	35	19209	0.001822063	0.711284627	0.005796068	0.010526316	0.008695652	0.008547009	0.00710546	3.181047901	4.77242236
GO_0001959	20	19209	0.001041179	0.512004273	0.001372138	0.002320186	0.001277235	0.001277235	0.001277235	1.317869732	1.226720511
GO_0001974	26	19209	0.001353532	0.488365099	0.011444672	0.25	0.004739336	0.001669914	0.001553844	8.455411655	3.501458257
GO_0002009	253	19209	0.013170909	0.761651905	0.042537853	0.142857143	0.062790698	0.05487228	0.043507818	3.229682299	4.767377516
GO_0002026	20	19209	0.001041179	0.735726197	0.009092244	0.045454545	0.021621622	0.01529052	0.002564651	8.732645307	20.76648649
GO_0002027	29	19209	0.001509709	0.510402359	0.004656978	0.043478261	0.005504587	0.005504587	0.001573055	3.084685839	3.646124644
GO_0002028	22	19209	0.001145296	0.48510355	0.001334219	0.001675042	0.001380189	0.001380189	0.001380189	1.164954903	1.205093187
GO_0002053	31	19209	0.001613827	0.763206497	0.011235662	0.042857143	0.023529412	0.014950166	0.006926407	6.962123351	14.57988615
GO_0002062	26	19209	0.001353532	0.720938812	0.005509939	0.01459854	0.012875536	0.008130081	0.003661216	4.070785581	9.512545395
GO_0002064	43	19209	0.002238534	0.649004172	0.005725531	0.041666667	0.008032129	0.007818608	0.003972366	2.557714756	3.588119922
GO_0002088	31	19209	0.001613827	0.575437581	0.00238182	0.003104519	0.003104519	0.003104519	0.002192682	1.475883358	1.923700052
GO_0002200	25	19209	0.001301473	0.831634696	0.010517958	0.05	0.018867925	0.014522822	0.00750268	8.081578268	14.49735849
GO_0002218	87	19209	0.004529127	0.781193835	0.017547589	0.051282051	0.026315789	0.019588639	0.01676996	3.8743866	5.810344828
GO_0002221	86	19209	0.004477068	0.785225754	0.019375822	0.072727273	0.025943396	0.02146986	0.017041053	4.327792554	5.794729048
GO_0002224	80	19209	0.004164714	0.799222385	0.016438859	0.042553191	0.021491783	0.021491783	0.018174475	3.947175532	5.160445638
GO_0002237	91	19209	0.004737363	0.728818362	0.016953322	0.125	0.028818444	0.022619048	0.01445709	3.578641424	6.083225132
GO_0002250	56	19209	0.0029153	0.731042694	0.018535876	0.136363636	0.036363636	0.010582011	0.009532888	6.358136623	12.47337662
GO_0002252	117	19209	0.006090895	0.767858198	0.046447426	0.25	0.099173554	0.058027079	0.02606137	7.625714618	16.28226319
GO_0002253	145	19209	0.007548545	0.767211353	0.027775224	0.08	0.051194539	0.038073908	0.025822427	3.679546714	6.78204072
GO_0002260	35	19209	0.001822063	0.707216618	0.005279677	0.01	0.009237875	0.009237875	0.003539823	2.897637579	5.070009898
GO_0002263	52	19209	0.002707064	0.736719054	0.010195243	0.054545455	0.014256619	0.010733453	0.00563792	3.766161828	5.266449945
GO_0002274	47	19209	0.00244677	0.757721954	0.02049624	0.111111111	0.045751634	0.029100529	0.017647059	8.376856933	18.69879015
GO_0002285	33	19209	0.001717945	0.717106927	0.005666747	0.022222222	0.011627907	0.008610086	0.00426945	3.298562116	6.768498943
GO_0002366	52	19209	0.002707064	0.736719054	0.010195243	0.054545455	0.014256619	0.010733453	0.00563792	3.766161828	5.266449945
GO_0002377	32	19209	0.001665886	0.735628944	0.007897308	0.090909091	0.010687023	0.010687023	0.004943697	4.740605729	6.415219466
GO_0002429	56	19209	0.0029153	0.790789022	0.017495616	0.076923077	0.035856574	0.032876712	0.011471519	6.001308574	12.29944508
GO_0002440	35	19209	0.001822063	0.71159159	0.00576946	0.052631579	0.006259781	0.005449591	0.004246285	3.166444342	3.435546613
GO_0002443	54	19209	0.002811182	0.757482332	0.020770448	0.129032258	0.047244094	0.021015762	0.007201391	7.388509847	16.80577428
GO_0002449	44	19209	0.002290593	0.762560776	0.021878172	0.25	0.04950495	0.012600229	0.006812796	9.551313692	21.61228623
GO_0002460	54	19209	0.002811182	0.742194766	0.031196382	0.333333333	0.098360656	0.014454665	0.008934269	11.09724624	34.98907104
GO_0002478	21	19209	0.001093238	0.902848507	0.061245026	0.5	0.117647059	0.069767442	0.020833333	56.02169996	107.6134454
GO_0002521	153	19209	0.007965016	0.755963161	0.039354993	0.4	0.072	0.052227343	0.027017784	4.940980764	9.039529412
GO_0002526	21	19209	0.001093238	0.509815162	0.001422907	0.001863354	0.001863354	0.001863354	0.00139718	1.30155377	1.704436557
GO_0002562	23	19209	0.001197355	0.83710722	0.011187586	0.045454545	0.019379845	0.019379845	0.008714597	9.343580184	16.18554095
GO_0002573	40	19209	0.002082357	0.642950858	0.005776577	0.019607843	0.011098779	0.011098779	0.003237244	2.774056779	5.32991121
GO_0002637	25	19209	0.001301473	0.698953294	0.014006773	0.166666667	0.025906736	0.015665796	0.003037535	10.76224448	19.90569948
GO_0002673	34	19209	0.001770004	0.670950226	0.007223776	0.023809524	0.014814815	0.011272142	0.005135521	4.081220741	8.369934641
GO_0002683	119	19209	0.006195013	0.65283641	0.015449346	0.051282051	0.028208745	0.022872827	0.011710037	2.493836076	4.553460312
GO_0002685	47	19209	0.00244677	0.671339775	0.006617255	0.012024048	0.012024048	0.010441767	0.004548408	2.7044861	4.91425404
GO_0002687	38	19209	0.001978239	0.682605855	0.005576635	0.00984252	0.00984252	0.00952381	0.004422915	2.818989012	4.975393701
GO_0002688	29	19209	0.001509709	0.59841969	0.002443696	0.010869565	0.002250563	0.002129472	0.002129472	1.618653384	1.49072613
GO_0002690	24	19209	0.001249414	0.612181826	0.002709551	0.009174312	0.005882353	0.00349895	0.001912046	2.168656826	4.708088235
GO_0002694	202	19209	0.010515904	0.726228794	0.041452504	0.142857143	0.07826087	0.065522621	0.032719187	3.941886859	7.44214378
GO_0002695	67	19209	0.003487948	0.611763302	0.00635701	0.02020202	0.008951407	0.007670182	0.005131579	1.82256424	2.566381647
GO_0002696	128	19209	0.006663543	0.755489345	0.030449318	0.074534161	0.053435115	0.040380048	0.03076195	4.569538707	8.019024332
GO_0002697	139	19209	0.007236191	0.755996273	0.034063189	0.142857143	0.045112782	0.043026706	0.026228297	4.707336709	6.234326824
GO_0002698	45	19209	0.002342652	0.557194044	0.003597943	0.008025682	0.008025682	0.003545438	0.00281988	1.535842021	3.425896201
GO_0002699	75	19209	0.00390442	0.748530016	0.023427231	1	0.049689441	0.033203125	0.018509498	6.00018239	12.72645963
GO_0002700	41	19209	0.002134416	0.704259386	0.008391149	0.020408163	0.018237082	0.014686248	0.006046646	3.931355477	8.544295352
GO_0002703	80	19209	0.004164714	0.745655811	0.022355228	0.076923077	0.047619048	0.032367973	0.018268813	5.367769684	11.43392857
GO_0002705	44	19209	0.002290593	0.71577568	0.020281972	0.071428571	0.06097561	0.03	0.014654162	8.854463709	26.62001109
GO_0002706	69	19209	0.003592066	0.765072009	0.022378521	0.058823529	0.038834951	0.037190083	0.020600353	6.229985741	10.81131279
GO_0002708	44	19209	0.002290593	0.71577568	0.020281972	0.071428571	0.06097561	0.03	0.014654162	8.854463709	26.62001109
GO_0002709	35	19209	0.001822063	0.749097737	0.008532826	0.01986755	0.018126888	0.012326656	0.006276151	4.683058546	9.948554165
GO_0002711	26	19209	0.001353532	0.740717943	0.008067253	0.015929204	0.015929204	0.015929204	0.004827586	5.960148622	11.76861811
GO_0002712	27	19209	0.001405591	0.684318246	0.006759189	0.024390244	0.019704433	0.008928571	0.003777386	4.808787799	14.01860974
GO_0002718	22	19209	0.001145296	0.620168959	0.002448176	0.008403361	0.004451039	0.002492877	0.001657507	2.137591291	3.886363636
GO_0002755	67	19209	0.003487948	0.808112036	0.014393583	0.041666667	0.018339768	0.018339768	0.014166667	4.126661615	5.258038956
GO_0002756	61	19209	0.003175595	0.79237484	0.011646037	0.04	0.01627907	0.01595092	0.010752688	3.667356156	5.126305757
GO_0002757	136	19209	0.007080015	0.803758624	0.031448219	0.081967213	0.056105611	0.04778157	0.028248588	4.441829658	7.92450495
GO_0002758	87	19209	0.004529127	0.781193835	0.017547589	0.051282051	0.026315789	0.019588639	0.01676996	3.8743866	5.810344828
GO_0002761	50	19209	0.002602947	0.643109766	0.009613038	0.125	0.02	0.011470282	0.00399754	3.69313712	7.6836
GO_0002762	21	19209	0.001093238	0.442052076	0.001691835	0.012048193	0.001229148	0.001229148	0.001152798	1.547545361	1.124319579
GO_0002763	25	19209	0.001301473	0.689095079	0.016618956	0.142857143	0.025316456	0.005439005	0.005042669	12.76934078	19.4521519
GO_0002764	140	19209	0.00728825	0.809381719	0.034901096	0.075	0.059016393	0.05244123	0.029436153	4.788679599	8.097470726
GO_0002768	59	19209	0.003071477	0.795710935	0.021543585	0.066666667	0.048543689	0.044368601	0.013853904	7.014079992	15.80467336
GO_0002790	35	19209	0.001822063	0.508362515	0.002684523	0.007092199	0.005873715	0.003205128	0.001972387	1.4733429	3.223662681
GO_0002791	71	19209	0.003696184	0.606483819	0.007778366	0.016348774	0.013266998	0.012686567	0.005785921	2.104431422	3.589377058
GO_0002792	27	19209	0.001405591	0.400193855	0.001678072	0.008333333	0.0014221	0.0014221	0.0014221	1.19385506	1.011745497
GO_0002793	32	19209	0.001665886	0.455956354	0.003737495	0.05	0.002229654	0.001711047	0.001711047	2.243548132	1.338419732
GO_0002819	71	19209	0.003696184	0.759396908	0.020320658	0.076923077	0.042857143	0.02970297	0.016918153	5.497739789	11.59496982
GO_0002821	45	19209	0.002342652	0.716925253	0.011484965	0.03125	0.027777778	0.019264448	0.009737511	4.902548596	11.85740741
GO_0002822	70	19209	0.003644125	0.759892665	0.019582007	0.051546392	0.04040404	0.029411765	0.015358362	5.373582334	11.08744589
GO_0002824	45	19209	0.002342652	0.716925253	0.011484965	0.03125	0.027777778	0.019264448	0.009737511	4.902548596	11.85740741
GO_0002831	41	19209	0.002134416	0.634520441	0.003954892	0.010869565	0.005104645	0.005104645	0.003379371	1.852914953	2.391588541
GO_0002889	27	19209	0.001405591	0.684318246	0.006759189	0.024390244	0.019704433	0.008928571	0.003777386	4.808787799	14.01860974
GO_0002920	22	19209	0.001145296	0.615788626	0.004521331	0.014285714	0.009966777	0.009966777	0.002421796	3.947738736	8.702355784
GO_0003001	93	19209	0.004841481	0.679169282	0.018540193	0.055555556	0.041871921	0.03950104	0.010586678	3.829447034	8.648577785
GO_0003002	214	19209	0.011140611	0.786296197	0.080505288	0.75	0.136363636	0.103926097	0.045009785	7.226290089	12.2402294
GO_0003006	276	19209	0.014368265	0.668381524	0.026702363	0.045045045	0.032932236	0.03264095	0.027475786	1.858426401	2.292012005
GO_0003007	108	19209	0.005622365	0.768948979	0.0279945	0.088888889	0.054298643	0.042635659	0.02202473	4.979132915	9.657616893
GO_0003012	120	19209	0.006247072	0.710716468	0.057120305	1	0.109489051	0.050403226	0.016752229	9.143532816	17.52645985
GO_0003013	165	19209	0.008589724	0.692728482	0.022273479	0.125	0.033106961	0.033106961	0.020318237	2.593037916	3.854252199
GO_0003014	31	19209	0.001613827	0.464694088	0.003192086	0.02173913	0.009009009	0.001713586	0.001651924	1.977960762	5.58238884
GO_0003015	25	19209	0.001301473	0.592118432	0.006532006	0.090909091	0.004608295	0.002066116	0.001764914	5.018932176	3.540829493
GO_0003018	58	19209	0.003019418	0.587157599	0.008320078	0.071428571	0.016713092	0.014616322	0.003568879	2.75552391	5.535203151
GO_0003044	27	19209	0.001405591	0.530980047	0.004773369	0.032258065	0.025	0.003353829	0.001594896	3.395986647	17.78611111
GO_0003073	46	19209	0.002394711	0.537426063	0.004599739	0.013888889	0.009950249	0.006715507	0.002501412	1.920790888	4.155094095
GO_0003143	25	19209	0.001301473	0.673188073	0.007522122	0.032786885	0.027777778	0.006528836	0.004115226	5.779697812	21.34333333
GO_0003156	20	19209	0.001041179	0.537756006	0.001524999	0.003558719	0.002683363	0.001324679	0.001298395	1.464684811	2.577236136
GO_0003158	23	19209	0.001197355	0.728144163	0.010277809	0.142857143	0.006993007	0.006593407	0.003712871	8.583757999	5.840377014
GO_0003205	53	19209	0.002759123	0.784794754	0.017580832	1	0.04	0.02398524	0.01541976	6.371890595	14.49735849
GO_0003206	50	19209	0.002602947	0.767723785	0.015723101	1	0.027093596	0.027093596	0.017735334	6.040501021	10.40881773
GO_0003208	28	19209	0.00145765	0.736809864	0.020589135	0.086956522	0.086956522	0.055045872	0.004810776	14.12488224	59.6552795
GO_0003229	24	19209	0.001249414	0.758663452	0.021154451	0.111111111	0.09375	0.049019608	0.003895715	16.93149388	75.03515625
GO_0003231	42	19209	0.002186475	0.738937459	0.033022674	0.5	0.036036036	0.032727273	0.006645478	15.10315596	16.48133848
GO_0003279	22	19209	0.001145296	0.762360405	0.00961072	0.076923077	0.020979021	0.008393285	0.003747323	8.391469268	18.31754609
GO_0003333	38	19209	0.001978239	0.628770429	0.005186331	0.014184397	0.010067114	0.00990099	0.003454231	2.621690227	5.088926174
GO_0005975	286	19209	0.014888854	0.671818326	0.027571808	0.047619048	0.033568905	0.033220992	0.029224652	1.851842152	2.254633176
GO_0005976	70	19209	0.003644125	0.679254029	0.008158329	0.012480499	0.012480499	0.011509817	0.007774141	2.238762036	3.424827279
GO_0005977	26	19209	0.001353532	0.729093067	0.005158268	0.01	0.00754498	0.00754498	0.00436409	3.810968026	5.574289031
GO_0005979	20	19209	0.001041179	0.793092397	0.006841984	0.013071895	0.013071895	0.012958963	0.003875969	6.571383806	12.55490196
GO_0005996	117	19209	0.006090895	0.718916591	0.017409588	0.042553191	0.029059829	0.028153153	0.016393443	2.858297167	4.771027833
GO_0006006	70	19209	0.003644125	0.70691184	0.014056418	0.05	0.029925187	0.020382166	0.007596961	3.857282028	8.211898824
GO_0006007	24	19209	0.001249414	0.733394145	0.006423634	0.013368984	0.013368984	0.013368984	0.002978918	5.141315739	10.70020053
GO_0006022	43	19209	0.002238534	0.697463289	0.00630952	0.010810811	0.009287926	0.009174312	0.00625889	2.818594847	4.149110807
GO_0006023	22	19209	0.001145296	0.691462496	0.005009886	0.01320132	0.01320132	0.009771987	0.002069405	4.374314024	11.52655266
GO_0006024	20	19209	0.001041179	0.669310542	0.003581374	0.017857143	0.007075472	0.004201681	0.001848739	3.43973034	6.795636792
GO_0006029	38	19209	0.001978239	0.639437583	0.006668623	0.111111111	0.005357826	0.005357826	0.003555556	3.370988928	2.708381171
GO_0006040	23	19209	0.001197355	0.719492021	0.003609149	0.005997001	0.005997001	0.005366726	0.004026846	3.014267151	5.008539209
GO_0006066	251	19209	0.013066792	0.713115257	0.032751648	0.071428571	0.047120419	0.042058387	0.031633617	2.50647971	3.606120023
GO_0006073	26	19209	0.001353532	0.729093067	0.005158268	0.01	0.00754498	0.00754498	0.00436409	3.810968026	5.574289031
GO_0006084	31	19209	0.001613827	0.889286784	0.044859	0.083333333	0.06626506	0.06626506	0.049230769	27.7966621	41.06082394
GO_0006091	100	19209	0.005205893	0.801232404	0.033203712	0.058823529	0.058823529	0.058823529	0.032555283	6.378100985	11.29941176
GO_0006109	56	19209	0.0029153	0.722042798	0.008556011	0.022222222	0.011126565	0.010752688	0.008121278	2.934864432	3.816610372
GO_0006112	28	19209	0.00145765	0.719981455	0.006711439	0.013888889	0.013888889	0.010405827	0.006877579	4.604286633	9.52827381
GO_0006140	181	19209	0.009422666	0.674193715	0.020577119	0.039473684	0.028241335	0.025963808	0.022195416	2.183789418	2.997170193
GO_0006163	247	19209	0.012858556	0.634118012	0.021428763	0.029501526	0.029501526	0.02895194	0.020146806	1.666498433	2.294310979
GO_0006164	55	19209	0.002863241	0.681101503	0.009269831	0.023809524	0.015151515	0.013397129	0.006771054	3.237530772	5.291735537
GO_0006184	81	19209	0.004216773	0.694203701	0.010121771	0.023255814	0.014760148	0.01373825	0.01063022	2.400359143	3.50034167
GO_0006195	191	19209	0.009943256	0.652737913	0.017338076	0.021805495	0.021805495	0.021805495	0.018191741	1.743702113	2.192993472
GO_0006200	86	19209	0.004477068	0.710504458	0.014398674	0.025031289	0.025031289	0.025031289	0.013778322	3.216094541	5.591000378
GO_0006260	92	19209	0.004789422	0.798428897	0.037542197	0.075697211	0.075697211	0.075697211	0.019560878	7.83856583	15.80508401
GO_0006261	33	19209	0.001717945	0.779448111	0.009166924	0.021084337	0.021084337	0.021084337	0.006026232	5.33598292	12.2730011
GO_0006275	70	19209	0.003644125	0.729989625	0.010247908	0.014099783	0.014099783	0.014099783	0.010150892	2.812172278	3.869181903
GO_0006281	166	19209	0.008641782	0.84080638	0.03770587	0.064257028	0.060897436	0.044180119	0.036681223	4.363205167	7.046860519
GO_0006282	27	19209	0.001405591	0.709787725	0.003777854	0.010638298	0.007731959	0.004354136	0.003404255	2.687733321	5.500859107
GO_0006284	23	19209	0.001197355	0.774387121	0.010611966	0.048780488	0.018518519	0.012068966	0.007334963	8.862837292	15.46618357
GO_0006289	48	19209	0.002498829	0.844661683	0.01248767	0.021978022	0.019685039	0.018348624	0.011524823	4.997409514	7.877706693
GO_0006302	55	19209	0.002863241	0.853080771	0.013579414	0.020527859	0.020527859	0.019685039	0.013057181	4.74267201	7.169448147
GO_0006304	37	19209	0.00192618	0.799200411	0.008034981	0.01863354	0.011131725	0.010477299	0.006867233	4.171458277	5.779170636
GO_0006305	24	19209	0.001249414	0.779443576	0.005644275	0.009433962	0.009433962	0.007692308	0.006933333	4.517536472	7.550707547
GO_0006306	24	19209	0.001249414	0.779443576	0.005644275	0.009433962	0.009433962	0.007692308	0.006933333	4.517536472	7.550707547
GO_0006308	53	19209	0.002759123	0.696982472	0.006286854	0.015873016	0.009296149	0.006937562	0.006105968	2.278569477	3.369240021
GO_0006310	65	19209	0.00338383	0.835836896	0.024445994	0.047222222	0.047222222	0.047222222	0.01827957	7.22435527	13.95525641
GO_0006323	40	19209	0.002082357	0.854502061	0.022290493	0.090909091	0.037790698	0.037790698	0.019766397	10.70445178	18.14803779
GO_0006325	239	19209	0.012442084	0.790805125	0.041545694	0.053169734	0.053169734	0.052264808	0.049576784	3.339126533	4.27337834
GO_0006333	23	19209	0.001197355	0.868230458	0.009369685	0.015283843	0.015283843	0.015283843	0.007682458	7.825316593	12.76466679
GO_0006338	46	19209	0.002394711	0.786474842	0.010707086	0.017518248	0.017518248	0.017518248	0.011013216	4.471139324	7.315391939
GO_0006352	62	19209	0.003227654	0.864061918	0.015804986	0.021276596	0.020242915	0.020242915	0.015151515	4.896741525	6.271712159
GO_0006354	45	19209	0.002342652	0.897331803	0.020132219	0.03514377	0.03514377	0.03514377	0.01878287	8.593773038	15.00170394
GO_0006364	35	19209	0.001822063	0.938878541	0.04148493	0.05952381	0.05952381	0.05952381	0.053097345	22.76811469	32.66836735
GO_0006366	119	19209	0.006195013	0.729527537	0.016132532	0.033333333	0.023575639	0.021100226	0.016002099	2.604115995	3.80558353
GO_0006367	53	19209	0.002759123	0.891847276	0.017934747	0.028985507	0.025188917	0.024048096	0.016877637	6.500161298	9.129318949
GO_0006368	45	19209	0.002342652	0.897331803	0.020132219	0.03514377	0.03514377	0.03514377	0.01878287	8.593773038	15.00170394
GO_0006396	244	19209	0.012702379	0.882801364	0.089557781	0.116	0.116	0.116	0.103101425	7.05047305	9.132147541
GO_0006397	89	19209	0.004633245	0.856466551	0.02904924	0.055555556	0.039671683	0.039671683	0.033333333	6.269739985	8.562397209
GO_0006399	31	19209	0.001613827	0.881789954	0.010706951	0.018518519	0.012995452	0.012995452	0.012995452	6.634510474	8.052568698
GO_0006401	48	19209	0.002498829	0.754740532	0.007865964	0.010222222	0.010222222	0.010222222	0.009964129	3.147860599	4.090805556
GO_0006402	36	19209	0.001874122	0.779559798	0.006179038	0.014492754	0.00716997	0.00716997	0.006745363	3.297031849	3.825776747
GO_0006403	35	19209	0.001822063	0.864732003	0.015031506	0.035460993	0.035460993	0.018624642	0.011285266	8.249720072	19.46200608
GO_0006405	28	19209	0.00145765	0.852206797	0.01067516	0.026315789	0.020408163	0.018918919	0.007571933	7.323541298	14.00072886
GO_0006406	21	19209	0.001093238	0.835489939	0.006266709	0.009398496	0.009398496	0.009398496	0.004761905	5.732248044	8.596938776
GO_0006412	157	19209	0.008173252	0.936202763	0.22344634	0.388888889	0.388888889	0.387755102	0.225071225	27.33873083	47.58067941
GO_0006413	24	19209	0.001249414	0.969409695	0.026259261	0.031446541	0.031446541	0.031446541	0.028571429	21.01725597	25.16902516
GO_0006414	90	19209	0.004685304	0.964831378	0.54005789	0.733333333	0.733333333	0.733333333	0.566666667	115.2663556	156.5177778
GO_0006417	94	19209	0.004893539	0.729667021	0.013632094	0.024456522	0.020408163	0.017690875	0.012409514	2.785732844	4.170429874
GO_0006446	27	19209	0.001405591	0.772719023	0.005268388	0.011904762	0.00913242	0.00660793	0.00441989	3.748165434	6.497209538
GO_0006457	50	19209	0.002602947	0.811202046	0.018163251	0.053571429	0.041884817	0.021153846	0.013926085	6.977957795	16.0913089
GO_0006469	100	19209	0.005205893	0.68965252	0.011023443	0.017953321	0.017741935	0.012663953	0.011832947	2.117493166	3.408048387
GO_0006470	75	19209	0.00390442	0.699021637	0.009645821	0.066666667	0.011627907	0.011627907	0.00989854	2.470487615	2.978139535
GO_0006473	77	19209	0.004008538	0.8013154	0.02290092	0.5	0.021126761	0.02075227	0.018592297	5.713035926	5.270440827
GO_0006475	70	19209	0.003644125	0.829630597	0.024387084	0.5	0.022044088	0.021505376	0.020707071	6.692164327	6.049212711
GO_0006476	20	19209	0.001041179	0.751261139	0.002855336	0.003316139	0.003316139	0.003316139	0.003091558	2.742407739	3.184985262
GO_0006479	64	19209	0.003331772	0.763709519	0.01060275	0.025641026	0.01607717	0.01607717	0.009174312	3.182315961	4.825411977
GO_0006486	80	19209	0.004164714	0.701754535	0.010594658	0.014218009	0.014218009	0.014218009	0.011030401	2.54390975	3.413921801
GO_0006487	43	19209	0.002238534	0.829073529	0.011397731	0.014996054	0.014996054	0.014996054	0.014521452	5.09160486	6.699051045
GO_0006488	30	19209	0.001561768	0.813462641	0.006123329	0.007779773	0.007779773	0.007779773	0.006286837	3.920767669	4.98138839
GO_0006497	52	19209	0.002707064	0.675124779	0.007386123	0.042553191	0.011335013	0.008240141	0.00462963	2.728462191	4.187197249
GO_0006505	30	19209	0.001561768	0.785193875	0.005241666	0.007092199	0.005858029	0.005858029	0.005858029	3.35623873	3.750895934
GO_0006506	28	19209	0.00145765	0.788045462	0.005528187	0.006872852	0.006617039	0.006617039	0.006617039	3.792533381	4.539524991
GO_0006511	188	19209	0.009787079	0.794759599	0.031676606	0.039965248	0.039965248	0.039965248	0.03359426	3.236574114	4.083470433
GO_0006518	52	19209	0.002707064	0.785039411	0.018689685	0.039007092	0.039007092	0.039007092	0.01826793	6.90404155	14.40936989
GO_0006520	173	19209	0.009006195	0.748653297	0.032439779	0.062015504	0.049723757	0.045822102	0.033073207	3.601940589	5.52106154
GO_0006575	94	19209	0.004893539	0.735926447	0.017628722	0.029375765	0.029375765	0.029375765	0.016500516	3.602448076	6.002968827
GO_0006576	74	19209	0.003852361	0.589651763	0.006368682	0.021276596	0.009718173	0.007866273	0.005815603	1.653189379	2.522653849
GO_0006584	24	19209	0.001249414	0.450684128	0.001504144	0.002	0.002	0.002	0.001299968	1.203878971	1.60075
GO_0006605	145	19209	0.007548545	0.688102146	0.015345605	0.024096386	0.022565321	0.018256773	0.014518344	2.032922211	2.989360308
GO_0006606	63	19209	0.003279713	0.724245936	0.008127272	0.009850107	0.009850107	0.009850107	0.009532321	2.478043899	3.00334455
GO_0006612	20	19209	0.001041179	0.693405076	0.003706414	0.009090909	0.005524862	0.005524862	0.004157218	3.559825207	5.306353591
GO_0006631	146	19209	0.007600604	0.72805025	0.028818816	0.046511628	0.045180723	0.041062802	0.031543052	3.791648214	5.94435963
GO_0006633	46	19209	0.002394711	0.545196926	0.006067294	0.021818182	0.021818182	0.00770416	0.002945026	2.533622847	9.110988142
GO_0006635	25	19209	0.001301473	0.874972894	0.026008772	0.045454545	0.045454545	0.045454545	0.025896414	19.9840998	34.92545455
GO_0006638	72	19209	0.003748243	0.781559719	0.035676002	0.166666667	0.078014184	0.054151625	0.0257123	9.518060081	20.81353428
GO_0006639	70	19209	0.003644125	0.784180395	0.036081138	0.15	0.088495575	0.05	0.025227751	9.901179608	24.28445006
GO_0006641	60	19209	0.003123536	0.798202691	0.028324997	0.111111111	0.052631579	0.041666667	0.021349862	9.06824779	16.85
GO_0006643	60	19209	0.003123536	0.681334099	0.009223596	0.015602837	0.015602837	0.014264264	0.007892849	2.952934346	4.995248227
GO_0006644	137	19209	0.007132074	0.689373806	0.015021408	0.01734751	0.01734751	0.01734751	0.016371384	2.10617679	2.432323472
GO_0006650	104	19209	0.005414129	0.687171099	0.012343748	0.031746032	0.014231499	0.014159292	0.012118492	2.279914078	2.628585243
GO_0006661	35	19209	0.001822063	0.787407054	0.007003303	0.008502289	0.008502289	0.008502289	0.008046347	3.84361252	4.666299168
GO_0006662	72	19209	0.003748243	0.794542132	0.034552496	0.125	0.081081081	0.053191489	0.027303754	9.21831792	21.63175676
GO_0006664	20	19209	0.001041179	0.686023242	0.005316878	0.012345679	0.012345679	0.012345679	0.002096836	5.106595622	11.85740741
GO_0006665	58	19209	0.003019418	0.689870341	0.009056618	0.014638609	0.014638609	0.014638609	0.008095238	2.999458196	4.848155977
GO_0006672	39	19209	0.002030298	0.675043805	0.005494786	0.011547344	0.011547344	0.010854817	0.004153514	2.706393612	5.687511103
GO_0006690	34	19209	0.001770004	0.702322264	0.013844856	0.0625	0.047058824	0.026086957	0.004118993	7.821936655	26.58685121
GO_0006694	40	19209	0.002082357	0.696349575	0.018684201	0.25	0.025522042	0.025522042	0.007253886	8.972620644	12.25632251
GO_0006720	47	19209	0.00244677	0.695072473	0.007689898	0.013333333	0.013084112	0.012037833	0.006886657	3.142877739	5.347504474
GO_0006721	30	19209	0.001561768	0.667681666	0.013930918	0.048076923	0.048076923	0.016728625	0.003801378	8.919967049	30.78365385
GO_0006725	98	19209	0.005101775	0.636656525	0.011165302	0.020408163	0.020408163	0.015916575	0.009143062	2.188513208	4.000208247
GO_0006730	123	19209	0.006403248	0.749734833	0.017346458	0.03030303	0.021992238	0.021593448	0.018551765	2.709008991	3.434543906
GO_0006732	128	19209	0.006663543	0.814555792	0.035067353	0.051039698	0.051039698	0.051039698	0.038372093	5.262568655	7.65954336
GO_0006733	45	19209	0.002342652	0.775014495	0.01244274	0.021276596	0.021276596	0.021276596	0.011849562	5.311390825	9.082269504
GO_0006749	33	19209	0.001717945	0.865904034	0.027430817	0.0625	0.051094891	0.051094891	0.027314112	15.96722935	29.74187127
GO_0006766	61	19209	0.003175595	0.700075683	0.008847658	0.023809524	0.014423077	0.012298959	0.008504801	2.786141932	4.541850567
GO_0006767	23	19209	0.001197355	0.709994607	0.004363868	0.013452915	0.013452915	0.006527415	0.003287157	3.644588415	11.23552349
GO_0006775	38	19209	0.001978239	0.600224023	0.007238865	0.142857143	0.006339144	0.005098039	0.003034901	3.659246301	3.204437401
GO_0006776	25	19209	0.001301473	0.602816931	0.005810022	0.083333333	0.005376344	0.003228931	0.00246539	4.464188389	4.130967742
GO_0006778	25	19209	0.001301473	0.793052544	0.012211495	0.090909091	0.021390374	0.016620499	0.00388601	9.382824187	16.43550802
GO_0006790	110	19209	0.005726482	0.658183437	0.013015575	0.031034483	0.016786571	0.016786571	0.011607319	2.272874402	2.931393067
GO_0006805	23	19209	0.001197355	0.761753362	0.015853238	0.057692308	0.057692308	0.041322314	0.006259781	13.24021098	48.18311037
GO_0006813	42	19209	0.002186475	0.560593977	0.004745085	0.018867925	0.010452962	0.005369928	0.002873204	2.170198657	4.780736685
GO_0006814	53	19209	0.002759123	0.647938278	0.010949898	0.058823529	0.018895349	0.018895349	0.006559767	3.968615009	6.848316147
GO_0006816	101	19209	0.005257952	0.702945944	0.022674325	0.083333333	0.055276382	0.025862069	0.015697674	4.312387243	10.51291109
GO_0006818	35	19209	0.001822063	0.756244319	0.01587773	0.076923077	0.032544379	0.032544379	0.008520179	8.714151842	17.86128487
GO_0006820	93	19209	0.004841481	0.630224751	0.010382956	0.083333333	0.013756614	0.01266464	0.010047281	2.144582724	2.841406383
GO_0006821	40	19209	0.002082357	0.468554698	0.002608631	0.003835425	0.003835425	0.003835425	0.002107652	1.252729596	1.841867155
GO_0006826	39	19209	0.002030298	0.796478204	0.01777872	0.047297297	0.047297297	0.033613445	0.010515247	8.756703628	23.29573805
GO_0006836	52	19209	0.002707064	0.756025112	0.013373601	0.02739726	0.026030369	0.026030369	0.010736196	4.940259728	9.615718338
GO_0006839	46	19209	0.002394711	0.696415647	0.006251223	0.011251758	0.011251758	0.010718114	0.004611837	2.610429147	4.698587415
GO_0006865	85	19209	0.004425009	0.727155284	0.016264251	0.055555556	0.030201342	0.02393617	0.017027864	3.675529479	6.825148046
GO_0006869	83	19209	0.004320891	0.702820484	0.019636424	0.25	0.020424837	0.020424837	0.014789916	4.544530844	4.72699622
GO_0006874	168	19209	0.0087459	0.667103381	0.018390549	0.02359882	0.02319236	0.020178726	0.018952062	2.102762267	2.651797895
GO_0006875	196	19209	0.01020355	0.676443722	0.022894959	0.042194093	0.027662517	0.024917724	0.022691173	2.243822753	2.71106783
GO_0006885	29	19209	0.001509709	0.504814642	0.002675259	0.016949153	0.003745318	0.003102837	0.001567313	1.772035987	2.480821387
GO_0006886	213	19209	0.011088552	0.712439832	0.024395055	0.033826638	0.033826638	0.033230294	0.022934806	2.200021609	3.050591073
GO_0006887	76	19209	0.003956479	0.666173352	0.011296342	0.0625	0.014802632	0.011957206	0.008305648	2.855150364	3.741365132
GO_0006888	27	19209	0.001405591	0.877099287	0.007883537	0.011111111	0.011111111	0.010218978	0.007709251	5.608698625	7.904938272
GO_0006892	46	19209	0.002394711	0.790520228	0.011068809	0.034482759	0.018087855	0.01490313	0.010860122	4.622190105	7.553252444
GO_0006897	134	19209	0.006975897	0.726048786	0.020936629	0.068965517	0.029745042	0.02811245	0.022207918	3.001281372	4.263974039
GO_0006898	43	19209	0.002238534	0.714208057	0.008276012	0.04	0.013133208	0.012569832	0.005291005	3.697067904	5.866879009
GO_0006900	21	19209	0.001093238	0.772973188	0.007964325	0.018181818	0.011160714	0.011160714	0.009389671	7.285082044	10.2088648
GO_0006909	43	19209	0.002238534	0.725747387	0.011690575	0.055555556	0.025125628	0.017681729	0.00712666	5.222424507	11.22414398
GO_0006913	126	19209	0.006559425	0.742485417	0.019919764	0.035714286	0.02832244	0.027681661	0.016017213	3.036815437	4.317823426
GO_0006914	29	19209	0.001509709	0.796467225	0.006395334	0.009891197	0.009891197	0.009891197	0.005784805	4.236136624	6.551724138
GO_0006916	156	19209	0.008121193	0.638089836	0.017601611	0.053254438	0.028333333	0.023512123	0.014953625	2.167367597	3.488814103
GO_0006917	272	19209	0.014160029	0.646685488	0.026286336	0.054545455	0.049342105	0.030864198	0.022640306	1.856375868	3.484604779
GO_0006919	54	19209	0.002811182	0.534588203	0.003955276	0.03030303	0.004779607	0.003402904	0.003193833	1.406979687	1.700212427
GO_0006921	27	19209	0.001405591	0.649293126	0.005453322	0.05	0.015873016	0.003656307	0.002339364	3.87973587	11.29276896
GO_0006935	199	19209	0.010359727	0.712796227	0.02704421	0.058823529	0.044047619	0.036630037	0.025043392	2.610513678	4.251812635
GO_0006936	105	19209	0.005466188	0.705339695	0.071654169	1	0.203703704	0.055979644	0.01488498	13.10861838	37.26613757
GO_0006937	62	19209	0.003227654	0.658471722	0.012132287	0.034246575	0.027160494	0.019815059	0.008483563	3.758856622	8.414934289
GO_0006939	30	19209	0.001561768	0.514444618	0.002786833	0.009174312	0.004581901	0.00335233	0.001662459	1.784409096	2.933791523
GO_0006940	34	19209	0.001770004	0.488638699	0.003840335	0.066666667	0.001983733	0.001983733	0.001983733	2.169676456	1.120751018
GO_0006941	37	19209	0.00192618	0.685767815	0.019900528	0.2	0.059701493	0.032128514	0.004869298	10.33160116	30.99475595
GO_0006944	36	19209	0.001874122	0.676144694	0.004389239	0.008574491	0.008574491	0.008574491	0.003321734	2.342024846	4.575205431
GO_0006952	254	19209	0.013222968	0.764413437	0.067141618	0.196078431	0.134328358	0.092896175	0.061010486	5.077650938	10.1587143
GO_0006954	114	19209	0.005934718	0.688150659	0.020717609	0.053333333	0.045454545	0.039586919	0.016322089	3.490917033	7.659090909
GO_0006955	165	19209	0.008589724	0.740914819	0.034123423	0.096774194	0.059340659	0.05209513	0.034583333	3.972586817	6.908331668
GO_0006959	20	19209	0.001041179	0.511608213	0.003178939	0.010695187	0.010695187	0.002328831	0.001155864	3.053212143	10.27219251
GO_0006970	27	19209	0.001405591	0.596751584	0.002231813	0.005208333	0.002345059	0.002345059	0.002046617	1.587810965	1.668378932
GO_0006974	269	19209	0.014003852	0.784674751	0.044176178	0.1	0.064070352	0.06124498	0.042386185	3.154573215	4.575194747
GO_0006979	144	19209	0.007496486	0.679209648	0.017289163	0.027653214	0.027653214	0.027653214	0.015129534	2.306302363	3.688823493
GO_0006984	36	19209	0.001874122	0.865353188	0.014858887	0.026041667	0.026041667	0.026041667	0.01344086	7.928454377	13.89539931
GO_0006986	33	19209	0.001717945	0.84390052	0.01209451	0.023738872	0.023738872	0.023738872	0.008534851	7.040104046	13.81818182
GO_0006997	32	19209	0.001665886	0.695626597	0.003618395	0.004576659	0.004451039	0.004451039	0.003655092	2.172054873	2.671875
GO_0007005	131	19209	0.00681972	0.734991905	0.017141656	0.022629969	0.022629969	0.022629969	0.018022938	2.513542537	3.318313607
GO_0007006	27	19209	0.001405591	0.701110609	0.003783142	0.006666667	0.006666667	0.005402485	0.003026373	2.691495514	4.742962963
GO_0007015	74	19209	0.003852361	0.7042239	0.01849263	0.5	0.016357688	0.016357688	0.009831107	4.800336779	4.246146364
GO_0007017	173	19209	0.009006195	0.738354587	0.023982247	0.052631579	0.034852547	0.03113879	0.021557719	2.662861134	3.869841467
GO_0007018	40	19209	0.002082357	0.716524075	0.008817945	0.048780488	0.012562814	0.010752688	0.005869201	4.234597643	6.032977387
GO_0007030	25	19209	0.001301473	0.807145538	0.008809565	0.029411765	0.029411765	0.010507881	0.005413208	6.768917545	22.59882353
GO_0007031	22	19209	0.001145296	0.829138574	0.005322911	0.010204082	0.008948546	0.007186858	0.00352556	4.647627325	7.813300793
GO_0007033	42	19209	0.002186475	0.831191756	0.013111213	0.031746032	0.021943574	0.020876827	0.011548556	5.996506785	10.03605016
GO_0007034	25	19209	0.001301473	0.804731026	0.004800152	0.006150062	0.006150062	0.006150062	0.004733728	3.688245055	4.725461255
GO_0007040	26	19209	0.001353532	0.83758857	0.013297354	0.071428571	0.023391813	0.013157895	0.007730536	9.82418741	17.28205128
GO_0007041	23	19209	0.001197355	0.802285634	0.004901854	0.006396588	0.006396588	0.006396588	0.0051731	4.093900783	5.342263836
GO_0007044	30	19209	0.001561768	0.73231312	0.008379945	0.016447368	0.016447368	0.014209591	0.007417103	5.365678939	10.53125
GO_0007050	58	19209	0.003019418	0.612864368	0.004775997	0.007226739	0.007226739	0.005880047	0.004151044	1.581760817	2.393421176
GO_0007051	39	19209	0.002030298	0.864446317	0.01747421	0.055555556	0.040816327	0.026143791	0.009334416	8.606720513	20.10361068
GO_0007059	84	19209	0.00437295	0.870627451	0.037746377	0.079754601	0.079754601	0.054487179	0.027849741	8.631787656	18.23816827
GO_0007067	58	19209	0.003019418	0.848131636	0.022721062	0.05	0.049689441	0.035714286	0.018902439	7.524980617	16.45662883
GO_0007088	46	19209	0.002394711	0.573771013	0.004500475	0.014705882	0.008982036	0.004524887	0.00355497	1.879339822	3.750781047
GO_0007093	50	19209	0.002602947	0.737882979	0.008866581	0.01984127	0.019823789	0.017741935	0.006075843	3.406362973	7.615903084
GO_0007126	68	19209	0.003540007	0.744728747	0.020827246	1	0.04964539	0.027624309	0.015859031	5.88339063	14.02409262
GO_0007127	46	19209	0.002394711	0.810085786	0.018461559	0.142857143	0.033333333	0.029585799	0.011904762	7.709306317	13.91956522
GO_0007140	20	19209	0.001041179	0.709351712	0.010052	0.04109589	0.04109589	0.016891892	0.00213605	9.654443405	39.47054795
GO_0007155	271	19209	0.01410797	0.76337273	0.040365112	0.076923077	0.050756901	0.050756901	0.043052838	2.861156567	3.597746547
GO_0007156	28	19209	0.00145765	0.77442335	0.008615855	0.01734104	0.01734104	0.016666667	0.006818182	5.910784306	11.89657308
GO_0007157	21	19209	0.001093238	0.618705143	0.00360059	0.012738854	0.009584665	0.004618938	0.001544293	3.293511206	8.767229576
GO_0007159	22	19209	0.001145296	0.781587438	0.022151659	0.047619048	0.044117647	0.041666667	0.015686275	19.34141873	38.52072193
GO_0007160	53	19209	0.002759123	0.705401923	0.009475709	0.083333333	0.014371257	0.014371257	0.006417603	3.4343186	5.208631793
GO_0007162	56	19209	0.0029153	0.570316288	0.006980225	0.111111111	0.008826125	0.007215875	0.003780472	2.394341887	3.027518598
GO_0007163	57	19209	0.002967359	0.718462824	0.010781485	0.027972028	0.023972603	0.013344454	0.010685335	3.63336036	8.078767123
GO_0007169	194	19209	0.010099433	0.672054889	0.021520921	0.04	0.030553262	0.029883382	0.021873009	2.130903955	3.025245388
GO_0007173	20	19209	0.001041179	0.592209078	0.001599549	0.002192982	0.001879699	0.001824078	0.001664901	1.536286973	1.805357143
GO_0007178	105	19209	0.005466188	0.694075536	0.013639072	0.020109689	0.020109689	0.019182652	0.013233458	2.495170831	3.678924001
GO_0007179	53	19209	0.002759123	0.692448693	0.007902497	0.017241379	0.013170273	0.013170273	0.00669145	2.864133178	4.77335416
GO_0007186	285	19209	0.014836795	0.67048953	0.034271543	0.115384615	0.047552448	0.047552448	0.034599564	2.309901994	3.205034965
GO_0007187	80	19209	0.004164714	0.669493309	0.009870575	0.01754386	0.012824957	0.012824957	0.011420613	2.370048352	3.079432409
GO_0007188	70	19209	0.003644125	0.654036261	0.008872967	0.027522936	0.012162162	0.010878011	0.007233896	2.434868993	3.337471042
GO_0007189	37	19209	0.00192618	0.58280798	0.010619734	0.054054054	0.054054054	0.008272059	0.002452423	5.513364179	28.06281958
GO_0007190	42	19209	0.002186475	0.592579756	0.009927529	0.042553191	0.041666667	0.013927577	0.003348044	4.540426182	19.05654762
GO_0007193	36	19209	0.001874122	0.52832832	0.003567563	0.014705882	0.007002801	0.005889282	0.002017146	1.903592339	3.736577965
GO_0007194	39	19209	0.002030298	0.556533312	0.00677379	0.041666667	0.018957346	0.01221374	0.002266406	3.336352111	9.33722202
GO_0007200	31	19209	0.001613827	0.570117305	0.002790363	0.004581152	0.004581152	0.004581152	0.001981724	1.729035073	2.838688566
GO_0007202	38	19209	0.001978239	0.61934693	0.005765696	0.037037037	0.012618297	0.007846556	0.003117114	2.914559333	6.378548896
GO_0007204	95	19209	0.004945598	0.649434143	0.012652631	0.0625	0.015577889	0.015577889	0.011201867	2.558361985	3.149849246
GO_0007215	22	19209	0.001145296	0.712423658	0.004138767	0.023809524	0.004950495	0.004285714	0.003937008	3.613708251	4.322457246
GO_0007218	24	19209	0.001249414	0.481658848	0.003034371	0.011627907	0.011627907	0.001376226	0.001376226	2.42863461	9.306686047
GO_0007219	34	19209	0.001770004	0.574617685	0.00343639	0.034482759	0.002788622	0.002704327	0.002234505	1.941459558	1.575489649
GO_0007224	27	19209	0.001405591	0.647572763	0.003253157	0.005102041	0.005102041	0.005102041	0.002346806	2.314440719	3.629818594
GO_0007229	24	19209	0.001249414	0.720719312	0.004284916	0.006455778	0.006455778	0.006455778	0.003824654	3.429539699	5.167043254
GO_0007249	46	19209	0.002394711	0.670527897	0.012563017	0.075	0.034090909	0.010507881	0.005402972	5.246152217	14.23591897
GO_0007254	47	19209	0.00244677	0.593145343	0.003798137	0.007874016	0.00464756	0.003928679	0.003684774	1.552306507	1.899467673
GO_0007257	20	19209	0.001041179	0.718192715	0.002982034	0.006410256	0.006410256	0.003736921	0.002509124	2.864094089	6.156730769
GO_0007259	26	19209	0.001353532	0.722989907	0.00554397	0.016326531	0.016326531	0.00610998	0.003147482	4.095927733	12.06216641
GO_0007264	119	19209	0.006195013	0.734197587	0.01643105	0.021276596	0.021276596	0.021276596	0.018081073	2.652302811	3.434471661
GO_0007265	95	19209	0.004945598	0.718954418	0.012973405	0.018867925	0.018584703	0.018584703	0.012811037	2.623222393	3.757827019
GO_0007266	36	19209	0.001874122	0.710363822	0.007339982	0.029411765	0.01010101	0.008902077	0.006205095	3.916492226	5.38973064
GO_0007268	212	19209	0.011036493	0.751164782	0.039434288	0.077777778	0.063768116	0.055831266	0.041068447	3.573081357	5.777932732
GO_0007269	40	19209	0.002082357	0.788845271	0.014230511	0.039215686	0.027586207	0.026392962	0.010165184	6.833847026	13.24758621
GO_0007270	36	19209	0.001874122	0.676419966	0.007415229	0.015151515	0.015151515	0.011337868	0.006544953	3.956642497	8.08459596
GO_0007272	50	19209	0.002602947	0.683047132	0.006424161	0.04	0.009943182	0.007575758	0.004922644	2.468034278	3.819971591
GO_0007276	220	19209	0.011452965	0.647260615	0.023719053	0.064935065	0.031148605	0.031148605	0.02112274	2.070996786	2.719697953
GO_0007281	94	19209	0.004893539	0.563587692	0.007158671	0.013888889	0.01183432	0.009254749	0.006008584	1.462881953	2.418355785
GO_0007283	150	19209	0.00780884	0.714731098	0.020473125	0.042105263	0.030379747	0.029005525	0.017864924	2.621788419	3.89043038
GO_0007286	46	19209	0.002394711	0.701942602	0.008216151	0.028037383	0.021212121	0.007843137	0.006143667	3.430957533	8.857905138
GO_0007292	54	19209	0.002811182	0.446282278	0.003195651	0.008928571	0.003691172	0.003691172	0.00281896	1.13676402	1.313031888
GO_0007338	24	19209	0.001249414	0.580001737	0.002859075	0.010416667	0.005802708	0.00432526	0.001780264	2.288332204	4.64434236
GO_0007346	172	19209	0.008954136	0.652853195	0.018361696	0.040358744	0.021029732	0.01867995	0.016223926	2.050638486	2.348605326
GO_0007368	57	19209	0.002967359	0.685612056	0.009507531	0.058823529	0.01875	0.010999083	0.008181074	3.204038001	6.31875
GO_0007369	83	19209	0.004320891	0.689803447	0.010705835	0.026315789	0.017656501	0.014827018	0.010638298	2.47769133	4.086309927
GO_0007409	202	19209	0.010515904	0.795900364	0.045092415	0.090909091	0.071197411	0.061959654	0.043707611	4.28802075	6.770450831
GO_0007411	109	19209	0.005674423	0.793846486	0.032060241	0.081967213	0.069364162	0.042592593	0.030691964	5.649955717	12.2240017
GO_0007420	295	19209	0.015357385	0.759493371	0.064668919	0.24	0.124481328	0.076642336	0.05	4.210933087	8.105633308
GO_0007422	36	19209	0.001874122	0.533375928	0.003520896	0.012345679	0.011396011	0.003347535	0.002054686	1.878691597	6.080721747
GO_0007423	284	19209	0.014784736	0.724793756	0.048055903	0.111111111	0.084427767	0.069101678	0.04051411	3.250372675	5.71046825
GO_0007431	27	19209	0.001405591	0.618571809	0.004563679	0.012345679	0.010067114	0.010067114	0.003868472	3.246804209	7.162192394
GO_0007435	25	19209	0.001301473	0.59763553	0.004066698	0.008928571	0.008928571	0.007290401	0.002888889	3.124688268	6.860357143
GO_0007492	41	19209	0.002134416	0.645327324	0.007941631	0.024390244	0.024390244	0.012875536	0.003549532	3.720751052	11.42712671
GO_0007498	64	19209	0.003331772	0.703206614	0.02193552	0.5	0.042944785	0.022796353	0.009388336	6.583740639	12.88947469
GO_0007507	250	19209	0.013014733	0.772742866	0.067331981	0.6	0.112627986	0.078518519	0.049621212	5.173520057	8.653883959
GO_0007517	136	19209	0.007080015	0.70859754	0.023311875	0.111111111	0.035443038	0.029757244	0.020808561	3.292630931	5.006068503
GO_0007519	78	19209	0.004060597	0.714323912	0.011656354	0.026315789	0.021333333	0.014196983	0.009609085	2.870601332	5.25374359
GO_0007528	30	19209	0.001561768	0.684392652	0.004955588	0.017241379	0.007894737	0.007575758	0.002998001	3.173062782	5.055
GO_0007548	156	19209	0.008121193	0.656759081	0.015502114	0.020618557	0.018911175	0.018911175	0.01680831	1.908846796	2.328620234
GO_0007565	43	19209	0.002238534	0.634125595	0.004669952	0.01010101	0.007952286	0.007541478	0.00335249	2.086165522	3.552452726
GO_0007568	73	19209	0.003800302	0.631996066	0.008191886	0.071428571	0.011890606	0.007528906	0.006291447	2.155588149	3.128858339
GO_0007569	41	19209	0.002134416	0.671932896	0.004548154	0.007751938	0.006939625	0.006939625	0.003949176	2.130865807	3.251299064
GO_0007584	77	19209	0.004008538	0.547617916	0.005376129	0.011627907	0.007784431	0.00576	0.004543469	1.341169718	1.941962828
GO_0007585	24	19209	0.001249414	0.656902094	0.002848089	0.01	0.004918033	0.00394011	0.002262443	2.279539249	3.936270492
GO_0007586	29	19209	0.001509709	0.530211068	0.002556606	0.006369427	0.006369427	0.003091721	0.001718519	1.693443021	4.218976499
GO_0007588	23	19209	0.001197355	0.451361727	0.008622391	0.1	0.010204082	0.001676797	0.001259929	7.201195927	8.522182786
GO_0007589	39	19209	0.002030298	0.497043992	0.003659321	0.02	0.006051437	0.002326032	0.002161808	1.80235615	2.980565577
GO_0007595	23	19209	0.001197355	0.546138715	0.00230676	0.007142857	0.00388601	0.003081664	0.001373329	1.92654543	3.245494481
GO_0007596	50	19209	0.002602947	0.640705674	0.006188788	0.015228426	0.012676056	0.010362694	0.004535939	2.377608678	4.869887324
GO_0007599	52	19209	0.002707064	0.650738232	0.006853371	0.015267176	0.014457831	0.011409943	0.004739336	2.531661571	5.340778499
GO_0007600	208	19209	0.010828258	0.622706851	0.019236469	0.045045045	0.023255814	0.023039433	0.020431991	1.77650644	2.14769678
GO_0007601	62	19209	0.003227654	0.705130257	0.012348036	0.036363636	0.021621622	0.016348774	0.009484292	3.825700421	6.698866609
GO_0007605	77	19209	0.004008538	0.557208159	0.005657561	0.009803922	0.007366483	0.007366483	0.005171544	1.411377861	1.837698213
GO_0007606	40	19209	0.002082357	0.459444937	0.002794457	0.004439512	0.004439512	0.004187994	0.002126755	1.341968237	2.131964484
GO_0007608	23	19209	0.001197355	0.428063488	0.001970435	0.006289308	0.003755869	0.002530364	0.001254911	1.645655942	3.136803429
GO_0007611	120	19209	0.006247072	0.699304573	0.016985078	0.034090909	0.033333333	0.022959184	0.015248401	2.718886368	5.335833333
GO_0007612	68	19209	0.003540007	0.72370366	0.016433333	0.095238095	0.037931034	0.033653846	0.008215962	4.642174926	10.71495943
GO_0007613	52	19209	0.002707064	0.570712252	0.011836909	0.083333333	0.020997375	0.017725258	0.003069637	4.372599778	7.756511205
GO_0007618	23	19209	0.001197355	0.515058535	0.002198635	0.004282655	0.004282655	0.003678725	0.001241498	1.836242313	3.57676194
GO_0007623	38	19209	0.001978239	0.556460004	0.002770002	0.005434783	0.003327787	0.003327787	0.002945508	1.400236065	1.682196339
GO_0007626	131	19209	0.00681972	0.646911954	0.016419631	0.034920635	0.028911565	0.020063358	0.012830482	2.40766933	4.23940645
GO_0007628	31	19209	0.001613827	0.628874147	0.003549073	0.011494253	0.005431093	0.005431093	0.002660017	2.199165988	3.365350503
GO_0007631	54	19209	0.002811182	0.535860475	0.004090479	0.010526316	0.004784689	0.004362416	0.003234003	1.455074296	1.702020202
GO_0007632	30	19209	0.001561768	0.659349636	0.005592787	0.016806723	0.016025641	0.007261411	0.002631925	3.581061338	10.26121795
GO_0008015	164	19209	0.008537665	0.69160941	0.021813472	0.117647059	0.033834586	0.030795552	0.019757201	2.554969438	3.962979094
GO_0008016	73	19209	0.003800302	0.674063373	0.016821167	0.083333333	0.029520295	0.025882353	0.012738854	4.426271252	7.767881514
GO_0008033	22	19209	0.001145296	0.844222177	0.005322168	0.006880734	0.006880734	0.006880734	0.005790646	4.646978541	6.007819016
GO_0008037	41	19209	0.002134416	0.531336526	0.004363795	0.038461538	0.003900156	0.003522505	0.002446127	2.044491271	1.827270652
GO_0008064	47	19209	0.00244677	0.740228333	0.008328398	0.014416776	0.014416776	0.014416776	0.007981377	3.403833996	5.892166978
GO_0008156	31	19209	0.001613827	0.828940419	0.010722965	0.019230769	0.01461039	0.01461039	0.011732229	6.644433239	9.053257227
GO_0008202	115	19209	0.005986777	0.752008143	0.031955634	0.5	0.040229885	0.036873156	0.028627838	5.337702335	6.719790105
GO_0008203	50	19209	0.002602947	0.790322042	0.023995206	0.083333333	0.037234043	0.035443038	0.030577576	9.218478084	14.30457447
GO_0008207	20	19209	0.001041179	0.613140341	0.021426717	0.333333333	0.014084507	0.014084507	0.001844709	20.5792904	13.52746479
GO_0008213	64	19209	0.003331772	0.763709519	0.01060275	0.025641026	0.01607717	0.01607717	0.009174312	3.182315961	4.825411977
GO_0008217	104	19209	0.005414129	0.671843859	0.01479062	0.03125	0.018854749	0.018854749	0.01437873	2.731855908	3.482508326
GO_0008277	43	19209	0.002238534	0.64679095	0.005645673	0.011009174	0.011009174	0.008145363	0.004768528	2.52204025	4.91802859
GO_0008283	298	19209	0.015513561	0.623794468	0.02688438	0.053571429	0.041561713	0.032502226	0.024610336	1.732959934	2.679056853
GO_0008286	36	19209	0.001874122	0.746143303	0.005453673	0.006505576	0.006505576	0.006505576	0.006505576	2.909988911	3.471267038
GO_0008306	42	19209	0.002186475	0.667900186	0.005529148	0.019607843	0.012793177	0.005482919	0.003964834	2.528795554	5.851050868
GO_0008344	67	19209	0.003487948	0.605676039	0.00683876	0.010660981	0.010660981	0.010660981	0.005168744	1.960682842	3.05651911
GO_0008360	40	19209	0.002082357	0.709994001	0.007624652	0.021834061	0.021834061	0.009211873	0.005048465	3.661548414	10.48526201
GO_0008361	219	19209	0.011400906	0.6418966	0.02182651	0.054794521	0.033268102	0.028079132	0.019768477	1.914454058	2.918022679
GO_0008366	50	19209	0.002602947	0.683047132	0.006424161	0.04	0.009943182	0.007575758	0.004922644	2.468034278	3.819971591
GO_0008380	141	19209	0.007340309	0.924760878	0.076650637	0.101351351	0.101351351	0.101351351	0.08452381	10.44242615	13.80750431
GO_0008406	118	19209	0.006142954	0.614187713	0.010684628	0.016352201	0.016352201	0.016352201	0.009797623	1.739330621	2.661944356
GO_0008542	28	19209	0.00145765	0.624248698	0.005350334	0.04	0.013071895	0.00476758	0.002524403	3.670520219	8.967787115
GO_0008543	30	19209	0.001561768	0.486073309	0.002119765	0.007518797	0.00224663	0.00224663	0.00166209	1.357285768	1.438517224
GO_0008544	126	19209	0.006559425	0.688615896	0.017957426	0.039215686	0.027253669	0.024958403	0.015151515	2.737652363	4.154886693
GO_0008584	48	19209	0.002498829	0.571516796	0.003912187	0.009950249	0.006072874	0.004547522	0.003419886	1.565608426	2.430288462
GO_0008585	71	19209	0.003696184	0.593008674	0.007201863	0.02247191	0.012465374	0.010507881	0.006145442	1.948458916	3.372498147
GO_0008589	34	19209	0.001770004	0.74247565	0.0076484	0.013081395	0.013081395	0.013081395	0.005603985	4.321121043	7.390603625
GO_0008610	222	19209	0.011557083	0.716243973	0.030166381	0.04276069	0.04276069	0.04276069	0.030182685	2.610207243	3.699955394
GO_0008624	92	19209	0.004789422	0.670414564	0.011641653	0.0625	0.020793951	0.011750881	0.008198758	2.430701173	4.341641325
GO_0008629	47	19209	0.00244677	0.650271926	0.005918598	0.071428571	0.008196721	0.005702648	0.003959455	2.41894369	3.35001744
GO_0008630	33	19209	0.001717945	0.68107072	0.005077714	0.038461538	0.006896552	0.006896552	0.003042328	2.955690993	4.014420063
GO_0008633	22	19209	0.001145296	0.716725813	0.005353536	0.026315789	0.017142857	0.00297619	0.00254723	4.674366973	14.96805195
GO_0008637	36	19209	0.001874122	0.70562191	0.005187945	0.04	0.004419192	0.00440044	0.003929273	2.768200858	2.358007155
GO_0008643	39	19209	0.002030298	0.533429638	0.002933881	0.004118616	0.004118616	0.004118616	0.00223314	1.445049421	2.02857686
GO_0008645	26	19209	0.001353532	0.44992762	0.00149123	0.001494947	0.001494947	0.001494947	0.001494947	1.101732124	1.104478401
GO_0008652	37	19209	0.00192618	0.832596523	0.024559251	0.111111111	0.041237113	0.041237113	0.018119068	12.75023406	21.40874896
GO_0008654	77	19209	0.004008538	0.755095156	0.011822098	0.017921147	0.017921147	0.016299137	0.012614317	2.949229657	4.470744309
GO_0009062	35	19209	0.001822063	0.859156	0.033189111	0.061538462	0.061538462	0.061538462	0.030694669	18.21513249	33.77406593
GO_0009063	45	19209	0.002342652	0.696863332	0.015516461	0.1	0.031390135	0.022988506	0.010337079	6.623460182	13.39940209
GO_0009064	26	19209	0.001353532	0.610570658	0.005333714	0.015706806	0.015706806	0.010507881	0.001815981	3.940589101	11.6043093
GO_0009100	149	19209	0.007756781	0.696687254	0.018357905	0.024584718	0.024584718	0.024584718	0.019909743	2.36669131	3.169448594
GO_0009101	111	19209	0.005778541	0.695097076	0.014289722	0.020536224	0.020536224	0.020536224	0.013499693	2.472894355	3.553876752
GO_0009108	40	19209	0.002082357	0.827192342	0.011779201	0.052631579	0.015018773	0.015018773	0.013521819	5.6566667	7.212390488
GO_0009110	21	19209	0.001093238	0.589582279	0.001552091	0.003039514	0.001523335	0.001523335	0.001523335	1.419719614	1.393416029
GO_0009116	42	19209	0.002186475	0.700010186	0.005355644	0.011111111	0.008865248	0.008312552	0.00403751	2.44944211	4.0545846
GO_0009119	37	19209	0.00192618	0.700285044	0.005077125	0.017241379	0.007371007	0.007371007	0.00403397	2.635851428	3.826748124
GO_0009123	63	19209	0.003279713	0.604987738	0.006629393	0.010344828	0.010344828	0.010264722	0.005426488	2.021333374	3.154187192
GO_0009124	39	19209	0.002030298	0.63588406	0.005867614	0.010805501	0.010805501	0.010805501	0.00513347	2.890025481	5.32212483
GO_0009141	193	19209	0.010047374	0.657194051	0.019703066	0.027983539	0.027983539	0.024922118	0.020627063	1.961016545	2.785159598
GO_0009143	175	19209	0.009110313	0.647838304	0.017347079	0.023265476	0.023265476	0.023265476	0.018036483	1.904114491	2.553751558
GO_0009144	184	19209	0.009578843	0.665675884	0.01903577	0.033333333	0.024767802	0.024767802	0.020421607	1.987272361	2.585677749
GO_0009146	170	19209	0.008850018	0.661802245	0.017215737	0.02259887	0.02259887	0.021845574	0.019280763	1.945277028	2.553539382
GO_0009150	198	19209	0.010307668	0.669610204	0.020305718	0.028169014	0.027188329	0.027188329	0.021272115	1.969962349	2.637679849
GO_0009152	29	19209	0.001509709	0.8622074	0.028931038	0.125	0.096774194	0.03960396	0.02117061	19.16332093	64.10122358
GO_0009154	172	19209	0.008954136	0.667992319	0.018006182	0.02919708	0.023992322	0.02283105	0.019695044	2.01093461	2.679468152
GO_0009161	20	19209	0.001041179	0.849814998	0.014808804	0.026666667	0.026666667	0.026666667	0.011398964	14.22311595	25.612
GO_0009165	74	19209	0.003852361	0.660431218	0.011423767	0.021126761	0.01996008	0.018007203	0.008953817	2.965393717	5.181259103
GO_0009166	210	19209	0.010932375	0.634669745	0.01864546	0.025964912	0.025964912	0.023809524	0.017713904	1.705526845	2.375047619
GO_0009187	39	19209	0.002030298	0.62551797	0.009602159	0.055555556	0.055555556	0.007738607	0.004825368	4.729432529	27.36324786
GO_0009190	23	19209	0.001197355	0.61739765	0.003566529	0.009174312	0.008333333	0.004639175	0.002332815	2.978672392	6.959782609
GO_0009199	180	19209	0.009370608	0.660570124	0.018267605	0.026595745	0.025936599	0.023350846	0.019440291	1.949457964	2.767867435
GO_0009203	168	19209	0.0087459	0.662799698	0.017492533	0.024437928	0.024437928	0.021916412	0.019595314	2.000083693	2.794215193
GO_0009205	178	19209	0.00926649	0.664015069	0.018533128	0.03030303	0.025327511	0.024080268	0.019413549	2.000016033	2.733236838
GO_0009207	167	19209	0.008693841	0.664406509	0.017181647	0.022900763	0.022395326	0.021537162	0.019573345	1.976300986	2.575998927
GO_0009259	204	19209	0.010620022	0.655793109	0.0201787	0.029487179	0.029487179	0.029227557	0.020088855	1.900062005	2.776564857
GO_0009260	31	19209	0.001613827	0.870720483	0.028599079	0.078947368	0.078431373	0.037234043	0.02733119	17.72128121	48.59962049
GO_0009261	176	19209	0.009162372	0.652295893	0.017560027	0.026061776	0.026061776	0.023	0.018518519	1.916537238	2.844435548
GO_0009262	24	19209	0.001249414	0.682942403	0.002405195	0.003734827	0.003734827	0.002339729	0.002152989	1.925058118	2.989262372
GO_0009266	62	19209	0.003227654	0.51173771	0.007775597	0.08	0.012477718	0.004050405	0.003412218	2.409055564	3.865878903
GO_0009267	37	19209	0.00192618	0.656231498	0.003882137	0.008695652	0.005215124	0.004197482	0.004197482	2.015458436	2.707494979
GO_0009306	25	19209	0.001301473	0.669718515	0.006762329	0.071428571	0.02027027	0.003372681	0.003000188	5.195903086	15.57486486
GO_0009308	287	19209	0.014940913	0.703290641	0.034384505	0.055727554	0.04659189	0.043147208	0.037055967	2.301365713	3.118409779
GO_0009309	58	19209	0.003019418	0.711614051	0.013846304	0.028985507	0.025735294	0.0208	0.015299026	4.585752704	8.523263185
GO_0009310	53	19209	0.002759123	0.682816754	0.012941387	0.05	0.030612245	0.030612245	0.009469056	4.690398331	11.09491721
GO_0009311	45	19209	0.002342652	0.81521487	0.009979482	0.012567325	0.012567325	0.012567325	0.011397423	4.259908189	5.364572113
GO_0009312	36	19209	0.001874122	0.77456	0.006519922	0.008649368	0.008649368	0.008649368	0.007969799	3.478921795	4.615158572
GO_0009314	179	19209	0.009318549	0.61236184	0.013772175	0.018867925	0.016845329	0.013743219	0.013196322	1.477931359	1.807720277
GO_0009408	41	19209	0.002134416	0.550301061	0.003204162	0.004993758	0.004869411	0.004869411	0.002494654	1.501188865	2.281378551
GO_0009410	26	19209	0.001353532	0.734841346	0.015668879	0.058823529	0.047619048	0.035	0.004912281	11.57628809	35.18131868
GO_0009411	67	19209	0.003487948	0.648128597	0.005856234	0.007592191	0.007592191	0.005823912	0.005823912	1.678990901	2.17669246
GO_0009416	120	19209	0.006247072	0.648077427	0.011238002	0.016613419	0.016613419	0.016613419	0.009630432	1.798923121	2.659392971
GO_0009451	24	19209	0.001249414	0.703637825	0.003528687	0.00955414	0.00955414	0.005165289	0.00253409	2.824272632	7.646894904
GO_0009566	48	19209	0.002498829	0.586958318	0.004615775	0.018867925	0.007675439	0.004935834	0.003334007	1.847175404	3.071614583
GO_0009581	58	19209	0.003019418	0.600335086	0.005722007	0.013605442	0.013605442	0.006229037	0.00500417	1.89506959	4.505981703
GO_0009582	47	19209	0.00244677	0.59197281	0.004851044	0.009750813	0.009750813	0.007905138	0.003472222	1.982632057	3.985177843
GO_0009583	20	19209	0.001041179	0.751625932	0.018068543	0.048543689	0.048543689	0.048543689	0.008792966	17.35393169	46.62378641
GO_0009593	27	19209	0.001405591	0.494767471	0.003064336	0.010050251	0.010050251	0.003809524	0.001410216	2.180104784	7.150195422
GO_0009607	240	19209	0.012494143	0.767498067	0.052669509	0.137931034	0.077951002	0.077901431	0.052118644	4.215535811	6.239003341
GO_0009611	245	19209	0.012754438	0.729932547	0.040148617	0.114285714	0.075675676	0.057405281	0.035600579	3.147815417	5.933281853
GO_0009612	40	19209	0.002082357	0.563563566	0.002995744	0.003588291	0.003588291	0.003588291	0.002522068	1.438630979	1.723186969
GO_0009615	52	19209	0.002707064	0.777293699	0.01800452	0.090909091	0.023655914	0.023655914	0.011287625	6.650938965	8.738585608
GO_0009617	138	19209	0.007184132	0.758262982	0.029903871	0.060606061	0.055718475	0.046656299	0.025426681	4.162488812	7.755769476
GO_0009636	45	19209	0.002342652	0.635432176	0.004273972	0.007058824	0.00524109	0.005109282	0.003848268	1.8244162	2.237246681
GO_0009712	24	19209	0.001249414	0.450684128	0.001504144	0.002	0.002	0.002	0.001299968	1.203878971	1.60075
GO_0009725	273	19209	0.014212088	0.648513752	0.026524362	0.053333333	0.035108959	0.032520325	0.02657614	1.866324087	2.470358939
GO_0009743	49	19209	0.002550888	0.558086575	0.004038025	0.034482759	0.004516129	0.003857281	0.003087886	1.58298837	1.770414747
GO_0009746	46	19209	0.002394711	0.577056329	0.004076748	0.029411765	0.004011461	0.003802281	0.002844083	1.702396817	1.675133923
GO_0009749	45	19209	0.002342652	0.564178205	0.003855625	0.03030303	0.003819223	0.003427592	0.002843265	1.645837927	1.630299173
GO_0009791	84	19209	0.00437295	0.628961096	0.007031364	0.008816705	0.008816705	0.008816705	0.007277795	1.607922227	2.016191581
GO_0009798	55	19209	0.002863241	0.671308153	0.008080546	0.033333333	0.014319809	0.013318535	0.006719184	2.822167415	5.001258407
GO_0009799	60	19209	0.003123536	0.668054903	0.009647564	0.033333333	0.026923077	0.011476664	0.00748538	3.088667549	8.619423077
GO_0009855	59	19209	0.003071477	0.661632075	0.008618801	0.05	0.016438356	0.010211524	0.007708119	2.806077119	5.351938704
GO_0009880	39	19209	0.002030298	0.669684202	0.006791187	0.028037383	0.020833333	0.007117438	0.003943218	3.344920881	10.26121795
GO_0009894	236	19209	0.012285908	0.656860954	0.023269922	0.047058824	0.029076621	0.029076621	0.020761246	1.894033599	2.366664447
GO_0009895	46	19209	0.002394711	0.582890716	0.004394056	0.007317073	0.007317073	0.005797101	0.003805296	1.834900387	3.055514316
GO_0009896	79	19209	0.004112656	0.705609851	0.010730666	0.027777778	0.017467249	0.014995314	0.009987516	2.609181898	4.247194738
GO_0009913	42	19209	0.002186475	0.652199838	0.011128898	0.111111111	0.035971223	0.013803681	0.003605966	5.089881018	16.45169579
GO_0009914	50	19209	0.002602947	0.563102458	0.005742427	0.083333333	0.008086253	0.005505506	0.003153469	2.20612561	3.106576819
GO_0009948	24	19209	0.001249414	0.692500652	0.012695948	0.166666667	0.011655012	0.011655012	0.003218618	10.16151959	9.328379953
GO_0009952	155	19209	0.008069134	0.772003169	0.062788782	0.416666667	0.114864865	0.092485549	0.032773109	7.781352981	14.23509154
GO_0009953	59	19209	0.003071477	0.712100721	0.007328408	0.015384615	0.010344828	0.008751903	0.006838386	2.385955849	3.368030392
GO_0009954	22	19209	0.001145296	0.736931256	0.0128085	0.039473684	0.039473684	0.025906736	0.003473227	11.18356692	34.46590909
GO_0009991	152	19209	0.007912957	0.62288757	0.01391444	0.031914894	0.018478261	0.018408551	0.013106383	1.758437385	2.335190217
GO_0009994	24	19209	0.001249414	0.435733212	0.001596761	0.003831418	0.002797203	0.002322341	0.001251043	1.278007384	2.238811189
GO_0010001	68	19209	0.003540007	0.618509083	0.008089268	0.043478261	0.013384321	0.009333333	0.00504343	2.285099337	3.780873917
GO_0010035	175	19209	0.009110313	0.662952011	0.017615476	0.025270758	0.025270758	0.02476573	0.017829457	1.933575335	2.773862816
GO_0010038	115	19209	0.005986777	0.669369845	0.01239216	0.019559902	0.018041237	0.018041237	0.011485149	2.069921755	3.013514119
GO_0010165	22	19209	0.001145296	0.638640273	0.002672157	0.006756757	0.006756757	0.002714932	0.002000924	2.333157735	5.899570025
GO_0010171	27	19209	0.001405591	0.725790382	0.007687024	0.03030303	0.028846154	0.01	0.0049663	5.468890291	20.5224359
GO_0010212	66	19209	0.003435889	0.698444245	0.006935295	0.008535785	0.008535785	0.008445298	0.007158481	2.018485964	2.484301319
GO_0010243	33	19209	0.001717945	0.622398895	0.003594057	0.011627907	0.006472492	0.004006009	0.003261704	2.092067844	3.7675787
GO_0010324	134	19209	0.006975897	0.726048786	0.020936629	0.068965517	0.029745042	0.02811245	0.022207918	3.001281372	4.263974039
GO_0010332	26	19209	0.001353532	0.656500748	0.003010183	0.006349206	0.005856515	0.003014643	0.002827712	2.223946452	4.326838608
GO_0010464	34	19209	0.001770004	0.767549659	0.011360563	0.055555556	0.020304569	0.012759171	0.009944751	6.418383853	11.47148403
GO_0010466	56	19209	0.0029153	0.64642335	0.008049951	0.076923077	0.010071942	0.008388675	0.004648619	2.761277069	3.454856115
GO_0010469	31	19209	0.001613827	0.521134768	0.002412718	0.006451613	0.00371402	0.002284264	0.001798763	1.495028945	2.301374787
GO_0010498	142	19209	0.007392368	0.814141681	0.030954335	0.064516129	0.044776119	0.044776119	0.03035343	4.18733683	6.057073786
GO_0010517	48	19209	0.002498829	0.604144921	0.012124105	0.2	0.018796992	0.008221226	0.003616637	4.851915412	7.522321429
GO_0010518	43	19209	0.002238534	0.597631707	0.008153988	0.1	0.014836795	0.011221945	0.003259742	3.642557024	6.627906977
GO_0010522	27	19209	0.001405591	0.52159625	0.0018141	0.00274223	0.00274223	0.002441009	0.001631511	1.290631199	1.950944546
GO_0010551	280	19209	0.014576501	0.730050263	0.03789225	0.073684211	0.058365759	0.044935263	0.039864292	2.599543702	4.0040995
GO_0010552	151	19209	0.007860899	0.745701341	0.025026923	0.03960396	0.03960396	0.036585366	0.025477707	3.183722896	5.038095863
GO_0010553	137	19209	0.007132074	0.701540532	0.022328961	0.059139785	0.054982818	0.031217482	0.0184272	3.13078109	7.7092332
GO_0010562	178	19209	0.00926649	0.682023239	0.02148196	0.033333333	0.033333333	0.028103044	0.02263424	2.318241372	3.597191011
GO_0010563	84	19209	0.00437295	0.661882975	0.007829385	0.010791367	0.009933775	0.009193054	0.008028379	1.790412663	2.271641438
GO_0010564	203	19209	0.010567963	0.698847499	0.026457339	0.046040516	0.046040516	0.036393714	0.024102079	2.503542012	4.356612144
GO_0010565	76	19209	0.003956479	0.716294801	0.015026539	0.033898305	0.033898305	0.023485785	0.011521418	3.79795765	8.56779661
GO_0010578	37	19209	0.00192618	0.58280798	0.010619734	0.054054054	0.054054054	0.008272059	0.002452423	5.513364179	28.06281958
GO_0010579	37	19209	0.00192618	0.58280798	0.010619734	0.054054054	0.054054054	0.008272059	0.002452423	5.513364179	28.06281958
GO_0010594	41	19209	0.002134416	0.664936988	0.006659454	0.016393443	0.013404826	0.013404826	0.003843338	3.120035545	6.280324331
GO_0010595	25	19209	0.001301473	0.652925354	0.003003587	0.006637168	0.006637168	0.004255319	0.002478079	2.307835888	5.099734513
GO_0010608	201	19209	0.010463845	0.711564233	0.024588457	0.036626917	0.036626917	0.036626917	0.02242251	2.349849147	3.500330545
GO_0010638	112	19209	0.0058306	0.621493933	0.010460412	0.014453961	0.014453961	0.014453961	0.010412861	1.794053971	2.478983443
GO_0010639	87	19209	0.004529127	0.647731986	0.00969101	0.029411765	0.016363636	0.013564431	0.007629705	2.139708197	3.612978056
GO_0010675	55	19209	0.002863241	0.73049636	0.008638519	0.019607843	0.015306122	0.010958904	0.008249853	3.017041977	5.345732839
GO_0010676	25	19209	0.001301473	0.622520851	0.002787516	0.004935834	0.004935834	0.004413619	0.002146986	2.141816146	3.792497532
GO_0010717	25	19209	0.001301473	0.754758132	0.008539358	0.023255814	0.023255814	0.016304348	0.007153076	6.561300928	17.86883721
GO_0010720	125	19209	0.006507366	0.698597778	0.015299966	0.029411765	0.024096386	0.018131102	0.017584098	2.351176355	3.702939759
GO_0010721	78	19209	0.004060597	0.695679184	0.015482452	0.25	0.021834061	0.016697588	0.010178117	3.812851437	5.37705744
GO_0010740	225	19209	0.011713259	0.68444421	0.024463445	0.048543689	0.029347826	0.029347826	0.023260285	2.088525815	2.505521739
GO_0010741	61	19209	0.003175595	0.633161191	0.008823706	0.125	0.011111111	0.00718232	0.006057054	2.778599381	3.498907104
GO_0010769	142	19209	0.007392368	0.741560708	0.022321453	0.044303797	0.040214477	0.028037383	0.0213919	3.019526709	5.439999245
GO_0010770	21	19209	0.001093238	0.7916282	0.007708058	0.014204545	0.014204545	0.014204545	0.007874016	7.050670749	12.99310065
GO_0010810	70	19209	0.003644125	0.755279795	0.017357166	0.029565217	0.029565217	0.029565217	0.017069701	4.763054204	8.113118012
GO_0010811	45	19209	0.002342652	0.70313087	0.010022633	0.01920439	0.01920439	0.01920439	0.004906143	4.278327856	8.197713763
GO_0010812	20	19209	0.001041179	0.693191412	0.002547694	0.003515821	0.003515821	0.003515821	0.002006881	2.446933031	3.376770467
GO_0010817	145	19209	0.007548545	0.684097487	0.020874649	0.037037037	0.037037037	0.028677151	0.020557589	2.765387082	4.90651341
GO_0010827	37	19209	0.00192618	0.630397088	0.003749071	0.008547009	0.005982054	0.004737091	0.003024663	1.946375993	3.105656005
GO_0010828	25	19209	0.001301473	0.663148457	0.002960467	0.013513514	0.003636364	0.003325942	0.002543007	2.274704271	2.794036364
GO_0010863	39	19209	0.002030298	0.618324572	0.006291967	0.035714286	0.014925373	0.011461318	0.003097414	3.099035899	7.351320321
GO_0010876	95	19209	0.004945598	0.703522356	0.020692231	0.25	0.028205128	0.021658416	0.017915905	4.183969109	5.703076923
GO_0010883	22	19209	0.001145296	0.633070687	0.003642383	0.016949153	0.006779661	0.006468305	0.002458009	3.180297327	5.919568567
GO_0010906	47	19209	0.00244677	0.729253598	0.008990749	0.03030303	0.023474178	0.011494253	0.006882707	3.674538372	9.593946659
GO_0010907	20	19209	0.001041179	0.707387045	0.003164447	0.006849315	0.004743083	0.004743083	0.00262342	3.039292724	4.555494071
GO_0010927	71	19209	0.003696184	0.713098636	0.013076406	0.086956522	0.017991004	0.016835017	0.009326425	3.537812316	4.867453597
GO_0010948	42	19209	0.002186475	0.661548743	0.004931542	0.009478673	0.009478673	0.009424084	0.004211332	2.255475925	4.335138795
GO_0010951	23	19209	0.001197355	0.53050458	0.001658199	0.002564103	0.002536462	0.002235136	0.001475951	1.384884811	2.11838659
GO_0010952	82	19209	0.004268832	0.583279032	0.009853304	0.142857143	0.010110294	0.008590197	0.005533393	2.30819643	2.368398045
GO_0010959	115	19209	0.005986777	0.586853598	0.010629645	0.035087719	0.019900498	0.01104503	0.008880723	1.775520504	3.324075276
GO_0010962	20	19209	0.001041179	0.793092397	0.006841984	0.013071895	0.013071895	0.012958963	0.003875969	6.571383806	12.55490196
GO_0010970	25	19209	0.001301473	0.806724354	0.012824729	0.028169014	0.027777778	0.027303754	0.01031746	9.854009	21.34333333
GO_0010975	163	19209	0.008485606	0.733679648	0.0230463	0.048543689	0.030744337	0.029234738	0.023020775	2.715928705	3.623116326
GO_0010976	33	19209	0.001717945	0.691426151	0.003715355	0.004856989	0.004856989	0.004856989	0.003833621	2.162674463	2.827208949
GO_0012502	273	19209	0.014212088	0.648219335	0.027124662	0.073170732	0.047318612	0.033143939	0.022839802	1.908562787	3.329462336
GO_0014013	43	19209	0.002238534	0.632238776	0.004633604	0.00789266	0.00789266	0.00789266	0.004362483	2.069927952	3.52581634
GO_0014015	24	19209	0.001249414	0.566145426	0.00183788	0.002120891	0.002120891	0.002120891	0.002120891	1.470993221	1.697507953
GO_0014020	56	19209	0.0029153	0.716141075	0.008211994	0.016233766	0.013363029	0.013363029	0.006652361	2.816860464	4.583757556
GO_0014031	60	19209	0.003123536	0.749583094	0.017008876	0.052287582	0.052287582	0.021024967	0.011800533	5.445391588	16.73986928
GO_0014032	35	19209	0.001822063	0.732007629	0.017111789	0.117647059	0.050632911	0.017897092	0.007682976	9.391438446	27.78878843
GO_0014033	39	19209	0.002030298	0.692247502	0.015116852	0.2	0.028571429	0.014925373	0.007345226	7.445631232	14.07252747
GO_0014066	27	19209	0.001405591	0.581403476	0.002269206	0.004983389	0.004983389	0.002615519	0.001799208	1.614413724	3.545404208
GO_0014070	81	19209	0.004216773	0.599528969	0.006567482	0.033333333	0.007860262	0.007860262	0.00677574	1.557466295	1.864046579
GO_0014075	25	19209	0.001301473	0.630494162	0.0039618	0.02173913	0.007407407	0.006204757	0.001780193	3.04408879	5.691555556
GO_0014706	143	19209	0.007444427	0.741781768	0.041345229	0.428571429	0.066666667	0.042796006	0.022099448	5.553849665	8.955244755
GO_0014910	27	19209	0.001405591	0.724052642	0.004842879	0.009389671	0.008805031	0.008805031	0.003134796	3.445439607	6.264290706
GO_0015672	114	19209	0.005934718	0.651223568	0.019076121	0.125	0.029288703	0.021077283	0.015361744	3.21432639	4.935146444
GO_0015682	28	19209	0.00145765	0.846034394	0.021510151	0.047244094	0.047244094	0.047244094	0.020380435	14.75673197	32.41113611
GO_0015695	26	19209	0.001353532	0.698464987	0.007599559	0.0625	0.008488964	0.008488964	0.005553499	5.614612961	6.271712159
GO_0015698	58	19209	0.003019418	0.536143786	0.004891996	0.023255814	0.007745267	0.006202116	0.003516587	1.620178412	2.565152235
GO_0015711	43	19209	0.002238534	0.635841328	0.006668244	0.025	0.010706638	0.008094981	0.003920232	2.978844381	4.782879339
GO_0015718	51	19209	0.002655005	0.6631244	0.00764076	0.01980198	0.011243851	0.011243851	0.007441328	2.877869839	4.234963416
GO_0015749	27	19209	0.001405591	0.471771375	0.001598374	0.001606581	0.001606581	0.001606581	0.001606581	1.137154348	1.14299281
GO_0015758	26	19209	0.001353532	0.44992762	0.00149123	0.001494947	0.001494947	0.001494947	0.001494947	1.101732124	1.104478401
GO_0015807	27	19209	0.001405591	0.693020463	0.004311435	0.00990099	0.008141113	0.008141113	0.00368518	3.067346508	5.791949344
GO_0015833	45	19209	0.002342652	0.523738955	0.003344799	0.011764706	0.006018054	0.003045685	0.002712055	1.427783074	2.56890672
GO_0015837	112	19209	0.0058306	0.717844145	0.018667545	0.03960396	0.03960396	0.024939173	0.01631765	3.201650581	6.792432815
GO_0015849	134	19209	0.006975897	0.687643434	0.020640372	0.090909091	0.030625832	0.030014641	0.019289908	2.958812756	4.390235904
GO_0015850	22	19209	0.001145296	0.543838868	0.001705375	0.004319654	0.002265861	0.001460328	0.00140341	1.489024707	1.978405658
GO_0015908	36	19209	0.001874122	0.646003929	0.005970541	0.010830325	0.010830325	0.010830325	0.003830645	3.185781387	5.778880866
GO_0015909	25	19209	0.001301473	0.735829858	0.006130833	0.017857143	0.01025641	0.01025641	0.004263094	4.710687045	7.880615385
GO_0015918	31	19209	0.001613827	0.756296697	0.016741091	0.1	0.041666667	0.024657534	0.007020623	10.37353612	25.81854839
GO_0015931	45	19209	0.002342652	0.726437301	0.00793248	0.022727273	0.016447368	0.010682005	0.006460674	3.386111405	7.020833333
GO_0015980	77	19209	0.004008538	0.824505622	0.02944004	0.047945205	0.047945205	0.047945205	0.028803545	7.344334218	11.9607721
GO_0015992	34	19209	0.001770004	0.740250019	0.014879005	0.071428571	0.031700288	0.031700288	0.005996003	8.406200311	17.90973046
GO_0016032	42	19209	0.002186475	0.665761092	0.004464469	0.009009009	0.005295675	0.004710633	0.004281127	2.041856574	2.422014878
GO_0016042	80	19209	0.004164714	0.743309896	0.027583841	0.25	0.04743083	0.033248082	0.021084337	6.623224969	11.38873518
GO_0016044	285	19209	0.014836795	0.711518095	0.033596727	0.075	0.045845272	0.041407867	0.035573123	2.264419392	3.089971347
GO_0016049	45	19209	0.002342652	0.559510888	0.003775075	0.015384615	0.005252101	0.003025025	0.003025025	1.611453662	2.241946779
GO_0016050	60	19209	0.003123536	0.690875938	0.007634912	0.010407993	0.010407993	0.010407993	0.008020699	2.444317037	3.332119067
GO_0016051	102	19209	0.005310011	0.7081862	0.013127452	0.017521902	0.017521902	0.017521902	0.015926493	2.472208063	3.299786498
GO_0016052	47	19209	0.00244677	0.782664937	0.01179787	0.02310231	0.02310231	0.022883295	0.011120996	4.821814611	9.441963345
GO_0016053	108	19209	0.005622365	0.713158803	0.019551191	0.033873343	0.033873343	0.033873343	0.016119578	3.477396471	6.02475045
GO_0016054	82	19209	0.004268832	0.801255918	0.040647886	0.071428571	0.07028754	0.07028754	0.041666667	9.522015209	16.46528481
GO_0016055	92	19209	0.004789422	0.739123612	0.015597065	0.027777778	0.025723473	0.020810515	0.015757958	3.256565546	5.370893331
GO_0016064	30	19209	0.001561768	0.754158194	0.016828564	0.083333333	0.072727273	0.015250545	0.005252407	10.77532966	46.56727273
GO_0016071	150	19209	0.00780884	0.78517131	0.02923168	0.044368601	0.040995608	0.037936267	0.030480657	3.743408877	5.249897511
GO_0016072	35	19209	0.001822063	0.938878541	0.04148493	0.05952381	0.05952381	0.05952381	0.053097345	22.76811469	32.66836735
GO_0016079	21	19209	0.001093238	0.715457081	0.003111733	0.006042296	0.006042296	0.003146633	0.002685164	2.846346917	5.526974536
GO_0016101	28	19209	0.00145765	0.613562901	0.011544842	0.111111111	0.037037037	0.018927445	0.002897991	7.920174094	25.40873016
GO_0016125	51	19209	0.002655005	0.793667316	0.024210112	0.076923077	0.037735849	0.035830619	0.033290653	9.118667568	14.21309656
GO_0016197	66	19209	0.003435889	0.788995582	0.012787349	0.058823529	0.015025042	0.015025042	0.012603529	3.721699676	4.372970102
GO_0016202	61	19209	0.003175595	0.668910334	0.008603493	0.033898305	0.013386881	0.010971787	0.007713362	2.709254086	4.215550728
GO_0016311	129	19209	0.006715602	0.683985422	0.013535714	0.019830028	0.019830028	0.016961652	0.012622721	2.015562245	2.952829567
GO_0016331	101	19209	0.005257952	0.732899703	0.018587523	0.060240964	0.037037037	0.028571429	0.012148823	3.535125957	7.0440044
GO_0016337	162	19209	0.008433547	0.744862125	0.022155074	0.027491409	0.027491409	0.027491409	0.024339567	2.627017361	3.259768359
GO_0016358	47	19209	0.00244677	0.611499488	0.004998344	0.010869565	0.009541985	0.007163324	0.003602825	2.042833638	3.899829462
GO_0016444	23	19209	0.001197355	0.83710722	0.011187586	0.045454545	0.019379845	0.019379845	0.008714597	9.343580184	16.18554095
GO_0016445	20	19209	0.001041179	0.791166814	0.004824723	0.011019284	0.011019284	0.00446761	0.003704951	4.633905526	10.58347107
GO_0016458	43	19209	0.002238534	0.730574248	0.006845328	0.01065449	0.01065449	0.010460251	0.006648534	3.057951297	4.759583732
GO_0016485	60	19209	0.003123536	0.560319077	0.005983484	0.025641026	0.016990291	0.005557271	0.003806483	1.915612419	5.439441748
GO_0016525	35	19209	0.001822063	0.568887929	0.003676175	0.007936508	0.007905138	0.004942339	0.002103049	2.017589884	4.338565782
GO_0016567	200	19209	0.010411786	0.753628018	0.026449073	0.032384691	0.032384691	0.032384691	0.027300749	2.54030123	3.110387635
GO_0016568	222	19209	0.011557083	0.792819838	0.038925081	0.048909451	0.048909451	0.048909451	0.043328221	3.368071566	4.231989425
GO_0016569	183	19209	0.009526784	0.814753352	0.03620086	0.048275862	0.046989721	0.046587216	0.038586515	3.799903381	4.932380058
GO_0016570	180	19209	0.009370608	0.814600814	0.035827029	0.046835443	0.046835443	0.046835443	0.03768219	3.823341078	4.998122363
GO_0016571	44	19209	0.002290593	0.80481109	0.011010316	0.018867925	0.016973126	0.016973126	0.011540391	4.806753636	7.409926707
GO_0016573	69	19209	0.003592066	0.828559962	0.021424375	0.333333333	0.020524515	0.020524515	0.020524515	5.964359612	5.713846611
GO_0016574	20	19209	0.001041179	0.848910834	0.004725691	0.006085193	0.006085193	0.005965697	0.004523181	4.538790339	5.844523327
GO_0016579	45	19209	0.002342652	0.768373571	0.007672209	0.027777778	0.011795544	0.010493179	0.007066213	3.275010131	5.035124509
GO_0017015	57	19209	0.002967359	0.676280431	0.007710017	0.076923077	0.010752688	0.010544815	0.005354505	2.598275583	3.623655914
GO_0017038	90	19209	0.004685304	0.668324122	0.008845899	0.01754386	0.011118833	0.010292524	0.009456703	1.888009777	2.373129488
GO_0017145	22	19209	0.001145296	0.609527284	0.002679051	0.014925373	0.005319149	0.002182929	0.001609708	2.339176811	4.64434236
GO_0017148	33	19209	0.001717945	0.696358137	0.003848618	0.004776527	0.004776527	0.004776527	0.004334523	2.240245772	2.780372817
GO_0017156	20	19209	0.001041179	0.680077128	0.003698136	0.00845666	0.00845666	0.007911392	0.002139245	3.551874666	8.122198732
GO_0017157	58	19209	0.003019418	0.655826922	0.009491283	0.058823529	0.017699115	0.01369863	0.005412232	3.143414781	5.861763808
GO_0017158	20	19209	0.001041179	0.572299234	0.003170553	0.010526316	0.010526316	0.002260739	0.001261502	3.045157601	10.11
GO_0018105	52	19209	0.002707064	0.744926538	0.010067196	0.020454545	0.020454545	0.014925373	0.007267833	3.718861004	7.555987762
GO_0018107	25	19209	0.001301473	0.812848207	0.00638	0.013953488	0.013953488	0.008883249	0.005649718	4.902136799	10.72130233
GO_0018108	43	19209	0.002238534	0.727247136	0.012970221	0.125	0.020289855	0.011422638	0.007156799	5.794069226	9.063902932
GO_0018130	105	19209	0.005466188	0.718670236	0.019532036	0.033195021	0.033195021	0.032608696	0.01988218	3.573246405	6.072791938
GO_0018193	246	19209	0.012806497	0.687415245	0.025888481	0.032193159	0.0296875	0.0296875	0.026597938	2.021511549	2.318159299
GO_0018205	101	19209	0.005257952	0.782864779	0.018928704	0.026200873	0.025225225	0.025225225	0.01848249	3.600014538	4.797538132
GO_0018209	64	19209	0.003331772	0.674185492	0.007478568	0.012820513	0.012048193	0.010248902	0.007185123	2.244622026	3.616152108
GO_0018210	28	19209	0.00145765	0.817764231	0.006205512	0.011494253	0.010178117	0.008695652	0.005708849	4.257202805	6.982551799
GO_0018212	43	19209	0.002238534	0.727247136	0.012970221	0.125	0.020289855	0.011422638	0.007156799	5.794069226	9.063902932
GO_0018393	70	19209	0.003644125	0.829630597	0.024387084	0.5	0.022044088	0.021505376	0.020707071	6.692164327	6.049212711
GO_0018394	71	19209	0.003696184	0.83190511	0.02168445	0.25	0.023952096	0.022300469	0.02152231	5.866712624	6.480222653
GO_0018904	74	19209	0.003852361	0.804279691	0.038877363	0.333333333	0.068376068	0.053872054	0.035023041	10.09182804	17.74913375
GO_0018958	34	19209	0.001770004	0.496473656	0.002436477	0.004205214	0.004205214	0.004074505	0.001842363	1.376537706	2.37582249
GO_0019048	20	19209	0.001041179	0.676713221	0.002002119	0.002114165	0.002114165	0.002114165	0.002114165	1.922934723	2.030549683
GO_0019058	22	19209	0.001145296	0.602026941	0.001990557	0.003076923	0.002962963	0.002296871	0.001778041	1.738027627	2.587070707
GO_0019216	135	19209	0.007027956	0.706140995	0.01798164	0.064516129	0.024347826	0.023349436	0.017302678	2.558587613	3.464425121
GO_0019217	58	19209	0.003019418	0.687231602	0.009217995	0.02238806	0.02238806	0.014084507	0.007455268	3.052904576	7.414693773
GO_0019218	46	19209	0.002394711	0.702009534	0.011612907	0.055555556	0.017973856	0.017973856	0.006708075	4.849398511	7.505647911
GO_0019221	92	19209	0.004789422	0.698355777	0.013320867	0.024390244	0.024390244	0.019961977	0.010403121	2.78131008	5.09252386
GO_0019226	274	19209	0.014264147	0.759590724	0.052608193	0.142857143	0.082132565	0.082132565	0.05	3.688141506	5.757972402
GO_0019228	69	19209	0.003592066	0.589272031	0.006140955	0.014925373	0.011402509	0.009696186	0.004907459	1.70958848	3.174359229
GO_0019229	34	19209	0.001770004	0.529200092	0.003677343	0.014084507	0.007968127	0.005102041	0.001949118	2.077590901	4.501757675
GO_0019233	48	19209	0.002498829	0.595855514	0.007969311	0.053571429	0.008278146	0.008278146	0.002996789	3.189218776	3.31281043
GO_0019318	89	19209	0.004633245	0.735256335	0.018049444	0.083333333	0.051428571	0.02006689	0.013069997	3.895637887	11.09990369
GO_0019320	27	19209	0.001405591	0.754457304	0.008976855	0.019178082	0.019178082	0.019178082	0.005451713	6.386533552	13.64414003
GO_0019362	40	19209	0.002082357	0.768074756	0.01077761	0.017467249	0.016842105	0.015873016	0.01372549	5.175677866	8.088
GO_0019395	41	19209	0.002134416	0.84945692	0.035512717	0.2	0.048257373	0.048257373	0.042084168	16.63814077	22.60916759
GO_0019432	34	19209	0.001770004	0.742236368	0.025094071	0.142857143	0.052238806	0.052238806	0.010440835	14.17741208	29.51338894
GO_0019637	155	19209	0.008069134	0.686223196	0.015705328	0.026086957	0.021024967	0.017269293	0.016323502	1.946346081	2.605603832
GO_0019674	22	19209	0.001145296	0.841161392	0.019977579	0.05	0.05	0.034965035	0.011183597	17.44315087	43.65681818
GO_0019722	21	19209	0.001093238	0.366223433	0.001903482	0.01754386	0.001118568	0.001118568	0.001118568	1.741142381	1.023170342
GO_0019724	32	19209	0.001665886	0.723206836	0.026200187	0.2	0.102564103	0.02745098	0.003963012	15.72748079	61.56730769
GO_0019748	45	19209	0.002342652	0.61042116	0.01143587	0.125	0.025974026	0.015018773	0.004677451	4.881591768	11.08744589
GO_0019751	21	19209	0.001093238	0.664440573	0.004902265	0.01754386	0.01754386	0.003119152	0.002210611	4.484171653	16.04761905
GO_0019827	41	19209	0.002134416	0.682654526	0.008957118	0.026086957	0.016913319	0.014754098	0.00546875	4.196518878	7.924096323
GO_0019882	35	19209	0.001822063	0.903136688	0.104804956	0.3	0.294117647	0.205128205	0.053254438	57.51995407	161.4201681
GO_0019884	26	19209	0.001353532	0.865449777	0.045674368	0.153846154	0.153846154	0.082352941	0.012727273	33.74457438	113.6627219
GO_0019932	136	19209	0.007080015	0.613634611	0.016250356	0.066666667	0.027322404	0.021705426	0.014218009	2.295243316	3.859088717
GO_0019933	76	19209	0.003956479	0.619073686	0.009024131	0.041666667	0.01309329	0.01181376	0.006947891	2.280849221	3.309328969
GO_0019935	88	19209	0.004581186	0.615950573	0.009971097	0.025641026	0.015169195	0.015169195	0.008379888	2.176531814	3.311193911
GO_0019941	194	19209	0.010099433	0.796168245	0.032339772	0.042357274	0.042357274	0.04	0.034611469	3.202137539	4.194025175
GO_0019953	256	19209	0.013327086	0.634481101	0.027823008	0.2	0.032828283	0.029189189	0.021829695	2.087703717	2.463275331
GO_0021510	32	19209	0.001665886	0.711241005	0.004853911	0.010752688	0.008495146	0.008495146	0.003963628	2.913711839	5.099476638
GO_0021532	23	19209	0.001197355	0.538562992	0.001723418	0.004555809	0.001479688	0.001479688	0.001478015	1.439353807	1.235796751
GO_0021536	41	19209	0.002134416	0.630675109	0.019570557	0.166666667	0.035971223	0.023752969	0.003816794	9.169044622	16.85295666
GO_0021537	101	19209	0.005257952	0.697483507	0.015659064	0.06	0.025751073	0.02244898	0.011864786	2.978167936	4.897548124
GO_0021543	63	19209	0.003279713	0.646569635	0.007952142	0.05	0.012578616	0.008284024	0.00469125	2.424646102	3.835280024
GO_0021545	25	19209	0.001301473	0.611455379	0.011904836	0.166666667	0.005524862	0.003720546	0.001647287	9.147199759	4.245082873
GO_0021549	39	19209	0.002030298	0.603428166	0.004467493	0.043478261	0.004562738	0.004201681	0.002887789	2.20041207	2.247323779
GO_0021575	29	19209	0.001509709	0.603381755	0.003139952	0.006756757	0.00540906	0.00540906	0.002007321	2.079839415	3.582849549
GO_0021587	26	19209	0.001353532	0.614159572	0.003051945	0.00990099	0.004922644	0.004922644	0.002450551	2.254800517	3.636887374
GO_0021675	35	19209	0.001822063	0.618112325	0.020126112	0.5	0.028776978	0.003745318	0.003165113	11.04578518	15.79362795
GO_0021695	25	19209	0.001301473	0.668507089	0.005327083	0.018518519	0.016216216	0.006593407	0.003552883	4.093117469	12.45989189
GO_0021700	106	19209	0.005518247	0.605940092	0.011432689	0.032786885	0.019469027	0.012643678	0.007531381	2.071797338	3.528118217
GO_0021761	37	19209	0.00192618	0.601448622	0.003599995	0.021276596	0.00608828	0.003521127	0.002960172	1.868981248	3.16080464
GO_0021766	30	19209	0.001561768	0.66195144	0.003526034	0.006259781	0.006259781	0.005417957	0.002975637	2.257719651	4.008137715
GO_0021782	39	19209	0.002030298	0.615510346	0.003780686	0.02	0.005186722	0.003505697	0.003153579	1.86213351	2.55466007
GO_0021795	22	19209	0.001145296	0.734661726	0.005355791	0.022727273	0.007246377	0.007012623	0.003257329	4.676336215	6.327075099
GO_0021846	22	19209	0.001145296	0.713044343	0.005112526	0.018348624	0.009771987	0.007874016	0.002893658	4.463932657	8.532277169
GO_0021872	25	19209	0.001301473	0.674099249	0.025087208	0.5	0.02	0.0039128	0.003137606	19.27600734	15.3672
GO_0021885	34	19209	0.001770004	0.661382008	0.013160427	0.142857143	0.04	0.013867488	0.002655486	7.435253989	22.59882353
GO_0021915	98	19209	0.005101775	0.725072322	0.01849748	0.111111111	0.042613636	0.025380711	0.01215395	3.625694864	8.35270756
GO_0021953	78	19209	0.004060597	0.693355797	0.017175812	0.181818182	0.032467532	0.013168724	0.009229448	4.22987396	7.995754246
GO_0021954	38	19209	0.001978239	0.633647587	0.012010285	0.25	0.007062147	0.007062147	0.002783964	6.071198954	3.569915254
GO_0021955	20	19209	0.001041179	0.615316066	0.003452474	0.038461538	0.002074689	0.001899593	0.001495175	3.315928516	1.992634855
GO_0021983	28	19209	0.00145765	0.608809313	0.006285979	0.038461538	0.022900763	0.00729927	0.001940743	4.312406099	15.71074155
GO_0021987	46	19209	0.002394711	0.68581551	0.006402463	0.034482759	0.010245902	0.00619296	0.004756243	2.673585224	4.278554882
GO_0022029	31	19209	0.001613827	0.651665719	0.007279672	0.032258065	0.023255814	0.007714561	0.002548988	4.510813578	14.41035259
GO_0022037	45	19209	0.002342652	0.627119135	0.005952729	0.029850746	0.014245014	0.005102041	0.004280364	2.541021553	6.080721747
GO_0022403	252	19209	0.013118851	0.765932675	0.057463748	0.166666667	0.117408907	0.089802131	0.047690575	4.380242569	8.9496337
GO_0022404	56	19209	0.0029153	0.565357162	0.004380803	0.007596685	0.007596685	0.004916018	0.003541793	1.502693741	2.605798639
GO_0022405	56	19209	0.0029153	0.565357162	0.004380803	0.007596685	0.007596685	0.004916018	0.003541793	1.502693741	2.605798639
GO_0022407	41	19209	0.002134416	0.599011564	0.004709416	0.022222222	0.011086475	0.004120313	0.002724442	2.206418615	5.194148505
GO_0022409	20	19209	0.001041179	0.502454531	0.001420789	0.003412969	0.001620746	0.001620746	0.001190004	1.364596518	1.556645057
GO_0022411	54	19209	0.002811182	0.678334638	0.009223938	0.2	0.007326007	0.007104796	0.005682894	3.281159885	2.606023606
GO_0022415	41	19209	0.002134416	0.702276915	0.005169154	0.010822511	0.010822511	0.00524659	0.004915011	2.421811624	5.070478302
GO_0022600	23	19209	0.001197355	0.449897797	0.001457233	0.003267974	0.001644737	0.001347946	0.001347946	1.217043186	1.373641304
GO_0022602	65	19209	0.00338383	0.537476293	0.004659021	0.011627907	0.006586169	0.005679667	0.004475183	1.376848321	1.946364941
GO_0022604	142	19209	0.007392368	0.741560708	0.022321453	0.044303797	0.040214477	0.028037383	0.0213919	3.019526709	5.439999245
GO_0022610	272	19209	0.014160029	0.762757666	0.041287809	0.075757576	0.052304965	0.052304965	0.046901746	2.915799716	3.693845823
GO_0022612	88	19209	0.004581186	0.739575954	0.016647528	0.05	0.0224341	0.0224341	0.017321016	3.633890411	4.897007087
GO_0022613	104	19209	0.005414129	0.898964226	0.052421518	0.09202454	0.09202454	0.074766355	0.052371542	9.682355168	16.99710949
GO_0022618	61	19209	0.003175595	0.882070464	0.020354319	0.027027027	0.027027027	0.027027027	0.025182778	6.409608286	8.510855117
GO_0022898	45	19209	0.002342652	0.544238039	0.004835738	0.071428571	0.005247376	0.004444444	0.002869978	2.064215538	2.239930035
GO_0022900	21	19209	0.001093238	0.778720828	0.010005123	0.018867925	0.018867925	0.018867925	0.011270492	9.151829185	17.25876011
GO_0022904	20	19209	0.001041179	0.770399708	0.010304315	0.022140221	0.022140221	0.022140221	0.003938417	9.896779285	21.26457565
GO_0023061	93	19209	0.004841481	0.679169282	0.018540193	0.055555556	0.041871921	0.03950104	0.010586678	3.829447034	8.648577785
GO_0030001	252	19209	0.013118851	0.675573416	0.032637376	0.230769231	0.044596913	0.038690476	0.026234249	2.487822858	3.399452749
GO_0030003	222	19209	0.011557083	0.668956047	0.022652834	0.031446541	0.030065359	0.028840125	0.023883495	1.960082393	2.601466172
GO_0030004	23	19209	0.001197355	0.516574586	0.003387937	0.018348624	0.012345679	0.001994416	0.001364008	2.829516993	10.31078905
GO_0030010	33	19209	0.001717945	0.68559974	0.005193108	0.011990408	0.011990408	0.00952381	0.003638453	3.022860852	6.979507303
GO_0030029	197	19209	0.010255609	0.739647735	0.029017031	0.166666667	0.033568905	0.032867707	0.031284004	2.829381488	3.273223799
GO_0030031	82	19209	0.004268832	0.63314278	0.007814225	0.013986014	0.011878248	0.011243386	0.007232969	1.830529941	2.782552013
GO_0030036	182	19209	0.009474725	0.733998592	0.028337978	0.285714286	0.03438914	0.03438914	0.027994228	2.990902318	3.629565909
GO_0030048	20	19209	0.001041179	0.778982751	0.011022894	0.1	0.015037594	0.009915014	0.005022831	10.58693878	14.44285714
GO_0030072	33	19209	0.001717945	0.494179909	0.002957034	0.010714286	0.004911591	0.00330033	0.001858304	1.721262674	2.858992677
GO_0030073	27	19209	0.001405591	0.497964913	0.00172271	0.002659574	0.002379064	0.001719875	0.001719875	1.225612456	1.692572033
GO_0030097	273	19209	0.014212088	0.705885721	0.037768887	0.136363636	0.072210066	0.046979866	0.033044667	2.657518473	5.080890663
GO_0030098	119	19209	0.006195013	0.747561088	0.035001046	0.333333333	0.06763285	0.046065259	0.02086897	5.649874701	10.91730605
GO_0030099	105	19209	0.005466188	0.720607502	0.017076469	0.048780488	0.030898876	0.016504126	0.014303959	3.124018052	5.652728732
GO_0030100	86	19209	0.004477068	0.647471266	0.011447725	0.04040404	0.017208413	0.01521164	0.007202488	2.556969228	3.843679132
GO_0030111	117	19209	0.006090895	0.699960694	0.016205056	0.055555556	0.02398524	0.02398524	0.012812434	2.66053771	3.937884379
GO_0030148	28	19209	0.00145765	0.623436883	0.003757376	0.007168459	0.007168459	0.007168459	0.003035208	2.577694139	4.91781874
GO_0030155	169	19209	0.008797959	0.690355092	0.019494259	0.028735632	0.026631158	0.026566757	0.020596075	2.215770586	3.026969957
GO_0030162	99	19209	0.005153834	0.695530396	0.01094728	0.021276596	0.01254574	0.01254574	0.011529751	2.12410401	2.434253671
GO_0030163	220	19209	0.011452965	0.792093269	0.037693771	0.050724638	0.050724638	0.049180328	0.037710438	3.29118022	4.428952569
GO_0030166	25	19209	0.001301473	0.673363219	0.00389489	0.011111111	0.006040268	0.006040268	0.00302185	2.992677545	4.641100671
GO_0030168	23	19209	0.001197355	0.645096742	0.004063605	0.025	0.005514706	0.002486531	0.002121266	3.393816919	4.605738491
GO_0030177	43	19209	0.002238534	0.628797604	0.006334689	0.111111111	0.006501951	0.005081875	0.003379371	2.829838195	2.904557414
GO_0030178	72	19209	0.003748243	0.694604112	0.010769408	0.055555556	0.017612524	0.013900956	0.007733492	2.873188234	4.698874755
GO_0030183	40	19209	0.002082357	0.770829203	0.012749305	0.060606061	0.018518519	0.018518519	0.007662835	6.122535028	8.893055556
GO_0030193	28	19209	0.00145765	0.84749231	0.026709771	0.058823529	0.058823529	0.058823529	0.014563107	18.32385714	40.35504202
GO_0030198	111	19209	0.005778541	0.764761463	0.034402045	0.108108108	0.083333333	0.0625	0.026315789	5.953413406	14.42117117
GO_0030199	26	19209	0.001353532	0.824872984	0.020649856	0.068965517	0.057692308	0.043478261	0.007314525	15.25627246	42.62352071
GO_0030203	39	19209	0.002030298	0.663218437	0.005383982	0.012820513	0.011363636	0.007992895	0.003846894	2.651818352	5.597027972
GO_0030216	34	19209	0.001770004	0.671025385	0.010142067	0.142857143	0.01183432	0.008908686	0.004250295	5.729969811	6.686042464
GO_0030217	81	19209	0.004216773	0.737256094	0.034288883	0.157894737	0.078947368	0.055408971	0.016893284	8.131545195	18.72222222
GO_0030218	49	19209	0.002550888	0.763900132	0.012135475	0.090909091	0.024154589	0.015536723	0.008463101	4.757354054	9.469091985
GO_0030239	21	19209	0.001093238	0.798787933	0.050437904	0.230769231	0.230769231	0.078125	0.003748828	46.13627166	211.0879121
GO_0030258	75	19209	0.00390442	0.73736943	0.012517451	0.01920439	0.01920439	0.017039404	0.012820513	3.205969482	4.918628258
GO_0030262	26	19209	0.001353532	0.642985175	0.005624594	0.052631579	0.016304348	0.003931848	0.00204844	4.155493066	12.04577759
GO_0030278	95	19209	0.004945598	0.718958823	0.013250422	0.020100503	0.017841213	0.017841213	0.014846891	2.679235267	3.60749331
GO_0030282	21	19209	0.001093238	0.435041246	0.00126419	0.001538462	0.00125086	0.00125086	0.00125086	1.156372781	1.144179481
GO_0030301	31	19209	0.001613827	0.756296697	0.016741091	0.1	0.041666667	0.024657534	0.007020623	10.37353612	25.81854839
GO_0030307	64	19209	0.003331772	0.567858775	0.006980826	0.125	0.005714286	0.005714286	0.004388322	2.095229367	1.715089286
GO_0030308	106	19209	0.005518247	0.563788262	0.009237005	0.039473684	0.014608234	0.011739594	0.006809459	1.673902179	2.647260017
GO_0030323	119	19209	0.006195013	0.7392308	0.023910192	0.058139535	0.057471264	0.03652968	0.017425651	3.859587192	9.277021153
GO_0030324	117	19209	0.006090895	0.728699182	0.022448397	0.052631579	0.048192771	0.039370079	0.018928457	3.685566322	7.912264442
GO_0030326	94	19209	0.004893539	0.78239992	0.036843429	0.153846154	0.153846154	0.036450079	0.023116043	7.528993852	31.4386252
GO_0030330	31	19209	0.001613827	0.662466065	0.004808846	0.01183432	0.01183432	0.009019166	0.002914432	2.979778269	7.333078832
GO_0030334	253	19209	0.013170909	0.742620314	0.039176687	0.060606061	0.060606061	0.051367026	0.039485767	2.974486068	4.601509163
GO_0030335	158	19209	0.008225311	0.73927313	0.028474783	0.069306931	0.055555556	0.036382536	0.024900092	3.461848786	6.754219409
GO_0030336	77	19209	0.004008538	0.629300607	0.008558602	0.016717325	0.016717325	0.013006886	0.006361116	2.135093224	4.170429874
GO_0030433	26	19209	0.001353532	0.817175865	0.009560492	0.026315789	0.01863354	0.01309329	0.009247028	7.063365386	13.76660296
GO_0030500	29	19209	0.001509709	0.622990903	0.003894695	0.008639309	0.008639309	0.006263048	0.002517623	2.579765391	5.722499441
GO_0030509	43	19209	0.002238534	0.6679294	0.00644605	0.010794897	0.010794897	0.010794897	0.007343124	2.879585511	4.822306411
GO_0030510	40	19209	0.002082357	0.637351975	0.005331287	0.009925558	0.009823183	0.00789266	0.005515167	2.560217065	4.717337917
GO_0030512	33	19209	0.001717945	0.577284105	0.002469735	0.003002101	0.003002101	0.003002101	0.002251847	1.437610437	1.747495974
GO_0030514	28	19209	0.00145765	0.682742223	0.004204019	0.007598784	0.007598784	0.005952381	0.004303389	2.884107417	5.213037343
GO_0030516	36	19209	0.001874122	0.675991122	0.005563882	0.023255814	0.00968523	0.006510417	0.003600531	2.968794585	5.16787732
GO_0030518	39	19209	0.002030298	0.817635729	0.011626047	0.034482759	0.02	0.014184397	0.010712373	5.726275162	9.850769231
GO_0030522	51	19209	0.002655005	0.754888656	0.010648642	0.076923077	0.01517067	0.01517067	0.008913267	4.010779751	5.71398825
GO_0030534	89	19209	0.004633245	0.587574632	0.00733074	0.012465374	0.012465374	0.009302326	0.006508533	1.582204296	2.69041987
GO_0030593	22	19209	0.001145296	0.589670089	0.006621736	0.026845638	0.026845638	0.009345794	0.001622812	5.781678773	23.43990238
GO_0030595	43	19209	0.002238534	0.65746392	0.010002379	0.05	0.0234375	0.020576132	0.004401761	4.468271999	10.4700218
GO_0030705	25	19209	0.001301473	0.806724354	0.012824729	0.028169014	0.027777778	0.027303754	0.01031746	9.854009	21.34333333
GO_0030799	100	19209	0.005205893	0.640111466	0.01205006	0.032786885	0.022088353	0.014267185	0.009690291	2.314696088	4.242951807
GO_0030801	28	19209	0.00145765	0.338809983	0.002034353	0.007751938	0.004728132	0.001459397	0.001459397	1.395638583	3.24366768
GO_0030802	93	19209	0.004841481	0.611206736	0.010625961	0.044776119	0.025839793	0.012658228	0.007454574	2.194775186	5.337167625
GO_0030804	26	19209	0.001353532	0.345562377	0.001697277	0.006802721	0.002465078	0.001357206	0.001357206	1.253961449	1.821218633
GO_0030808	93	19209	0.004841481	0.611206736	0.010625961	0.044776119	0.025839793	0.012658228	0.007454574	2.194775186	5.337167625
GO_0030810	26	19209	0.001353532	0.345562377	0.001697277	0.006802721	0.002465078	0.001357206	0.001357206	1.253961449	1.821218633
GO_0030811	81	19209	0.004216773	0.626055269	0.008344065	0.032258065	0.015915119	0.008042895	0.007762211	1.978779591	3.774241085
GO_0030814	86	19209	0.004477068	0.634214978	0.011649977	0.047619048	0.019650655	0.01459854	0.009655475	2.602144317	4.389179446
GO_0030817	84	19209	0.00437295	0.609795829	0.010840976	0.036697248	0.017525773	0.017525773	0.006536941	2.479098814	4.007768778
GO_0030832	48	19209	0.002498829	0.717118539	0.007499623	0.014336918	0.011648746	0.011648746	0.006413545	3.00125532	4.661682348
GO_0030833	38	19209	0.001978239	0.713734286	0.006123598	0.016949153	0.00968523	0.007185629	0.005134788	3.095478829	4.895883777
GO_0030838	23	19209	0.001197355	0.735277988	0.003838211	0.007968127	0.005662514	0.005662514	0.003493014	3.205573834	4.729184106
GO_0030850	37	19209	0.00192618	0.629850119	0.004052205	0.018867925	0.0048	0.0048	0.004324078	2.103751487	2.491978378
GO_0030855	132	19209	0.006871779	0.761717267	0.029533375	0.285714286	0.032599837	0.032599837	0.023355263	4.297777305	4.744017189
GO_0030856	31	19209	0.001613827	0.545732846	0.002626676	0.004449388	0.004449388	0.003925967	0.001898861	1.627607165	2.757041874
GO_0030879	90	19209	0.004685304	0.692798322	0.01520671	0.042553191	0.040145985	0.01719457	0.01137139	3.245618756	8.568491484
GO_0030888	39	19209	0.002030298	0.723756404	0.016103052	0.090909091	0.050847458	0.023746702	0.006385696	7.931372629	25.04432855
GO_0030890	28	19209	0.00145765	0.674192095	0.005472879	0.02	0.013192612	0.00872093	0.003095975	3.754590263	9.050603091
GO_0030900	193	19209	0.010047374	0.757257319	0.038055141	0.104477612	0.088105727	0.048387097	0.029749632	3.787570971	8.769030609
GO_0030901	23	19209	0.001197355	0.747027951	0.013883141	0.066666667	0.0625	0.020408163	0.003029763	11.59483733	52.19836957
GO_0030902	69	19209	0.003592066	0.684134448	0.011837377	0.033333333	0.026128266	0.022690438	0.007126858	3.295422886	7.273882061
GO_0030968	23	19209	0.001197355	0.854583732	0.009093345	0.022727273	0.017751479	0.013133208	0.007334963	7.594524115	14.82557242
GO_0031016	36	19209	0.001874122	0.64999971	0.007974309	0.111111111	0.014545455	0.007402423	0.003342716	4.254958431	7.761212121
GO_0031023	38	19209	0.001978239	0.862135517	0.016586045	0.032967033	0.032967033	0.029090909	0.011540681	8.384245556	16.66483516
GO_0031032	24	19209	0.001249414	0.736254452	0.059478469	0.4	0.3	0.102040816	0.002850627	47.60507946	240.1125
GO_0031047	22	19209	0.001145296	0.72080528	0.003459398	0.00610998	0.00610998	0.005624297	0.00339641	3.020526225	5.334845399
GO_0031056	30	19209	0.001561768	0.651777117	0.004022801	0.00807537	0.00807537	0.005724098	0.002923442	2.575799656	5.170659489
GO_0031098	52	19209	0.002707064	0.612772596	0.00505952	0.012048193	0.012048193	0.005034857	0.004080592	1.869006113	4.450648749
GO_0031099	35	19209	0.001822063	0.58564276	0.003917854	0.012345679	0.006462036	0.006094183	0.002147459	2.150230371	3.546549735
GO_0031110	34	19209	0.001770004	0.744221183	0.007888503	0.071428571	0.017467249	0.008894536	0.004683263	4.45677204	9.868481891
GO_0031111	22	19209	0.001145296	0.731098708	0.006390673	0.043478261	0.01734104	0.003654971	0.003398471	5.579929135	15.14109301
GO_0031123	28	19209	0.00145765	0.749590368	0.005526944	0.01084991	0.01084991	0.01084991	0.004124159	3.791680725	7.443425471
GO_0031128	24	19209	0.001249414	0.601498567	0.002048384	0.003952569	0.00312989	0.00189911	0.00189911	1.639475582	2.505086072
GO_0031145	70	19209	0.003644125	0.898223523	0.052984862	0.085106383	0.085106383	0.085106383	0.06122449	14.53980307	23.35440729
GO_0031214	23	19209	0.001197355	0.456073042	0.001537387	0.004273504	0.001321839	0.001321839	0.001321839	1.283985916	1.103965517
GO_0031279	74	19209	0.003852361	0.651966469	0.012141687	0.125	0.016666667	0.013104013	0.007965805	3.151752109	4.326351351
GO_0031280	39	19209	0.002030298	0.556533312	0.00677379	0.041666667	0.018957346	0.01221374	0.002266406	3.336352111	9.33722202
GO_0031281	46	19209	0.002394711	0.612792088	0.011402381	0.065217391	0.027173913	0.018691589	0.00379087	4.761485477	11.34747164
GO_0031329	190	19209	0.009891197	0.649076685	0.017326476	0.024691358	0.022727273	0.021582734	0.016660941	1.751706762	2.297727273
GO_0031330	25	19209	0.001301473	0.643792744	0.002806505	0.004698512	0.004698512	0.004698512	0.002380952	2.156406321	3.610148786
GO_0031331	57	19209	0.002967359	0.695625211	0.00724467	0.011538462	0.011538462	0.011538462	0.006519967	2.441453907	3.888461538
GO_0031333	29	19209	0.001509709	0.656015605	0.00860734	0.125	0.009638554	0.009334889	0.003676471	5.701323887	6.384378895
GO_0031334	50	19209	0.002602947	0.668990031	0.006092125	0.010869565	0.008064516	0.007707775	0.006469271	2.340472391	3.098225806
GO_0031341	38	19209	0.001978239	0.710636131	0.014108185	0.045454545	0.039370079	0.022727273	0.008316008	7.131687653	19.9015748
GO_0031343	31	19209	0.001613827	0.72389566	0.013180345	0.038834951	0.038834951	0.022875817	0.005451448	8.167137027	24.06388976
GO_0031344	189	19209	0.009839138	0.734307802	0.026058443	0.04964539	0.03588907	0.03144301	0.028464635	2.648447754	3.647582796
GO_0031345	57	19209	0.002967359	0.691274055	0.00686753	0.009758603	0.009758603	0.009758603	0.006720139	2.314357548	3.288649204
GO_0031346	100	19209	0.005205893	0.729866555	0.013452523	0.027777778	0.018245004	0.018245004	0.013013013	2.584095068	3.504682884
GO_0031347	244	19209	0.012702379	0.738547929	0.041436561	0.093023256	0.065668203	0.065668203	0.036863663	3.262110219	5.169756176
GO_0031348	53	19209	0.002759123	0.600901437	0.006905466	0.040816327	0.014736842	0.007259528	0.003718953	2.502775572	5.341132075
GO_0031349	147	19209	0.007652663	0.752225284	0.028385133	0.083333333	0.045627376	0.044817927	0.024070022	3.709183807	5.962287577
GO_0031396	145	19209	0.007548545	0.768333526	0.027800937	0.045292014	0.045292014	0.045292014	0.024504867	3.682953081	6.00009864
GO_0031397	87	19209	0.004529127	0.856684303	0.040011983	0.070967742	0.070967742	0.069587629	0.035087719	8.83436993	15.66918799
GO_0031398	111	19209	0.005778541	0.778547633	0.024444973	0.038575668	0.038575668	0.038575668	0.022655008	4.230301667	6.675675676
GO_0031400	163	19209	0.008485606	0.710111264	0.020103067	0.029032258	0.029032258	0.028550512	0.020754239	2.369078621	3.421353651
GO_0031401	288	19209	0.014992972	0.69429268	0.030051638	0.036866359	0.036866359	0.036866359	0.030136428	2.004381617	2.45890937
GO_0031532	25	19209	0.001301473	0.639622602	0.002918402	0.007731959	0.007731959	0.00329102	0.002143488	2.24238308	5.940927835
GO_0031570	51	19209	0.002655005	0.777844304	0.00956278	0.015781923	0.015781923	0.015781923	0.009021049	3.601792957	5.944214702
GO_0031575	23	19209	0.001197355	0.696182452	0.002626501	0.003693444	0.003693444	0.003625816	0.002286088	2.19358529	3.084668192
GO_0031576	23	19209	0.001197355	0.768096302	0.00391273	0.008547009	0.007009346	0.004166667	0.003826531	3.267809927	5.854022755
GO_0031589	78	19209	0.004060597	0.720005388	0.013762357	0.052631579	0.018656716	0.018338727	0.014508524	3.389245161	4.594575201
GO_0031623	25	19209	0.001301473	0.665398249	0.002516841	0.002969562	0.002969562	0.002765577	0.002765577	1.933839977	2.28169265
GO_0031644	181	19209	0.009422666	0.724959263	0.033466404	0.666666667	0.047732697	0.036516854	0.025690079	3.551691496	5.065731352
GO_0031645	30	19209	0.001561768	0.518382954	0.002472874	0.006944444	0.003502627	0.002676549	0.001689855	1.583381275	2.242732049
GO_0031646	43	19209	0.002238534	0.598013925	0.004147235	0.009823183	0.009823183	0.003911807	0.003800311	1.852656844	4.388221319
GO_0031647	69	19209	0.003592066	0.629782079	0.005501131	0.00617284	0.00617284	0.005923944	0.005624121	1.531467112	1.718464842
GO_0031667	131	19209	0.00681972	0.629963853	0.01266178	0.024096386	0.020050125	0.017720024	0.01171459	1.856642255	2.94002181
GO_0031668	73	19209	0.003800302	0.640927807	0.008475288	0.028571429	0.016853933	0.009535919	0.006969745	2.230161835	4.434893028
GO_0031669	53	19209	0.002759123	0.687531765	0.006671756	0.014285714	0.011583012	0.007642339	0.00673989	2.418070962	4.198076783
GO_0031960	36	19209	0.001874122	0.557653413	0.003637703	0.007092199	0.006993007	0.006932409	0.001982471	1.94101755	3.731351981
GO_0032024	26	19209	0.001353532	0.474201918	0.001800868	0.004341534	0.004341534	0.001477105	0.001388527	1.330494834	3.207558722
GO_0032088	38	19209	0.001978239	0.607091577	0.004658167	0.052631579	0.005268704	0.005164622	0.002802298	2.354703379	2.663329821
GO_0032091	20	19209	0.001041179	0.602834958	0.002788451	0.016666667	0.005791506	0.001949698	0.001880985	2.678167747	5.562451737
GO_0032092	24	19209	0.001249414	0.593408479	0.002417999	0.006578947	0.00428449	0.00428449	0.001572327	1.93530565	3.4291988
GO_0032101	213	19209	0.011088552	0.739440574	0.032710825	0.083333333	0.045936396	0.042776433	0.030385241	2.949963578	4.142686508
GO_0032102	69	19209	0.003592066	0.613796132	0.008178752	0.125	0.009747706	0.009747706	0.006474288	2.276893416	2.713676705
GO_0032103	94	19209	0.004893539	0.651315943	0.013042491	0.111111111	0.024444444	0.016196761	0.01088813	2.665246927	4.995248227
GO_0032147	98	19209	0.005101775	0.610695411	0.012610152	0.25	0.016949153	0.010471204	0.008623605	2.471718456	3.322206849
GO_0032200	30	19209	0.001561768	0.806394146	0.006188582	0.009456265	0.009456265	0.009456265	0.005270092	3.962549039	6.054846336
GO_0032231	28	19209	0.00145765	0.559389128	0.002557118	0.01	0.006134969	0.002447481	0.001847291	1.754273973	4.208808063
GO_0032259	98	19209	0.005101775	0.739877344	0.01438731	0.040816327	0.019138756	0.017647059	0.015126833	2.820059636	3.751391466
GO_0032269	229	19209	0.011921495	0.693633151	0.024661007	0.032407407	0.031460674	0.031460674	0.025236593	2.068616998	2.638987292
GO_0032271	57	19209	0.002967359	0.716708621	0.011301107	0.040540541	0.0234375	0.01703163	0.007396072	3.808472919	7.8984375
GO_0032273	34	19209	0.001770004	0.689663318	0.005165981	0.013333333	0.00887574	0.00814901	0.00365928	2.918627065	5.014531848
GO_0032318	45	19209	0.002342652	0.614916858	0.003840021	0.005097706	0.005097706	0.005097706	0.003626616	1.639176861	2.176040782
GO_0032319	32	19209	0.001665886	0.59878207	0.002879872	0.010869565	0.003543586	0.003350886	0.002613374	1.728732917	2.127148299
GO_0032320	28	19209	0.00145765	0.551829563	0.002022677	0.002944063	0.002944063	0.002944063	0.001896898	1.387628504	2.01973223
GO_0032321	22	19209	0.001145296	0.496036616	0.001333504	0.00257732	0.001336388	0.001336388	0.001253495	1.16433086	1.166848901
GO_0032330	24	19209	0.001249414	0.58997915	0.003085936	0.014925373	0.008645533	0.003244646	0.001773775	2.46990631	6.919668588
GO_0032355	24	19209	0.001249414	0.567531057	0.003703709	0.032258065	0.004548901	0.004548901	0.001725282	2.96435625	3.640826384
GO_0032368	33	19209	0.001717945	0.600333751	0.00331369	0.008097166	0.005793743	0.004417449	0.002779595	1.928868906	3.372484989
GO_0032386	108	19209	0.005622365	0.629326659	0.009513983	0.01228364	0.01228364	0.01228364	0.00966989	1.692167547	2.184781934
GO_0032387	34	19209	0.001770004	0.655557942	0.005455271	0.02189781	0.014925373	0.009259259	0.002917242	3.082067871	8.432396839
GO_0032388	47	19209	0.00244677	0.558503421	0.004469306	0.014634146	0.010869565	0.004337539	0.002954695	1.826614902	4.442414431
GO_0032409	53	19209	0.002759123	0.532531312	0.008182878	0.25	0.004017963	0.004017963	0.003214745	2.96575287	1.456246126
GO_0032412	43	19209	0.002238534	0.548138783	0.007313589	0.166666667	0.006150062	0.004356244	0.003168203	3.267133432	2.747361195
GO_0032434	37	19209	0.00192618	0.712980924	0.004997562	0.00896861	0.007493755	0.007493755	0.004893617	2.594545178	3.890474154
GO_0032436	26	19209	0.001353532	0.733552144	0.00475825	0.019230769	0.007077856	0.007077856	0.003448276	3.515431406	5.229174769
GO_0032446	221	19209	0.011505024	0.751074506	0.027931791	0.031735537	0.031735537	0.031735537	0.031715389	2.427790845	2.758406941
GO_0032479	23	19209	0.001197355	0.776848155	0.004600388	0.007462687	0.007462687	0.007462687	0.004387569	3.84212368	6.232641142
GO_0032496	77	19209	0.004008538	0.701099131	0.011020261	0.028571429	0.018832392	0.015888779	0.010106245	2.749197423	4.698070291
GO_0032507	55	19209	0.002863241	0.727009787	0.007752008	0.016666667	0.012684989	0.009724473	0.007997936	2.70742405	4.430290217
GO_0032526	44	19209	0.002290593	0.579139293	0.003456023	0.008230453	0.003426914	0.003426914	0.003426914	1.508789565	1.496081815
GO_0032535	267	19209	0.013899734	0.655497345	0.027137328	0.115384615	0.034782609	0.029806259	0.025112108	1.952363032	2.502393747
GO_0032582	166	19209	0.008641782	0.714242466	0.026171007	0.068493151	0.057377049	0.036144578	0.021105528	3.028426934	6.639492396
GO_0032642	25	19209	0.001301473	0.714266055	0.004686554	0.010416667	0.007537688	0.007109005	0.005572225	3.600960495	5.791658291
GO_0032648	21	19209	0.001093238	0.755953622	0.004415548	0.008333333	0.007454739	0.007454739	0.003267974	4.038965003	6.818956337
GO_0032649	40	19209	0.002082357	0.641441911	0.005107069	0.00998004	0.00998004	0.007756949	0.003957784	2.452542212	4.792664671
GO_0032651	20	19209	0.001041179	0.495010162	0.001700106	0.008064516	0.001755002	0.001755002	0.001070905	1.632866555	1.685591436
GO_0032652	23	19209	0.001197355	0.458545407	0.001722783	0.004243281	0.004243281	0.001612037	0.001306165	1.438823479	3.54387799
GO_0032655	24	19209	0.001249414	0.622217879	0.00395464	0.015625	0.006835938	0.006835938	0.001614411	3.165195195	5.471313477
GO_0032663	29	19209	0.001509709	0.723107763	0.013277797	0.068181818	0.068181818	0.016853933	0.007458976	8.794938087	45.16222571
GO_0032675	44	19209	0.002290593	0.707366648	0.008521112	0.024390244	0.018518519	0.01598579	0.005639098	3.720046513	8.08459596
GO_0032680	44	19209	0.002290593	0.646938074	0.010041765	0.052631579	0.023148148	0.011002445	0.005035026	4.383915267	10.10574495
GO_0032729	23	19209	0.001197355	0.571267999	0.002856764	0.009433962	0.0078125	0.005336179	0.001686815	2.385894702	6.524796196
GO_0032755	25	19209	0.001301473	0.758211009	0.005890976	0.024390244	0.012605042	0.006244425	0.003912363	4.526390129	9.685210084
GO_0032760	21	19209	0.001093238	0.820123192	0.011519131	0.0625	0.014778325	0.010548523	0.0078125	10.53671366	13.51794511
GO_0032768	23	19209	0.001197355	0.596744003	0.002271357	0.004366812	0.002972873	0.002972873	0.002122016	1.896977934	2.482865591
GO_0032787	208	19209	0.010828258	0.734485634	0.045337164	0.117647059	0.099547511	0.056840077	0.040871935	4.186930643	9.193308388
GO_0032844	136	19209	0.007080015	0.640210522	0.016835913	0.090909091	0.034296029	0.021978022	0.012232889	2.377948944	4.844061903
GO_0032846	49	19209	0.002550888	0.512178859	0.004067699	0.012738854	0.008756567	0.005181347	0.002676753	1.59462116	3.432753136
GO_0032868	84	19209	0.00437295	0.645564893	0.008455018	0.076923077	0.00990099	0.00990099	0.007519772	1.933481367	2.264144272
GO_0032869	62	19209	0.003227654	0.68060776	0.007565946	0.013986014	0.010805501	0.00974359	0.007751938	2.344100895	3.3477882
GO_0032870	134	19209	0.006975897	0.698314978	0.018856297	0.060606061	0.02584493	0.02584493	0.02014218	2.703064176	3.704890063
GO_0032880	206	19209	0.01072414	0.66493359	0.021137103	0.093023256	0.023138106	0.02263202	0.020792079	1.970983548	2.157572184
GO_0032881	22	19209	0.001145296	0.777353985	0.004949806	0.0125	0.009111617	0.00748503	0.005031447	4.321855243	7.955684407
GO_0032885	20	19209	0.001041179	0.793092397	0.006841984	0.013071895	0.013071895	0.012958963	0.003875969	6.571383806	12.55490196
GO_0032886	61	19209	0.003175595	0.772424976	0.014499661	0.111111111	0.026392962	0.022968198	0.009378664	4.565967152	8.311186962
GO_0032890	22	19209	0.001145296	0.497524365	0.001531013	0.003623188	0.001717475	0.001717475	0.001248865	1.336783409	1.499590148
GO_0032940	169	19209	0.008797959	0.67083872	0.021733434	0.1	0.032702238	0.02432283	0.018693644	2.470281286	3.717025329
GO_0032943	46	19209	0.002394711	0.730886514	0.008880975	0.047619048	0.014705882	0.014705882	0.008002668	3.708579387	6.140984655
GO_0032944	102	19209	0.005310011	0.695468348	0.018162235	0.076923077	0.028436019	0.028436019	0.01556196	3.420376214	5.355171452
GO_0032945	35	19209	0.001822063	0.540420808	0.003734026	0.020618557	0.002554529	0.002554529	0.002149151	2.049340207	1.401998709
GO_0032946	69	19209	0.003592066	0.671168204	0.009074033	0.03125	0.013182674	0.012830189	0.008563739	2.526131784	3.669941865
GO_0032956	84	19209	0.00437295	0.649911609	0.008478801	0.010966694	0.010966694	0.010966694	0.009170399	1.938920135	2.507847859
GO_0032970	88	19209	0.004581186	0.640816142	0.009088405	0.013333333	0.012280702	0.012280702	0.008729735	1.983854286	2.680681818
GO_0032984	22	19209	0.001145296	0.667407383	0.002183018	0.002645503	0.002645503	0.002645503	0.002407407	1.906072677	2.30988456
GO_0032990	283	19209	0.014732677	0.72804178	0.046861754	0.25	0.076719577	0.056856187	0.047507528	3.180803666	5.20744293
GO_0033013	26	19209	0.001353532	0.78544705	0.010775814	0.0625	0.018691589	0.013864818	0.004038772	7.961254612	13.80948958
GO_0033043	245	19209	0.012754438	0.663883879	0.02436097	0.049180328	0.033544878	0.032112676	0.022718877	1.909999441	2.630055322
GO_0033044	54	19209	0.002811182	0.68333575	0.006552929	0.023255814	0.011166253	0.007159005	0.005311077	2.331022471	3.972084367
GO_0033077	36	19209	0.001874122	0.731309075	0.01727019	0.2	0.034285714	0.021276596	0.004317201	9.215085369	18.29428571
GO_0033121	81	19209	0.004216773	0.626055269	0.008344065	0.032258065	0.015915119	0.008042895	0.007762211	1.978779591	3.774241085
GO_0033124	64	19209	0.003331772	0.63132182	0.006948794	0.035714286	0.011479592	0.007986309	0.006028498	2.085615264	3.445491869
GO_0033135	34	19209	0.001770004	0.542826904	0.002215282	0.002431611	0.002431611	0.002431611	0.002212661	1.251569059	1.373788664
GO_0033138	25	19209	0.001301473	0.541851543	0.001779578	0.004032258	0.002236136	0.001976936	0.001585324	1.367356181	1.718157424
GO_0033143	27	19209	0.001405591	0.624335314	0.002666939	0.005736138	0.005736138	0.003004507	0.002677615	1.897379108	4.080943276
GO_0033157	91	19209	0.004737363	0.621860303	0.008353853	0.016949153	0.012021858	0.012021858	0.007597027	1.763397367	2.537668888
GO_0033189	45	19209	0.002342652	0.593335884	0.004118826	0.013100437	0.005107252	0.00376152	0.003515414	1.758189436	2.180115764
GO_0033261	26	19209	0.001353532	0.684133387	0.003920874	0.012875536	0.012875536	0.003098716	0.003098716	2.896771735	9.512545395
GO_0033273	55	19209	0.002863241	0.570358909	0.00521034	0.076923077	0.004725898	0.004039044	0.003894839	1.819735008	1.65054133
GO_0033365	167	19209	0.008693841	0.681337566	0.016734107	0.019291819	0.019291819	0.019291819	0.01897019	1.924823133	2.219021298
GO_0033500	55	19209	0.002863241	0.567353603	0.005306088	0.01744186	0.011560694	0.004343534	0.003595398	1.853175178	4.037624803
GO_0033555	42	19209	0.002186475	0.508566311	0.003330424	0.006890612	0.006890612	0.003665445	0.002320051	1.523193209	3.151470407
GO_0033559	35	19209	0.001822063	0.697803573	0.015082882	0.1	0.033898305	0.027932961	0.004867496	8.277916341	18.60435835
GO_0033572	28	19209	0.00145765	0.846034394	0.021510151	0.047244094	0.047244094	0.047244094	0.020380435	14.75673197	32.41113611
GO_0033619	20	19209	0.001041179	0.802441503	0.005452173	0.007415254	0.007415254	0.007415254	0.006069803	5.23653987	7.121980932
GO_0033673	105	19209	0.005466188	0.683416587	0.011181084	0.019189765	0.018092105	0.012435678	0.011240548	2.045499416	3.309821429
GO_0033674	236	19209	0.012285908	0.644388949	0.022425817	0.049450549	0.027679205	0.027219991	0.021495665	1.825328441	2.252923097
GO_0033762	33	19209	0.001717945	0.67440203	0.006639314	0.032258065	0.012	0.011363636	0.00333595	3.864684549	6.985090909
GO_0033993	20	19209	0.001041179	0.604989838	0.00190246	0.004237288	0.002379334	0.002379334	0.00180072	1.827217644	2.285231135
GO_0034097	165	19209	0.008589724	0.694402755	0.024889024	0.09375	0.039534884	0.029663147	0.019410664	2.897534913	4.602579281
GO_0034101	57	19209	0.002967359	0.754058025	0.014249812	0.2	0.02295082	0.020440252	0.007400099	4.80218669	7.73442623
GO_0034103	22	19209	0.001145296	0.657838878	0.007073939	0.046511628	0.01754386	0.003592814	0.002251862	6.176513248	15.31818182
GO_0034220	224	19209	0.0116612	0.655808862	0.023563191	0.093023256	0.032436709	0.03090792	0.021495149	2.020648821	2.781592592
GO_0034284	46	19209	0.002394711	0.577056329	0.004076748	0.029411765	0.004011461	0.003802281	0.002844083	1.702396817	1.675133923
GO_0034311	24	19209	0.001249414	0.450684128	0.001504144	0.002	0.002	0.002	0.001299968	1.203878971	1.60075
GO_0034329	46	19209	0.002394711	0.704297684	0.010474272	0.02044293	0.02044293	0.02044293	0.006507592	4.373919321	8.536700985
GO_0034330	67	19209	0.003487948	0.75825761	0.015598292	0.026448363	0.026448363	0.026448363	0.012562814	4.472053735	7.582785067
GO_0034404	84	19209	0.00437295	0.682125117	0.013506729	0.026315789	0.023633678	0.022727273	0.011780822	3.088699535	5.404515721
GO_0034440	41	19209	0.002134416	0.84945692	0.035512717	0.2	0.048257373	0.048257373	0.042084168	16.63814077	22.60916759
GO_0034470	75	19209	0.00390442	0.904517613	0.034282105	0.048969072	0.048969072	0.048969072	0.033980583	8.78033278	12.54195876
GO_0034504	86	19209	0.004477068	0.687151962	0.008922898	0.013937282	0.010457516	0.010123735	0.01	1.993022755	2.335795714
GO_0034599	55	19209	0.002863241	0.740893428	0.01132146	0.023593466	0.023593466	0.023593466	0.008281573	3.954071348	8.240125392
GO_0034612	28	19209	0.00145765	0.670200049	0.005629721	0.022058824	0.022058824	0.00802139	0.002741051	3.862189933	15.13314076
GO_0034614	32	19209	0.001665886	0.704506049	0.008551662	0.020833333	0.020100503	0.016949153	0.005424378	5.133402522	12.06595477
GO_0034620	23	19209	0.001197355	0.854583732	0.009093345	0.022727273	0.017751479	0.013133208	0.007334963	7.594524115	14.82557242
GO_0034621	227	19209	0.011817377	0.707271716	0.025927265	0.034883721	0.033977348	0.033977348	0.026077098	2.193994836	2.875202141
GO_0034622	197	19209	0.010255609	0.706771625	0.022343366	0.029716655	0.029716655	0.029716655	0.022871665	2.178648329	2.897600146
GO_0034623	20	19209	0.001041179	0.679472615	0.002195901	0.002808989	0.002808989	0.002808989	0.002261978	2.109053502	2.697893258
GO_0034637	47	19209	0.00244677	0.744975095	0.00742751	0.02	0.010817308	0.008608321	0.005971993	3.03563907	4.421056669
GO_0034654	84	19209	0.00437295	0.682125117	0.013506729	0.026315789	0.023633678	0.022727273	0.011780822	3.088699535	5.404515721
GO_0034655	221	19209	0.011505024	0.635779492	0.019972183	0.028781384	0.028781384	0.028781384	0.018548387	1.735953211	2.501636219
GO_0034656	221	19209	0.011505024	0.635779492	0.019972183	0.028781384	0.028781384	0.028781384	0.018548387	1.735953211	2.501636219
GO_0034660	90	19209	0.004685304	0.892513555	0.038589943	0.052919708	0.052919708	0.052919708	0.04	8.236380266	11.29482968
GO_0034754	61	19209	0.003175595	0.705311859	0.020610441	0.2	0.040816327	0.018518519	0.008125952	6.490261723	12.85312814
GO_0034762	147	19209	0.007652663	0.586749147	0.013234202	0.032608696	0.013774834	0.013774834	0.01112113	1.72935903	1.800005406
GO_0034763	29	19209	0.001509709	0.625029665	0.002530076	0.006024096	0.002640845	0.002373639	0.002373639	1.675869964	1.749241136
GO_0034764	36	19209	0.001874122	0.517646343	0.002576517	0.004003203	0.004003203	0.003542958	0.002019522	1.374786427	2.136042167
GO_0034765	69	19209	0.003592066	0.607213817	0.014992187	0.5	0.01285347	0.010329245	0.005530643	4.173694567	3.5782944
GO_0034968	33	19209	0.001717945	0.830479387	0.009349639	0.016096579	0.016096579	0.016096579	0.009245742	5.442339634	9.369672581
GO_0034976	36	19209	0.001874122	0.830035872	0.012359559	0.021276596	0.021276596	0.021276596	0.010698198	6.594854573	11.35283688
GO_0035019	29	19209	0.001509709	0.735980367	0.007550607	0.014814815	0.014814815	0.013215859	0.007755696	5.001365765	9.81302682
GO_0035023	47	19209	0.00244677	0.552850611	0.003697095	0.013333333	0.004753417	0.004753417	0.002848354	1.511010612	1.942731445
GO_0035050	38	19209	0.001978239	0.673492583	0.015858083	0.166666667	0.060606061	0.025236593	0.005087764	8.016260903	30.63636364
GO_0035051	37	19209	0.00192618	0.6724573	0.006125635	0.024390244	0.01092233	0.01092233	0.003588969	3.180197938	5.670460509
GO_0035107	110	19209	0.005726482	0.769454374	0.035226982	0.133333333	0.106382979	0.046816479	0.019774011	6.1515918	18.57736944
GO_0035108	110	19209	0.005726482	0.769454374	0.035226982	0.133333333	0.106382979	0.046816479	0.019774011	6.1515918	18.57736944
GO_0035113	94	19209	0.004893539	0.78239992	0.036843429	0.153846154	0.153846154	0.036450079	0.023116043	7.528993852	31.4386252
GO_0035115	20	19209	0.001041179	0.632922508	0.004370927	0.021276596	0.013452915	0.004219409	0.002215509	4.19805671	12.92085202
GO_0035116	21	19209	0.001093238	0.734380119	0.006525484	0.038461538	0.015	0.0046875	0.002528154	5.96895338	13.72071429
GO_0035136	26	19209	0.001353532	0.628158345	0.007680053	0.111111111	0.010676157	0.005578801	0.002057049	5.674082451	7.887626608
GO_0035137	30	19209	0.001561768	0.688864557	0.013960824	0.1	0.044444444	0.012522361	0.004400978	8.939115784	28.45777778
GO_0035148	83	19209	0.004320891	0.691097339	0.011923619	0.030434783	0.027692308	0.016814159	0.008740895	2.759527592	6.408934198
GO_0035150	48	19209	0.002498829	0.56927048	0.004851377	0.016666667	0.011574074	0.006528836	0.003321376	1.941460381	4.631799769
GO_0035239	211	19209	0.010984434	0.749787082	0.03609019	0.056527591	0.056527591	0.056062581	0.037151703	3.285575661	5.146153993
GO_0035249	22	19209	0.001145296	0.659618018	0.00441789	0.016393443	0.008888889	0.005847953	0.00214324	3.857420377	7.761212121
GO_0035264	54	19209	0.002811182	0.579594342	0.005039662	0.008448541	0.008448541	0.008448541	0.003333333	1.792719901	3.005333675
GO_0035265	25	19209	0.001301473	0.490811093	0.003912738	0.0625	0.001553453	0.001553453	0.001464624	3.006391675	1.193611072
GO_0035270	67	19209	0.003487948	0.660586161	0.021591433	0.117647059	0.073394495	0.033898305	0.005830904	6.190296121	21.04231138
GO_0035272	36	19209	0.001874122	0.654560522	0.006780297	0.012371134	0.012371134	0.012371134	0.005114401	3.617853236	6.601030928
GO_0035282	59	19209	0.003071477	0.654510776	0.008889451	0.01910828	0.01910828	0.018080668	0.005738332	2.894194154	6.221202634
GO_0035295	298	19209	0.015513561	0.770174952	0.049229147	0.070422535	0.066775244	0.062587904	0.054533289	3.17329761	4.304314321
GO_0035303	27	19209	0.001405591	0.585317253	0.002453491	0.004920049	0.004920049	0.002586207	0.002067372	1.745522707	3.50034167
GO_0035567	27	19209	0.001405591	0.703705635	0.004864738	0.012539185	0.012539185	0.009983361	0.003017892	3.460991141	8.920933473
GO_0035601	21	19209	0.001093238	0.711461529	0.002558035	0.002947178	0.002947178	0.002947178	0.002947178	2.339871608	2.695825372
GO_0035637	274	19209	0.014264147	0.759590724	0.052608193	0.142857143	0.082132565	0.082132565	0.05	3.688141506	5.757972402
GO_0035725	26	19209	0.001353532	0.530032601	0.009593562	0.2	0.003278689	0.003063457	0.001558074	7.08779719	2.422320303
GO_0040007	216	19209	0.011244729	0.644996402	0.019510802	0.025821596	0.023464658	0.023464658	0.020515716	1.735106468	2.086725087
GO_0040012	284	19209	0.014784736	0.722205891	0.038707383	0.06	0.053763441	0.047976012	0.036963037	2.618063827	3.636415266
GO_0040013	89	19209	0.004633245	0.653916718	0.010567546	0.017035775	0.017035775	0.017035775	0.008464116	2.280808948	3.67685623
GO_0040014	62	19209	0.003227654	0.55564672	0.004516749	0.010695187	0.004679552	0.004679552	0.00396178	1.399390703	1.449830998
GO_0040017	168	19209	0.0087459	0.714291029	0.026674382	0.075	0.053789731	0.036286019	0.02294197	3.049929752	6.150279427
GO_0040018	21	19209	0.001093238	0.52444236	0.003014472	0.014925373	0.003987241	0.003987241	0.001560624	2.757380715	3.647186147
GO_0040029	78	19209	0.004060597	0.760640872	0.014834665	0.027777778	0.023127753	0.023127753	0.013391363	3.653321571	5.695654016
GO_0042035	67	19209	0.003487948	0.725390132	0.013555761	0.023622047	0.023622047	0.023622047	0.014172572	3.886456817	6.772476202
GO_0042058	25	19209	0.001301473	0.51471643	0.001848928	0.003303965	0.003303965	0.001877179	0.001877179	1.420642169	2.538634361
GO_0042060	112	19209	0.0058306	0.693739761	0.017173429	0.037558685	0.034300792	0.022836538	0.015324675	2.945396363	5.882892009
GO_0042063	80	19209	0.004164714	0.604981311	0.007702173	0.027027027	0.013452915	0.010125074	0.00602047	1.849387998	3.230213004
GO_0042098	31	19209	0.001613827	0.719157368	0.004746916	0.006535948	0.006535948	0.006535948	0.006007067	2.941403545	4.049968374
GO_0042102	43	19209	0.002238534	0.683526303	0.006339312	0.01459854	0.012953368	0.010683761	0.005013078	2.831903471	5.786540547
GO_0042108	45	19209	0.002342652	0.724622556	0.011055151	0.027272727	0.027272727	0.014641288	0.010411951	4.7190756	11.64181818
GO_0042110	131	19209	0.00681972	0.741313883	0.039098154	0.181818182	0.127272727	0.046104928	0.024166972	5.733102528	18.66245663
GO_0042113	69	19209	0.003592066	0.728553148	0.019532665	0.083333333	0.049295775	0.039106145	0.009934715	5.437724149	13.723515
GO_0042116	20	19209	0.001041179	0.684462452	0.004168598	0.043478261	0.00230463	0.00230463	0.00230463	4.003730149	2.213482087
GO_0042129	67	19209	0.003487948	0.663734665	0.012204594	0.058823529	0.032128514	0.014434643	0.007594371	3.499075361	9.211292933
GO_0042130	28	19209	0.00145765	0.502878593	0.002361287	0.008196721	0.008196721	0.001770695	0.001664857	1.619927419	5.62324356
GO_0042157	66	19209	0.003435889	0.626888696	0.009395246	0.25	0.007137193	0.007137193	0.005345912	2.734443541	2.077247495
GO_0042158	57	19209	0.002967359	0.655962824	0.008256617	0.166666667	0.006889764	0.006727535	0.004795815	2.78248005	2.321850394
GO_0042176	98	19209	0.005101775	0.669419471	0.009733128	0.02173913	0.013636364	0.01253406	0.009622238	1.907792497	2.672866419
GO_0042177	23	19209	0.001197355	0.644913184	0.002704925	0.012048193	0.004608295	0.002348205	0.002348205	2.259082505	3.84872771
GO_0042254	52	19209	0.002707064	0.925667862	0.049383163	0.088	0.088	0.088	0.041474654	18.24233042	32.50753846
GO_0042278	30	19209	0.001561768	0.679972887	0.004543395	0.032258065	0.00505476	0.004978663	0.002702442	2.909135926	3.236562763
GO_0042303	59	19209	0.003071477	0.595016153	0.004789001	0.008241758	0.008241758	0.00522466	0.004701244	1.559185029	2.683320916
GO_0042304	21	19209	0.001093238	0.764178008	0.006582723	0.022988506	0.007739938	0.007739938	0.005275779	6.021311188	7.079831933
GO_0042306	76	19209	0.003956479	0.609525565	0.007022592	0.013513514	0.010231924	0.009761388	0.00617675	1.774960108	2.58611869
GO_0042307	35	19209	0.001822063	0.515300481	0.002669282	0.00536193	0.00536193	0.003441156	0.001916465	1.464978486	2.942780544
GO_0042308	26	19209	0.001353532	0.654405543	0.002881689	0.006568144	0.006568144	0.002721088	0.002275683	2.12901432	4.85259568
GO_0042311	24	19209	0.001249414	0.534427938	0.003437782	0.013157895	0.010600707	0.005208333	0.001390452	2.751514656	8.484540636
GO_0042312	20	19209	0.001041179	0.433240398	0.001919504	0.005934718	0.005736138	0.00183756	0.001073595	1.843588075	5.509273423
GO_0042326	79	19209	0.004112656	0.649249969	0.007485843	0.012738854	0.009019844	0.008775277	0.007843137	1.820197052	2.193192111
GO_0042327	174	19209	0.009058254	0.685040865	0.020921917	0.033970276	0.031034483	0.026798307	0.022371903	2.309707522	3.426099881
GO_0042330	199	19209	0.010359727	0.712796227	0.02704421	0.058823529	0.044047619	0.036630037	0.025043392	2.610513678	4.251812635
GO_0042345	25	19209	0.001301473	0.527030859	0.001797965	0.002890173	0.002408188	0.002212933	0.001478041	1.381484181	1.850355208
GO_0042384	36	19209	0.001874122	0.750075337	0.007910483	0.013245033	0.013245033	0.01119403	0.010031679	4.220901927	7.067328918
GO_0042391	156	19209	0.008121193	0.692570791	0.018801363	0.046875	0.029363785	0.025491624	0.017634409	2.315098557	3.615698331
GO_0042401	21	19209	0.001093238	0.523916237	0.001387121	0.002386635	0.001787843	0.001510954	0.001284747	1.268819326	1.635365231
GO_0042439	27	19209	0.001405591	0.56990929	0.00305373	0.013157895	0.004281346	0.004281346	0.00167054	2.172559354	3.045939517
GO_0042440	31	19209	0.001613827	0.652886876	0.00567976	0.033898305	0.006932409	0.005998286	0.002906977	3.51943569	4.2956337
GO_0042445	96	19209	0.004997657	0.654134293	0.017630299	0.040963855	0.040963855	0.033333333	0.012633143	3.527712656	8.196611446
GO_0042461	28	19209	0.00145765	0.662997982	0.005579033	0.045454545	0.008595989	0.008595989	0.003705534	3.827416173	5.897155137
GO_0042462	25	19209	0.001301473	0.643696831	0.004503575	0.022727273	0.006313131	0.005613472	0.002581597	3.460366956	4.850757576
GO_0042471	82	19209	0.004268832	0.658199302	0.012859127	0.026785714	0.022332506	0.02173913	0.013329102	3.0123289	5.231525752
GO_0042472	68	19209	0.003540007	0.644312947	0.010498093	0.022177419	0.022177419	0.019337017	0.007283027	2.965556759	6.264794829
GO_0042475	40	19209	0.002082357	0.695886588	0.010436506	0.046511628	0.022026432	0.013119534	0.004605263	5.011871105	10.57764317
GO_0042476	52	19209	0.002707064	0.763947503	0.025046655	0.333333333	0.048780488	0.0472103	0.01048951	9.252330631	18.01969981
GO_0042490	36	19209	0.001874122	0.606102621	0.003150764	0.004587156	0.004193849	0.004193849	0.003118966	1.681195043	2.23776794
GO_0042491	20	19209	0.001041179	0.563833446	0.002199091	0.017857143	0.001681614	0.00150015	0.001350178	2.112117201	1.615106502
GO_0042493	121	19209	0.006299131	0.642284452	0.021251837	0.333333333	0.019911504	0.018549747	0.011412535	3.373773044	3.160992467
GO_0042537	41	19209	0.002134416	0.518708773	0.005698613	0.083333333	0.006734007	0.006734007	0.002243902	2.669869458	3.154964277
GO_0042542	43	19209	0.002238534	0.640153712	0.006826242	0.02173913	0.01497006	0.012486993	0.004030781	3.04942527	6.687439075
GO_0042552	48	19209	0.002498829	0.68219952	0.009823724	0.105263158	0.009661836	0.006761833	0.00492862	3.931331685	3.866545894
GO_0042593	55	19209	0.002863241	0.567353603	0.005306088	0.01744186	0.011560694	0.004343534	0.003595398	1.853175178	4.037624803
GO_0042594	40	19209	0.002082357	0.663067974	0.00412729	0.008438819	0.004725898	0.004725898	0.004573171	1.982027867	2.269494329
GO_0042596	21	19209	0.001093238	0.551081033	0.003409019	0.037037037	0.003636364	0.001901657	0.001331164	3.11827816	3.326233766
GO_0042632	33	19209	0.001717945	0.734780534	0.016895844	0.1	0.038834951	0.025547445	0.004430224	9.834917374	22.6054722
GO_0042633	59	19209	0.003071477	0.595016153	0.004789001	0.008241758	0.008241758	0.00522466	0.004701244	1.559185029	2.683320916
GO_0042692	145	19209	0.007548545	0.739091915	0.029639394	0.25	0.057894737	0.033301618	0.025691057	3.926504264	7.669655172
GO_0042698	69	19209	0.003592066	0.568159102	0.005765789	0.027777778	0.007695126	0.007695126	0.004435573	1.60514553	2.142256281
GO_0042733	36	19209	0.001874122	0.745007447	0.005443184	0.011627907	0.007432432	0.007432432	0.005005959	2.904392416	3.965822072
GO_0042742	58	19209	0.003019418	0.816369542	0.034592274	0.125	0.070707071	0.059701493	0.023290759	11.45660329	23.41745037
GO_0042743	20	19209	0.001041179	0.832706238	0.025048216	0.085714286	0.085714286	0.024193548	0.014745308	24.0575591	82.32428571
GO_0042752	20	19209	0.001041179	0.467309396	0.001328517	0.00255102	0.00179158	0.00179158	0.001060783	1.275973872	1.720722604
GO_0042755	20	19209	0.001041179	0.385846058	0.001228005	0.002642008	0.001070893	0.001070893	0.001070893	1.179437023	1.028539302
GO_0042770	50	19209	0.002602947	0.708971241	0.006024492	0.013333333	0.007544582	0.007544582	0.005472532	2.314489158	2.898477366
GO_0042771	20	19209	0.001041179	0.590630048	0.002339029	0.006355932	0.006355932	0.003115265	0.001563722	2.246520256	6.104555085
GO_0042990	40	19209	0.002082357	0.562119829	0.002803741	0.003561888	0.003120984	0.003120984	0.00269179	1.346426566	1.498774555
GO_0043010	150	19209	0.00780884	0.675003585	0.02095361	0.111111111	0.02850062	0.026624902	0.017836189	2.68331934	3.649789343
GO_0043029	22	19209	0.001145296	0.640289116	0.002730213	0.007042254	0.006593407	0.003242542	0.001756924	2.383848182	5.756943057
GO_0043062	168	19209	0.0087459	0.740980928	0.026920708	0.043478261	0.039473684	0.037643208	0.028031291	3.078094477	4.513392857
GO_0043087	63	19209	0.003279713	0.625275452	0.006607434	0.02	0.013536379	0.007778318	0.005193962	2.014637952	4.127306422
GO_0043112	58	19209	0.003019418	0.575658244	0.004579583	0.006976744	0.006976744	0.00621118	0.004013915	1.516710423	2.310625501
GO_0043122	103	19209	0.00536207	0.65481082	0.011429307	0.057142857	0.019079686	0.010884354	0.009348972	2.1315102	3.558268772
GO_0043123	89	19209	0.004633245	0.650982558	0.009479874	0.066666667	0.0144	0.010464058	0.008088478	2.046055029	3.107973034
GO_0043154	32	19209	0.001665886	0.66359604	0.006465028	0.047619048	0.013477089	0.005857741	0.003212396	3.88083512	8.090043801
GO_0043161	142	19209	0.007392368	0.814141681	0.030954335	0.064516129	0.044776119	0.044776119	0.03035343	4.18733683	6.057073786
GO_0043193	189	19209	0.009839138	0.707463878	0.025274231	0.1	0.03515625	0.031793641	0.02707137	2.56874445	3.573102679
GO_0043242	24	19209	0.001249414	0.72471549	0.034591329	0.5	0.027210884	0.015576324	0.003193431	27.68603531	21.77891156
GO_0043244	31	19209	0.001613827	0.668857797	0.0038774	1	0.007259528	0.003768252	0.003093959	2.40261205	4.498331479
GO_0043254	95	19209	0.004945598	0.723313856	0.026934655	0.666666667	0.021604938	0.017642342	0.014319809	5.446187247	4.368518519
GO_0043255	33	19209	0.001717945	0.738607919	0.006143596	0.016666667	0.012987013	0.007407407	0.005443484	3.576131629	7.559622196
GO_0043269	149	19209	0.007756781	0.620418389	0.018040836	0.047619048	0.026153846	0.019006744	0.012562814	2.325814862	3.371739804
GO_0043270	57	19209	0.002967359	0.571147349	0.004776926	0.045454545	0.004993342	0.004993342	0.004211444	1.609824157	1.682756325
GO_0043271	34	19209	0.001770004	0.484123016	0.002090617	0.003081664	0.0027833	0.0027833	0.001916839	1.18113732	1.572482751
GO_0043279	36	19209	0.001874122	0.589777581	0.007836163	0.090909091	0.012539185	0.003448276	0.002378121	4.18124582	6.690700104
GO_0043280	67	19209	0.003487948	0.530768475	0.005448585	0.037037037	0.005268704	0.004578988	0.004210526	1.562117365	1.510545272
GO_0043281	105	19209	0.005466188	0.615115757	0.010924902	0.025104603	0.021466905	0.016425756	0.008369408	1.998632855	3.927216969
GO_0043331	26	19209	0.001353532	0.665717643	0.003478416	0.006904488	0.006904488	0.006904488	0.003052853	2.569880143	5.101088785
GO_0043388	112	19209	0.0058306	0.64562637	0.013108098	0.076923077	0.01393867	0.01393867	0.011847849	2.248155793	2.390606332
GO_0043392	83	19209	0.004320891	0.601858443	0.006539448	0.033333333	0.007364975	0.006461087	0.006004503	1.513448888	1.704503776
GO_0043393	60	19209	0.003123536	0.606966421	0.004899075	0.00754717	0.006899951	0.006899951	0.004555474	1.568438709	2.209019221
GO_0043405	151	19209	0.007860899	0.670343371	0.018370668	0.049180328	0.028395062	0.022962963	0.015483612	2.336967913	3.612190336
GO_0043406	104	19209	0.005414129	0.66569565	0.012854807	0.038461538	0.022569444	0.017843866	0.009924709	2.374307665	4.168619792
GO_0043407	45	19209	0.002342652	0.598796354	0.004671023	0.012820513	0.00886918	0.006393862	0.003026316	1.993903831	3.785957132
GO_0043408	191	19209	0.009943256	0.690327268	0.02405181	0.058091286	0.031746032	0.028613353	0.021872864	2.418906927	3.19272002
GO_0043409	38	19209	0.001978239	0.713890773	0.004361776	0.005454545	0.005454545	0.005454545	0.004640839	2.204877816	2.757272727
GO_0043410	110	19209	0.005726482	0.670546292	0.015459066	0.050847458	0.023106547	0.020942408	0.014709677	2.699574475	4.035033259
GO_0043413	80	19209	0.004164714	0.701754535	0.010594658	0.014218009	0.014218009	0.014218009	0.011030401	2.54390975	3.413921801
GO_0043414	88	19209	0.004581186	0.768475046	0.014150624	0.035714286	0.018534863	0.018534863	0.014856388	3.088856075	4.045865763
GO_0043433	75	19209	0.00390442	0.612081809	0.006344062	0.038461538	0.006974717	0.00617284	0.005591524	1.624841255	1.786364429
GO_0043434	149	19209	0.007756781	0.640400501	0.015337568	0.078947368	0.019206146	0.018115942	0.011643292	1.977311079	2.476046026
GO_0043467	35	19209	0.001822063	0.721561937	0.005432402	0.01025641	0.009868421	0.007537688	0.004595354	2.981457484	5.416071429
GO_0043470	21	19209	0.001093238	0.702698611	0.004763951	0.011764706	0.011764706	0.009345794	0.002592505	4.357653694	10.76134454
GO_0043471	21	19209	0.001093238	0.702698611	0.004763951	0.011764706	0.011764706	0.009345794	0.002592505	4.357653694	10.76134454
GO_0043473	53	19209	0.002759123	0.590660791	0.004317093	0.005751534	0.005751534	0.005751534	0.003959836	1.564660969	2.084551163
GO_0043484	22	19209	0.001145296	0.727111633	0.009078145	0.021276596	0.017647059	0.017241379	0.006900518	7.926458305	15.40828877
GO_0043487	30	19209	0.001561768	0.678182735	0.004384122	0.008474576	0.008474576	0.006564551	0.002909464	2.807153381	5.426271186
GO_0043488	27	19209	0.001405591	0.67444402	0.00344489	0.005818786	0.005818786	0.005818786	0.002980922	2.450847742	4.139743235
GO_0043489	20	19209	0.001041179	0.728055136	0.004369967	0.009708738	0.009708738	0.0078125	0.00207433	4.197134913	9.324757282
GO_0043506	44	19209	0.002290593	0.636989778	0.004633698	0.009630819	0.009630819	0.005771249	0.003972037	2.022925222	4.204508974
GO_0043507	35	19209	0.001822063	0.644782369	0.003543569	0.005665722	0.004948268	0.004948268	0.003116589	1.94481173	2.715750916
GO_0043523	133	19209	0.006923838	0.649482797	0.015297638	0.035971223	0.025125628	0.021137026	0.0117854	2.209415986	3.628858579
GO_0043524	78	19209	0.004060597	0.710640804	0.011554551	0.033333333	0.018549747	0.016175621	0.009744214	2.845530267	4.568231937
GO_0043525	35	19209	0.001822063	0.563918401	0.002760096	0.005882353	0.003741815	0.003359933	0.002541942	1.5148194	2.05361486
GO_0043526	21	19209	0.001093238	0.508023368	0.00154923	0.004672897	0.001243201	0.001243201	0.001243201	1.417102889	1.137173937
GO_0043535	24	19209	0.001249414	0.585615933	0.002020566	0.003263708	0.003263708	0.003263708	0.001807011	1.617210907	2.612189948
GO_0043542	24	19209	0.001249414	0.657573191	0.002852824	0.006329114	0.004476276	0.004476276	0.002570254	2.283328953	3.582699194
GO_0043543	91	19209	0.004737363	0.768307067	0.021715189	0.5	0.021543986	0.018407213	0.018407213	4.583813887	4.547674946
GO_0043547	37	19209	0.00192618	0.624256376	0.003484758	0.004445856	0.004445856	0.004445856	0.003993274	1.809154572	2.308120124
GO_0043583	107	19209	0.005570306	0.690578958	0.016803615	0.0375	0.032454361	0.023706897	0.016600061	3.016641413	5.826316089
GO_0043588	39	19209	0.002030298	0.639635916	0.00535361	0.014634146	0.014634146	0.010928962	0.003353454	2.636858817	7.207879925
GO_0043623	119	19209	0.006195013	0.632676706	0.010163972	0.013157895	0.012829404	0.012829404	0.00901034	1.640670128	2.070924486
GO_0043627	50	19209	0.002602947	0.54633436	0.005703089	0.090909091	0.004954955	0.004954955	0.00328989	2.191012873	1.903594595
GO_0043632	194	19209	0.010099433	0.796168245	0.032339772	0.042357274	0.042357274	0.04	0.034611469	3.202137539	4.194025175
GO_0043648	38	19209	0.001978239	0.810974086	0.031417122	0.065789474	0.065789474	0.047445255	0.037593985	15.88135513	33.25657895
GO_0043900	53	19209	0.002759123	0.611481894	0.004890089	0.015625	0.00933126	0.005325686	0.004361169	1.772334282	3.381965433
GO_0043954	25	19209	0.001301473	0.627116347	0.003623424	0.009569378	0.009569378	0.003875969	0.002302107	2.784094039	7.352727273
GO_0043966	42	19209	0.002186475	0.809582194	0.012940801	0.166666667	0.012622721	0.012622721	0.009425878	5.918567802	5.773091565
GO_0043967	32	19209	0.001665886	0.806102362	0.010272589	0.041666667	0.010498688	0.010224949	0.010224949	6.16644242	6.302165354
GO_0044042	26	19209	0.001353532	0.729093067	0.005158268	0.01	0.00754498	0.00754498	0.00436409	3.810968026	5.574289031
GO_0044087	166	19209	0.008641782	0.699861569	0.019894633	0.034782609	0.028192371	0.028192371	0.019495413	2.302144622	3.262332914
GO_0044106	232	19209	0.012077672	0.723372258	0.035543724	0.06741573	0.056737589	0.04548326	0.038163202	2.942928431	4.697725605
GO_0044236	20	19209	0.001041179	0.671236125	0.003945444	0.010033445	0.010033445	0.005398111	0.001579011	3.789401936	9.636622074
GO_0044242	63	19209	0.003279713	0.788266935	0.027860078	0.076923077	0.046692607	0.043352601	0.030534351	8.494670589	14.23679822
GO_0044257	206	19209	0.01072414	0.798505244	0.036323281	0.048623853	0.048623853	0.048623853	0.037337091	3.387057755	4.534056293
GO_0044262	239	19209	0.012442084	0.700732493	0.028253232	0.038961039	0.038520801	0.035216434	0.028402367	2.270779622	3.096008665
GO_0044264	33	19209	0.001717945	0.717539917	0.006454055	0.01039261	0.01039261	0.01039261	0.005369928	3.756846748	6.049443628
GO_0044270	235	19209	0.012233849	0.648154361	0.022613419	0.033620016	0.033620016	0.031755915	0.021441125	1.848430464	2.748114385
GO_0044271	180	19209	0.009370608	0.72295181	0.030118157	0.055555556	0.046078431	0.046078431	0.03014753	3.21410927	4.917336601
GO_0044272	38	19209	0.001978239	0.644188454	0.004186844	0.007751938	0.007473842	0.005649718	0.003803728	2.116449449	3.778026906
GO_0044275	40	19209	0.002082357	0.791962283	0.011470285	0.026431718	0.026431718	0.021317829	0.007518797	5.508317412	12.69317181
GO_0044283	247	19209	0.012858556	0.69819161	0.035465971	0.073170732	0.050190597	0.050190597	0.034369885	2.758161246	3.903284136
GO_0044403	50	19209	0.002602947	0.602478209	0.004042974	0.007194245	0.005072709	0.005072709	0.00359337	1.553229703	1.948833277
GO_0044419	50	19209	0.002602947	0.602478209	0.004042974	0.007194245	0.005072709	0.005072709	0.00359337	1.553229703	1.948833277
GO_0045017	97	19209	0.005049716	0.766844817	0.018402909	0.083333333	0.02596054	0.02596054	0.019073569	3.644345228	5.140989819
GO_0045058	21	19209	0.001093238	0.844965107	0.039307201	0.333333333	0.071428571	0.063291139	0.023255814	35.95485784	65.33673469
GO_0045087	48	19209	0.002498829	0.669572961	0.008758706	0.047619048	0.016129032	0.016129032	0.006355414	3.505124775	6.454637097
GO_0045088	127	19209	0.006611484	0.736343852	0.020457907	0.052631579	0.028089888	0.025324274	0.021681121	3.094298652	4.248650801
GO_0045089	108	19209	0.005622365	0.748985413	0.016174345	0.032258065	0.024193548	0.019875071	0.015932793	2.87678705	4.303091398
GO_0045103	21	19209	0.001093238	0.622799964	0.018917767	0.333333333	0.006462036	0.003840246	0.001883239	17.30435155	5.910916224
GO_0045104	20	19209	0.001041179	0.60638126	0.002332301	1	0.006382979	0.003174603	0.00160593	2.240058541	6.130531915
GO_0045137	135	19209	0.007027956	0.632084008	0.012223069	0.015990862	0.015990862	0.015990862	0.013306228	1.739206915	2.275322038
GO_0045165	127	19209	0.006611484	0.754146011	0.029976425	0.069651741	0.069651741	0.04787234	0.024047355	4.533993287	10.53496298
GO_0045168	24	19209	0.001249414	0.601498567	0.002048384	0.003952569	0.00312989	0.00189911	0.00189911	1.639475582	2.505086072
GO_0045185	59	19209	0.003071477	0.708338275	0.007737615	0.012219959	0.012219959	0.011811024	0.007598039	2.51918398	3.978528772
GO_0045216	37	19209	0.00192618	0.733609261	0.007829858	0.013831259	0.013831259	0.013831259	0.005462988	4.064966244	7.180666143
GO_0045321	234	19209	0.01218179	0.777214959	0.060650434	0.176470588	0.102766798	0.100706714	0.05298608	4.978778582	8.436100132
GO_0045333	47	19209	0.00244677	0.854745762	0.030203475	0.045325779	0.045325779	0.045325779	0.035519126	12.34422431	18.52474233
GO_0045428	28	19209	0.00145765	0.633469132	0.003413933	0.008196721	0.006825939	0.00487013	0.002415459	2.342079658	4.68283764
GO_0045429	23	19209	0.001197355	0.645051419	0.00299653	0.005988024	0.005484461	0.005128205	0.001757212	2.502624039	4.580478499
GO_0045444	56	19209	0.0029153	0.64443653	0.006601034	0.022556391	0.011612903	0.008217446	0.004440856	2.264272537	3.98343318
GO_0045446	21	19209	0.001093238	0.742976761	0.010096911	0.076923077	0.008064516	0.004241782	0.003525264	9.235788804	7.376728111
GO_0045471	38	19209	0.001978239	0.554226642	0.009532343	0.25	0.005242464	0.005242464	0.002247785	4.818599189	2.650065531
GO_0045580	56	19209	0.0029153	0.618949102	0.007017024	0.038461538	0.020338983	0.006916427	0.004302477	2.40696443	6.976634383
GO_0045582	38	19209	0.001978239	0.661702572	0.01345637	0.142857143	0.014893617	0.011173184	0.003543244	6.802195006	7.528723404
GO_0045596	273	19209	0.014212088	0.681236275	0.030175373	0.15	0.036909871	0.034236076	0.030320587	2.123218793	2.597075885
GO_0045598	40	19209	0.002082357	0.634727946	0.00435831	0.008559201	0.008559201	0.00591716	0.003080335	2.092969209	4.110342368
GO_0045619	69	19209	0.003592066	0.6390373	0.017343272	0.25	0.034146341	0.011878248	0.005133356	4.828216186	9.506044539
GO_0045621	44	19209	0.002290593	0.667561606	0.015920353	0.166666667	0.018315018	0.016778523	0.00431277	6.950319554	7.995754246
GO_0045637	82	19209	0.004268832	0.697254679	0.012872446	0.052631579	0.021487603	0.018220793	0.010708822	3.015448987	5.033602096
GO_0045638	34	19209	0.001770004	0.637320347	0.007448486	0.058823529	0.014705882	0.009605123	0.002770449	4.208175378	8.308391003
GO_0045639	43	19209	0.002238534	0.684545549	0.008170536	0.0375	0.015432099	0.010204082	0.005343697	3.649949315	6.893841516
GO_0045646	22	19209	0.001145296	0.692471702	0.003447828	0.008888889	0.006802721	0.004074505	0.003025719	3.010424382	5.939703154
GO_0045664	240	19209	0.012494143	0.735539345	0.034779114	0.108695652	0.041769042	0.03725347	0.032133676	2.783633343	3.343089681
GO_0045665	45	19209	0.002342652	0.68403488	0.013906973	0.142857143	0.021505376	0.012077295	0.005827757	5.936423154	9.179928315
GO_0045666	39	19209	0.002030298	0.581097602	0.004002054	0.010471204	0.006246997	0.006246997	0.002459592	1.97116576	3.076886112
GO_0045667	60	19209	0.003123536	0.687560708	0.011075479	0.041666667	0.016475645	0.016475645	0.01241535	3.545814585	5.27467765
GO_0045668	24	19209	0.001249414	0.658876292	0.00377219	0.009174312	0.006071119	0.006071119	0.002350814	3.019166773	4.859171726
GO_0045669	32	19209	0.001665886	0.719321974	0.006487245	0.041666667	0.00814664	0.00814664	0.005557372	3.894171383	4.890274949
GO_0045670	27	19209	0.001405591	0.55796136	0.003212041	0.015151515	0.00419874	0.00419874	0.00227199	2.285188444	2.987170516
GO_0045682	24	19209	0.001249414	0.615674138	0.002800812	0.008230453	0.004655493	0.004655493	0.00210356	2.241699584	3.726140596
GO_0045685	34	19209	0.001770004	0.627764399	0.003219229	0.006134969	0.004077472	0.004077472	0.002855589	1.818769824	2.303651736
GO_0045727	32	19209	0.001665886	0.692822131	0.004853395	0.009160305	0.009160305	0.008412198	0.003519356	2.913402307	5.498759542
GO_0045732	55	19209	0.002863241	0.676071459	0.006019195	0.01056338	0.01056338	0.00689358	0.005850313	2.102231313	3.689308579
GO_0045739	21	19209	0.001093238	0.70091178	0.003620925	0.016949153	0.009803922	0.002450123	0.002450123	3.312112179	8.967787115
GO_0045740	35	19209	0.001822063	0.627354006	0.003664672	0.012048193	0.00729927	0.003372382	0.003372382	2.011276866	4.006047967
GO_0045744	20	19209	0.001041179	0.632776591	0.003110483	0.014492754	0.004530011	0.003676471	0.001979842	2.9874638	4.350849377
GO_0045761	71	19209	0.003696184	0.644081019	0.011659762	0.0625	0.017353579	0.016393443	0.008086253	3.154540473	4.694998625
GO_0045762	44	19209	0.002290593	0.606687143	0.010713571	0.063829787	0.026041667	0.017821782	0.003675907	4.677204191	11.36896307
GO_0045765	96	19209	0.004997657	0.678203317	0.020743932	0.045454545	0.045454545	0.045454545	0.016792324	4.150731121	9.095170455
GO_0045766	56	19209	0.0029153	0.643702777	0.011326874	0.03030303	0.023166023	0.019178082	0.005102939	3.885320018	7.946359625
GO_0045767	40	19209	0.002082357	0.71347749	0.005749494	0.013392857	0.010309278	0.006124234	0.004888268	2.761050606	4.950773196
GO_0045768	28	19209	0.00145765	0.735338914	0.007634584	0.030075188	0.030075188	0.01119403	0.002973241	5.237596991	20.63265306
GO_0045776	28	19209	0.00145765	0.630193942	0.011116736	0.166666667	0.006521739	0.006060606	0.002350729	7.626478201	4.474145963
GO_0045777	31	19209	0.001613827	0.466155777	0.002798853	0.006128703	0.006128703	0.005988024	0.001704233	1.734295693	3.797621009
GO_0045778	28	19209	0.00145765	0.654647084	0.00497751	0.013333333	0.013071895	0.010657194	0.003196931	3.414749919	8.967787115
GO_0045785	90	19209	0.004685304	0.703725206	0.013277964	0.022535211	0.019563582	0.019563582	0.012745348	2.833960187	4.175520441
GO_0045786	125	19209	0.006507366	0.611294068	0.009851189	0.01369863	0.01320132	0.012776413	0.009491525	1.513851959	2.028673267
GO_0045787	87	19209	0.004529127	0.602154105	0.007762159	0.014888337	0.011273957	0.009126984	0.007826087	1.713831252	2.489211989
GO_0045792	112	19209	0.0058306	0.58556458	0.010186707	0.044444444	0.014901961	0.013534617	0.0078125	1.74711112	2.555819328
GO_0045793	69	19209	0.003592066	0.572082898	0.00587116	0.071428571	0.006315789	0.006315789	0.004425163	1.634479943	1.75826087
GO_0045807	52	19209	0.002707064	0.584870563	0.007334211	0.029850746	0.02006689	0.009337861	0.003400962	2.70928557	7.41278621
GO_0045833	32	19209	0.001665886	0.608433931	0.012011798	0.090909091	0.035211268	0.023972603	0.002647838	7.210456833	21.13666373
GO_0045834	55	19209	0.002863241	0.695037353	0.009057473	0.03125	0.01509434	0.013245033	0.007619548	3.163363503	5.271766724
GO_0045840	22	19209	0.001145296	0.440020942	0.001404765	0.002181025	0.002181025	0.00152207	0.001192735	1.226550981	1.904332309
GO_0045860	224	19209	0.0116612	0.660576959	0.022005024	0.045454545	0.027234043	0.027234043	0.020806029	1.887029057	2.335440729
GO_0045861	35	19209	0.001822063	0.607195756	0.003140282	0.007692308	0.006462036	0.003673095	0.002792475	1.723476756	3.546549735
GO_0045862	49	19209	0.002550888	0.670355971	0.005739996	0.01026694	0.01026694	0.007444169	0.006032483	2.25019566	4.024850186
GO_0045884	20	19209	0.001041179	0.533245609	0.001693755	0.004273504	0.004273504	0.001205869	0.001205869	1.626767013	4.104487179
GO_0045907	20	19209	0.001041179	0.409310021	0.001180393	0.001964637	0.001093255	0.001093255	0.001093255	1.133708276	1.050016399
GO_0045913	25	19209	0.001301473	0.622520851	0.002787516	0.004935834	0.004935834	0.004413619	0.002146986	2.141816146	3.792497532
GO_0045923	22	19209	0.001145296	0.688195606	0.003999818	0.013513514	0.00931677	0.004721435	0.003020388	3.492386615	8.134810841
GO_0045926	140	19209	0.00728825	0.612828974	0.012757995	0.026315789	0.018867925	0.016934046	0.010840511	1.750487999	2.588814016
GO_0045927	97	19209	0.005049716	0.597902004	0.008515771	0.041666667	0.013268999	0.011320755	0.007456829	1.686385966	2.627672143
GO_0045930	22	19209	0.001145296	0.56190034	0.001874243	0.004329004	0.001974984	0.001642171	0.001642171	1.636469736	1.724429948
GO_0045931	32	19209	0.001665886	0.627489962	0.002987905	0.005154639	0.003835616	0.003835616	0.002817657	1.793583158	2.30244863
GO_0045933	23	19209	0.001197355	0.657515217	0.00489219	0.02247191	0.007246377	0.007246377	0.002567394	4.085829226	6.051984877
GO_0045936	84	19209	0.00437295	0.661882975	0.007829385	0.010791367	0.009933775	0.009193054	0.008028379	1.790412663	2.271641438
GO_0045937	178	19209	0.00926649	0.682023239	0.02148196	0.033333333	0.033333333	0.028103044	0.02263424	2.318241372	3.597191011
GO_0045981	28	19209	0.00145765	0.338809983	0.002034353	0.007751938	0.004728132	0.001459397	0.001459397	1.395638583	3.24366768
GO_0045995	43	19209	0.002238534	0.64322116	0.00503276	0.022222222	0.007936508	0.007215007	0.003731343	2.248239211	3.545404208
GO_0046034	97	19209	0.005049716	0.714691585	0.016716674	0.04	0.033670034	0.025454545	0.015555556	3.310418435	6.667708008
GO_0046039	81	19209	0.004216773	0.694203701	0.010121771	0.023255814	0.014760148	0.01373825	0.01063022	2.400359143	3.50034167
GO_0046058	25	19209	0.001301473	0.78896789	0.019080633	0.333333333	0.010810811	0.010810811	0.005278786	14.66079534	8.306594595
GO_0046068	20	19209	0.001041179	0.457493877	0.003657299	0.027777778	0.006521739	0.002401922	0.001062812	3.512652489	6.263804348
GO_0046128	29	19209	0.001509709	0.683296178	0.00459777	0.015625	0.015625	0.005947324	0.002580407	3.045467462	10.34967672
GO_0046148	23	19209	0.001197355	0.616570507	0.002704693	0.005997001	0.005997001	0.004528986	0.001894196	2.258889258	5.008539209
GO_0046164	39	19209	0.002030298	0.658833915	0.007824486	0.019093079	0.019093079	0.019093079	0.004977601	3.853860477	9.404075638
GO_0046165	47	19209	0.00244677	0.651867504	0.005855818	0.00921659	0.008900524	0.008900524	0.005554321	2.393285437	3.637662916
GO_0046320	33	19209	0.001717945	0.746622988	0.006167268	0.015151515	0.015151515	0.008515815	0.004344843	3.589910802	8.819559229
GO_0046324	32	19209	0.001665886	0.605719091	0.003169204	0.012048193	0.004659832	0.003626473	0.002606163	1.90241394	2.797209925
GO_0046326	22	19209	0.001145296	0.652461183	0.002277503	0.003731343	0.003274394	0.003274394	0.002014218	1.988570407	2.858992677
GO_0046328	81	19209	0.004216773	0.645818166	0.008057314	0.020408163	0.011378003	0.009741841	0.006995393	1.910776999	2.698272229
GO_0046330	27	19209	0.001405591	0.4963855	0.001952169	0.008928571	0.001836937	0.001836937	0.001785714	1.388859498	1.306878307
GO_0046364	28	19209	0.00145765	0.72797858	0.005246721	0.01754386	0.008810573	0.007936508	0.003916769	3.599437742	6.044367527
GO_0046365	29	19209	0.001509709	0.745717522	0.007956027	0.02	0.02	0.018041237	0.003626839	5.269907998	13.24758621
GO_0046394	108	19209	0.005622365	0.713158803	0.019551191	0.033873343	0.033873343	0.033873343	0.016119578	3.477396471	6.02475045
GO_0046395	82	19209	0.004268832	0.801255918	0.040647886	0.071428571	0.07028754	0.07028754	0.041666667	9.522015209	16.46528481
GO_0046425	32	19209	0.001665886	0.550191962	0.002272228	0.003861004	0.00214148	0.00214148	0.00214148	1.363975682	1.285490577
GO_0046427	21	19209	0.001093238	0.582159485	0.001596678	0.002055498	0.002055498	0.001627718	0.001627718	1.460503766	1.880193804
GO_0046460	38	19209	0.001978239	0.751231987	0.021556553	0.086956522	0.046728972	0.043010753	0.007375126	10.89683735	23.62149533
GO_0046463	38	19209	0.001978239	0.751231987	0.021556553	0.086956522	0.046728972	0.043010753	0.007375126	10.89683735	23.62149533
GO_0046467	30	19209	0.001561768	0.619027756	0.004177959	0.009661836	0.009661836	0.007305936	0.00292933	2.675146841	6.18647343
GO_0046474	61	19209	0.003175595	0.729506484	0.009758833	0.018518519	0.018518519	0.013888889	0.009088676	3.073072589	5.83151184
GO_0046486	168	19209	0.0087459	0.726927607	0.027736097	0.105263158	0.039948454	0.032818533	0.022794315	3.171325506	4.567677651
GO_0046488	67	19209	0.003487948	0.723808863	0.008518173	0.010471204	0.010471204	0.009961686	0.009961686	2.442172776	3.00210987
GO_0046496	40	19209	0.002082357	0.768074756	0.01077761	0.017467249	0.016842105	0.015873016	0.01372549	5.175677866	8.088
GO_0046504	40	19209	0.002082357	0.750841202	0.017611457	0.111111111	0.02690583	0.024608501	0.007662835	8.457461779	12.92085202
GO_0046519	46	19209	0.002394711	0.70330619	0.00580927	0.009917355	0.009917355	0.007087172	0.005500802	2.425875355	4.141358246
GO_0046530	32	19209	0.001665886	0.628164598	0.006664549	0.0625	0.013157895	0.012522361	0.002882767	4.000604081	7.8984375
GO_0046545	78	19209	0.004060597	0.611204261	0.006639304	0.008705114	0.008705114	0.008530806	0.007090941	1.635056379	2.143801791
GO_0046546	61	19209	0.003175595	0.5941236	0.00794686	0.0625	0.01635514	0.009408602	0.004652515	2.502479115	5.150260457
GO_0046578	86	19209	0.004477068	0.631710992	0.007571228	0.009669621	0.009669621	0.009452736	0.008669987	1.691112926	2.159811105
GO_0046579	21	19209	0.001093238	0.577918243	0.002137766	0.010989011	0.002673797	0.002673797	0.001493551	1.955445192	2.445760122
GO_0046580	20	19209	0.001041179	0.605469279	0.002053278	0.003376097	0.003376097	0.003376097	0.00140916	1.972071332	3.242572586
GO_0046620	39	19209	0.002030298	0.551940131	0.003858793	0.013888889	0.007566204	0.005154639	0.002670584	1.900603846	3.726646619
GO_0046626	23	19209	0.001197355	0.593856934	0.002098592	0.00349406	0.00349406	0.00349406	0.001806685	1.752689692	2.918147844
GO_0046631	28	19209	0.00145765	0.776601846	0.01430627	0.036585366	0.036585366	0.034682081	0.007374027	9.814611973	25.0988676
GO_0046632	23	19209	0.001197355	0.706119498	0.010975378	0.03125	0.03125	0.03125	0.003793867	9.166349682	26.09918478
GO_0046634	39	19209	0.002030298	0.709158273	0.007557008	0.024390244	0.014644351	0.012931034	0.005343697	3.722116859	7.212906341
GO_0046635	32	19209	0.001665886	0.601426839	0.003245037	0.010416667	0.005586592	0.003835616	0.002195486	1.947935073	3.353526536
GO_0046637	24	19209	0.001249414	0.613070107	0.002439502	0.005698006	0.005063291	0.002569373	0.001978089	1.952516223	4.052531646
GO_0046638	22	19209	0.001145296	0.588788811	0.001807117	0.003361345	0.001824818	0.001824818	0.001824818	1.577859233	1.593314532
GO_0046649	194	19209	0.010099433	0.760949983	0.05925343	0.4	0.103626943	0.076320939	0.038416307	5.867005905	10.26066984
GO_0046651	45	19209	0.002342652	0.72824161	0.00840374	0.05	0.012552301	0.011869436	0.006120888	3.587276534	5.358158996
GO_0046660	85	19209	0.004425009	0.615690786	0.007248906	0.01061008	0.008810573	0.008722198	0.007677844	1.638167467	1.991085774
GO_0046661	67	19209	0.003487948	0.603662026	0.007649999	0.055555556	0.013207547	0.009683667	0.004872268	2.193266003	3.786623486
GO_0046676	26	19209	0.001353532	0.408432546	0.00154072	0.005813953	0.001369791	0.001369791	0.001369791	1.138295918	1.012012012
GO_0046700	229	19209	0.011921495	0.648476907	0.022045424	0.033108108	0.033108108	0.033108108	0.020760028	1.849216356	2.777177505
GO_0046777	97	19209	0.005049716	0.681921651	0.0105487	0.013044862	0.013044862	0.013044862	0.012570549	2.088968827	2.583286046
GO_0046822	92	19209	0.004789422	0.621873088	0.008337744	0.01980198	0.011574074	0.010807736	0.00894487	1.740866651	2.416591184
GO_0046823	29	19209	0.001509709	0.616029629	0.00232636	0.002758621	0.002758621	0.002758621	0.002395716	1.540932557	1.82725327
GO_0046824	42	19209	0.002186475	0.552441324	0.003584015	0.008695652	0.005882353	0.00349895	0.003333838	1.639174991	2.690336134
GO_0046834	22	19209	0.001145296	0.694667791	0.006636197	0.014925373	0.014925373	0.014925373	0.002378774	5.794304693	13.03188602
GO_0046849	24	19209	0.001249414	0.517431153	0.002212386	0.011363636	0.003722084	0.00238379	0.001543891	1.770738413	2.979063275
GO_0046879	45	19209	0.002342652	0.522458777	0.006767529	0.166666667	0.005586592	0.004799302	0.002560212	2.888832615	2.384729981
GO_0046883	95	19209	0.004945598	0.593096821	0.010887982	0.038961039	0.020933977	0.015772871	0.006688031	2.201549979	4.232850242
GO_0046887	49	19209	0.002550888	0.560510843	0.009241086	0.2	0.014044944	0.009041591	0.003597122	3.622694461	5.505904609
GO_0046888	40	19209	0.002082357	0.482947728	0.002783182	0.004336513	0.004336513	0.004336513	0.002092379	1.336553509	2.082502168
GO_0046889	30	19209	0.001561768	0.637565393	0.005904385	0.039215686	0.010050251	0.004726536	0.002999625	3.780577609	6.435175879
GO_0046890	61	19209	0.003175595	0.68276103	0.012182262	0.095238095	0.018092105	0.016990291	0.009080258	3.836214392	5.697233607
GO_0046903	233	19209	0.012129731	0.67200471	0.029698613	0.19047619	0.044859813	0.040832666	0.024200164	2.44841481	3.698335406
GO_0046928	30	19209	0.001561768	0.584668996	0.003189419	0.009049774	0.00811359	0.003093239	0.002051473	2.042185003	5.195131846
GO_0046942	133	19209	0.006923838	0.685804073	0.02017141	0.1	0.029239766	0.029239766	0.018774158	2.913327965	4.223057644
GO_0048002	26	19209	0.001353532	0.899321916	0.088158634	0.266666667	0.266666667	0.2	0.035294118	65.13227729	197.0153846
GO_0048008	23	19209	0.001197355	0.778119462	0.004825066	0.022222222	0.008426966	0.006615215	0.003175379	4.029769573	7.037982413
GO_0048016	33	19209	0.001717945	0.56053811	0.002948124	0.004787962	0.004787962	0.004787962	0.001988488	1.716076131	2.787028976
GO_0048066	27	19209	0.001405591	0.551406218	0.001835531	0.001988731	0.001988731	0.001988731	0.001793492	1.305877979	1.414871285
GO_0048145	51	19209	0.002655005	0.581313494	0.004162326	0.008823529	0.008241758	0.004696411	0.003525725	1.567727921	3.104234001
GO_0048146	35	19209	0.001822063	0.553512942	0.003623239	0.010526316	0.010504202	0.004175365	0.002088277	1.988536908	5.765006002
GO_0048167	74	19209	0.003852361	0.696455483	0.028975037	0.333333333	0.026266417	0.025236593	0.011133314	7.521371541	6.818264794
GO_0048168	41	19209	0.002134416	0.749805316	0.013790399	0.031914894	0.031914894	0.031914894	0.010676157	6.46097031	14.95251687
GO_0048169	27	19209	0.001405591	0.759017906	0.010652586	0.111111111	0.01372549	0.01372549	0.003748327	7.578723227	9.764923747
GO_0048193	104	19209	0.005414129	0.838334709	0.028386068	0.051724138	0.040307102	0.040307102	0.026198934	5.242961305	7.444799203
GO_0048232	150	19209	0.00780884	0.714731098	0.020473125	0.042105263	0.030379747	0.029005525	0.017864924	2.621788419	3.89043038
GO_0048255	20	19209	0.001041179	0.728055136	0.004369967	0.009708738	0.009708738	0.0078125	0.00207433	4.197134913	9.324757282
GO_0048259	25	19209	0.001301473	0.437258132	0.001435544	0.001753771	0.001753771	0.001677852	0.001339047	1.103014304	1.347527183
GO_0048265	20	19209	0.001041179	0.574297775	0.004794171	0.022727273	0.016483516	0.005353319	0.001279863	4.604561807	15.83159341
GO_0048284	21	19209	0.001093238	0.640117335	0.00206933	0.002464066	0.002464066	0.002464066	0.002464066	1.892845891	2.253916104
GO_0048285	66	19209	0.003435889	0.808986274	0.014635833	0.041666667	0.023648649	0.018994413	0.015617823	4.259692677	6.882831695
GO_0048286	32	19209	0.001665886	0.833456093	0.010921811	0.027777778	0.020527859	0.020527859	0.007262997	6.556158654	12.322489
GO_0048332	42	19209	0.002186475	0.691215308	0.019715352	0.5	0.016161616	0.014641288	0.005997819	9.016957096	7.391630592
GO_0048469	77	19209	0.004008538	0.504065399	0.00562746	0.058823529	0.006447453	0.006371963	0.004168751	1.403868587	1.608430254
GO_0048477	36	19209	0.001874122	0.514069264	0.002383204	0.00297303	0.00297303	0.00297303	0.001973192	1.271637828	1.586359454
GO_0048483	26	19209	0.001353532	0.708147037	0.007130591	0.045454545	0.012875536	0.009575923	0.005063291	5.26813514	9.512545395
GO_0048489	37	19209	0.00192618	0.7080286	0.009215605	0.022435897	0.022435897	0.017977528	0.005140067	4.784393386	11.64786902
GO_0048511	115	19209	0.005986777	0.593080002	0.010041021	0.017766497	0.014897579	0.014897579	0.008667548	1.677199801	2.488413894
GO_0048514	177	19209	0.009214431	0.781287775	0.035796784	0.057142857	0.05655527	0.05248227	0.034706331	3.884861197	6.137684632
GO_0048515	51	19209	0.002655005	0.688062531	0.01049366	0.032407407	0.032407407	0.022587269	0.005676856	3.952406022	12.20615468
GO_0048520	51	19209	0.002655005	0.541454039	0.003613441	0.005257009	0.005257009	0.005092593	0.003261224	1.360991846	1.980037108
GO_0048538	23	19209	0.001197355	0.561018224	0.001591544	0.001877934	0.001775148	0.001681977	0.001681977	1.329216027	1.482557242
GO_0048545	100	19209	0.005205893	0.606180857	0.010620226	0.044444444	0.015277778	0.012924071	0.008292138	2.040039247	2.934708333
GO_0048546	37	19209	0.00192618	0.683578529	0.007229772	0.016032064	0.016032064	0.016032064	0.004110813	3.75342417	8.323241077
GO_0048562	159	19209	0.00827737	0.746500603	0.034445095	0.083333333	0.064885496	0.05316092	0.032089852	4.161357421	7.838902492
GO_0048565	55	19209	0.002863241	0.684078332	0.013034242	0.083333333	0.030769231	0.022018349	0.00786959	4.552268279	10.74629371
GO_0048566	24	19209	0.001249414	0.558717748	0.002172425	0.00397351	0.00397351	0.00397351	0.001485254	1.738755009	3.180298013
GO_0048568	238	19209	0.012390026	0.755632104	0.045132766	0.130434783	0.072340426	0.067602041	0.04006462	3.64266934	5.838601824
GO_0048588	21	19209	0.001093238	0.574585306	0.002078171	0.004166667	0.003660322	0.003660322	0.001395187	1.900932987	3.348148923
GO_0048589	129	19209	0.006715602	0.686182211	0.016335093	0.029478458	0.029478458	0.024525316	0.013412531	2.432409287	4.389548067
GO_0048592	87	19209	0.004529127	0.667526842	0.018198305	0.142857143	0.069230769	0.019501625	0.008831794	4.01806017	15.28567639
GO_0048593	57	19209	0.002967359	0.684724421	0.007744297	0.012010114	0.012010114	0.012010114	0.007347539	2.609828165	4.047408344
GO_0048599	24	19209	0.001249414	0.435733212	0.001596761	0.003831418	0.002797203	0.002322341	0.001251043	1.278007384	2.238811189
GO_0048608	159	19209	0.00827737	0.657632183	0.016320863	0.022564667	0.022564667	0.022564667	0.016177577	1.971745073	2.726067227
GO_0048610	170	19209	0.008850018	0.621214967	0.014494106	0.023909986	0.02173913	0.01650165	0.013168724	1.637748775	2.456393862
GO_0048634	62	19209	0.003227654	0.668849832	0.009132593	0.026086957	0.014066496	0.013588635	0.007302231	2.829483678	4.358118142
GO_0048638	75	19209	0.00390442	0.606042298	0.007342758	0.013513514	0.010897436	0.010897436	0.006716032	1.880627167	2.791051282
GO_0048639	28	19209	0.00145765	0.609047644	0.00231531	0.003731343	0.003118503	0.003036437	0.002133049	1.588385178	2.139404514
GO_0048641	31	19209	0.001613827	0.62432256	0.003572873	0.00623053	0.00623053	0.00623053	0.002623052	2.213913419	3.860717516
GO_0048644	39	19209	0.002030298	0.659086714	0.009452999	1	0.028985507	0.024691358	0.004063389	4.655965508	14.27647715
GO_0048660	63	19209	0.003279713	0.712394648	0.009271985	0.016326531	0.013266998	0.011869436	0.011279521	2.827072315	4.045170971
GO_0048661	40	19209	0.002082357	0.714023945	0.006733297	0.015503876	0.011290323	0.009461426	0.0056926	3.233497317	5.421895161
GO_0048662	21	19209	0.001093238	0.621261304	0.002095429	0.003131524	0.003131524	0.003131524	0.001790281	1.916718386	2.864449746
GO_0048663	34	19209	0.001770004	0.676973694	0.011717385	0.142857143	0.028248588	0.008960573	0.004139434	6.61997768	15.95962114
GO_0048667	224	19209	0.0116612	0.767541104	0.042633298	0.098039216	0.059895833	0.053941909	0.042206713	3.655995616	5.1363351
GO_0048701	30	19209	0.001561768	0.758348541	0.010116539	0.020997375	0.020997375	0.020997375	0.007804878	6.47762024	13.44461942
GO_0048704	66	19209	0.003435889	0.851983239	0.087231109	0.5	0.264705882	0.152173913	0.032945736	25.3882179	77.04144385
GO_0048705	138	19209	0.007184132	0.785980155	0.052654058	0.222222222	0.104072398	0.101449275	0.034414946	7.329215968	14.48642534
GO_0048706	85	19209	0.004425009	0.828468693	0.101673754	0.428571429	0.342105263	0.176470588	0.040719697	22.97707224	77.31176471
GO_0048709	25	19209	0.001301473	0.628748957	0.002234714	0.004444444	0.002621723	0.002621723	0.001982554	1.717064962	2.014426966
GO_0048730	25	19209	0.001301473	0.639979149	0.00314727	0.01754386	0.003809524	0.002533249	0.002293227	2.418236383	2.927085714
GO_0048732	190	19209	0.009891197	0.727970921	0.032422266	0.1	0.058956916	0.043907794	0.02944748	3.277891133	5.960544218
GO_0048736	113	19209	0.005882659	0.764920884	0.038449576	0.25	0.092307692	0.060052219	0.018464529	6.536087637	15.69149081
GO_0048738	70	19209	0.003644125	0.714464108	0.028102973	1	0.068181818	0.035046729	0.011722566	7.711857357	18.71006494
GO_0048741	40	19209	0.002082357	0.681102301	0.005808143	0.01305483	0.01305483	0.008014248	0.005338078	2.78921555	6.269255875
GO_0048742	24	19209	0.001249414	0.627971071	0.00279892	0.004703116	0.004703116	0.004703116	0.001932367	2.24018545	3.76425632
GO_0048747	50	19209	0.002602947	0.701336187	0.008431668	0.016722408	0.016229713	0.016229713	0.006364749	3.239278165	6.235131086
GO_0048754	121	19209	0.006299131	0.765098838	0.025995851	0.044444444	0.039589443	0.039589443	0.027075011	4.126895013	6.284905843
GO_0048762	68	19209	0.003540007	0.74791255	0.022340047	0.125	0.056338028	0.032941176	0.014574899	6.310734683	15.91466446
GO_0048771	62	19209	0.003227654	0.691938601	0.010278177	0.066666667	0.014388489	0.014388489	0.007605304	3.184411343	4.457878858
GO_0048806	29	19209	0.001509709	0.602741721	0.005667719	0.020618557	0.013333333	0.009698276	0.001899335	3.754179849	8.831724138
GO_0048812	237	19209	0.012337967	0.788344538	0.046085292	0.09375	0.059743954	0.05971897	0.047325895	3.735242119	4.842285323
GO_0048814	31	19209	0.001613827	0.690177589	0.00601087	0.010964912	0.010964912	0.010540184	0.004736842	3.724606603	6.794354839
GO_0048839	87	19209	0.004529127	0.643148591	0.011533797	0.025229358	0.025229358	0.017559263	0.009743136	2.546582767	5.570468206
GO_0048858	277	19209	0.014420324	0.740638546	0.048944166	0.333333333	0.069478908	0.060150376	0.047135843	3.394110042	4.818123998
GO_0048863	57	19209	0.002967359	0.692565661	0.010178536	0.025104603	0.025104603	0.014616322	0.008105087	3.430166542	8.460251046
GO_0048864	44	19209	0.002290593	0.669813581	0.009090684	0.026143791	0.021008403	0.018442623	0.004961302	3.968703566	9.171600458
GO_0048871	91	19209	0.004737363	0.552403868	0.006796736	0.010095012	0.010095012	0.00877193	0.006391949	1.434708789	2.13093498
GO_0048872	121	19209	0.006299131	0.683024426	0.014601354	0.026717557	0.024577573	0.022515528	0.012459807	2.317995133	3.901740488
GO_0050433	26	19209	0.001353532	0.597678634	0.002941778	0.005208333	0.005208333	0.004285714	0.002708978	2.173407891	3.847956731
GO_0050654	20	19209	0.001041179	0.54836104	0.002600528	0.010416667	0.003762935	0.003742515	0.001187884	2.497676886	3.614111007
GO_0050657	32	19209	0.001665886	0.86112107	0.014881514	0.05	0.027972028	0.017595308	0.013899614	8.933093609	16.79108392
GO_0050658	32	19209	0.001665886	0.86112107	0.014881514	0.05	0.027972028	0.017595308	0.013899614	8.933093609	16.79108392
GO_0050670	101	19209	0.005257952	0.689818375	0.017596086	0.090909091	0.028846154	0.028846154	0.015160523	3.346566476	5.486195735
GO_0050671	68	19209	0.003540007	0.664127973	0.008975339	0.045454545	0.013523666	0.013523666	0.007203128	2.535401417	3.820236885
GO_0050672	35	19209	0.001822063	0.540420808	0.003734026	0.020618557	0.002554529	0.002554529	0.002149151	2.049340207	1.401998709
GO_0050673	32	19209	0.001665886	0.482120509	0.001859874	0.002143163	0.002143163	0.001882306	0.001882306	1.116447768	1.28650075
GO_0050678	148	19209	0.007704722	0.664298617	0.019182607	0.068965517	0.032876712	0.029117379	0.016094421	2.489720876	4.267086264
GO_0050679	83	19209	0.004320891	0.621433764	0.013245678	0.038732394	0.038732394	0.019296254	0.006934813	3.065496618	8.963982691
GO_0050680	61	19209	0.003175595	0.578090594	0.005160643	0.024390244	0.006224066	0.006057984	0.00384094	1.625094964	1.95996871
GO_0050688	27	19209	0.001405591	0.640305147	0.003311926	0.012048193	0.00412844	0.00412844	0.002507612	2.356251507	2.937155963
GO_0050707	37	19209	0.00192618	0.580025206	0.004384418	0.015625	0.007276507	0.006305833	0.002380952	2.276223823	3.777687251
GO_0050708	66	19209	0.003435889	0.546596667	0.00973394	0.068965517	0.016431925	0.010590015	0.003998271	2.833019083	4.782437047
GO_0050714	43	19209	0.002238534	0.567923091	0.009922803	0.0625	0.018404908	0.016100179	0.002394747	4.432723849	8.221857612
GO_0050715	27	19209	0.001405591	0.647209768	0.010567906	0.066666667	0.057692308	0.00621118	0.004577969	7.518477983	41.04487179
GO_0050727	106	19209	0.005518247	0.683456812	0.02150629	0.222222222	0.042345277	0.027227723	0.014634146	3.89730494	7.67368324
GO_0050728	37	19209	0.00192618	0.558030856	0.003752404	0.013605442	0.009259259	0.004475942	0.002204114	1.948105931	4.807057057
GO_0050729	44	19209	0.002290593	0.711558713	0.021865274	0.5	0.030927835	0.017857143	0.005997001	9.545682727	13.50210872
GO_0050730	80	19209	0.004164714	0.699340007	0.013418087	0.05	0.021571649	0.019436346	0.010480573	3.221850371	5.179622496
GO_0050731	57	19209	0.002967359	0.651357011	0.008332535	0.022222222	0.016483516	0.011627907	0.005872324	2.808064338	5.554945055
GO_0050764	28	19209	0.00145765	0.624308281	0.011947042	0.039215686	0.037313433	0.033707865	0.002055763	8.196097699	25.59834755
GO_0050766	23	19209	0.001197355	0.520529009	0.006012397	0.04	0.024793388	0.007256894	0.00125227	5.021397478	20.70679123
GO_0050767	290	19209	0.01509709	0.72742636	0.039940126	0.09375	0.071770335	0.043878657	0.037628866	2.645551295	4.753918495
GO_0050768	69	19209	0.003592066	0.698117608	0.013576563	0.125	0.02892562	0.014814815	0.009105099	3.779597072	8.052641035
GO_0050769	103	19209	0.00536207	0.669554321	0.011782728	0.016211604	0.016211604	0.016017474	0.011816193	2.197421578	3.023385467
GO_0050770	87	19209	0.004529127	0.721466037	0.013734615	0.041666667	0.024498886	0.020524515	0.011286682	3.032508161	5.409185162
GO_0050771	35	19209	0.001822063	0.622973074	0.002886333	0.003521127	0.003250858	0.003250858	0.003250858	1.584102209	1.784163678
GO_0050772	42	19209	0.002186475	0.716872005	0.006031367	0.011111111	0.008	0.008	0.006289308	2.758488928	3.658857143
GO_0050773	41	19209	0.002134416	0.726649344	0.007962563	0.015645372	0.015645372	0.015645372	0.005925508	3.730557891	7.330047381
GO_0050776	277	19209	0.014420324	0.767872248	0.054195422	0.142857143	0.078947368	0.075167785	0.050592034	3.758266617	5.474729242
GO_0050777	43	19209	0.002238534	0.618043337	0.00629857	0.021126761	0.012626263	0.009367681	0.004139669	2.813703212	5.640415786
GO_0050778	204	19209	0.010620022	0.77181753	0.043040073	0.083333333	0.07012987	0.07012987	0.035031847	4.052729264	6.60355233
GO_0050792	26	19209	0.001353532	0.589815101	0.002154379	0.004366812	0.00240481	0.00240481	0.002200093	1.591671745	1.776691845
GO_0050795	82	19209	0.004268832	0.594025557	0.008863684	0.090909091	0.014193548	0.011550152	0.007156245	2.076371925	3.324925256
GO_0050796	65	19209	0.00338383	0.592100357	0.00600138	0.010204082	0.010204082	0.008668731	0.004226032	1.77354637	3.015541601
GO_0050803	30	19209	0.001561768	0.411328363	0.001582349	0.00179051	0.00156748	0.00156748	0.00156748	1.013177873	1.003657453
GO_0050804	153	19209	0.007965016	0.741803655	0.030194327	0.181818182	0.051612903	0.03652968	0.025922233	3.790868203	6.479949399
GO_0050805	26	19209	0.001353532	0.511853444	0.00227404	0.006521739	0.006521739	0.002423823	0.00146818	1.680078073	4.818311037
GO_0050806	38	19209	0.001978239	0.611979717	0.004218873	0.0125	0.010498688	0.005178366	0.002741604	2.132640146	5.307086614
GO_0050807	24	19209	0.001249414	0.397100599	0.001844206	0.012048193	0.001274427	0.001274427	0.001274427	1.476056287	1.020019116
GO_0050808	60	19209	0.003123536	0.662324403	0.007478004	0.013533835	0.013533835	0.009905254	0.005883469	2.394083118	4.332857143
GO_0050810	32	19209	0.001665886	0.654620444	0.008461019	0.076923077	0.011135857	0.011135857	0.003306107	5.07899088	6.684646437
GO_0050817	50	19209	0.002602947	0.640705674	0.006188788	0.015228426	0.012676056	0.010362694	0.004535939	2.377608678	4.869887324
GO_0050818	34	19209	0.001770004	0.774155994	0.020041332	0.076923077	0.053333333	0.035532995	0.014162077	11.32276329	30.13176471
GO_0050821	39	19209	0.002030298	0.641925819	0.003401849	0.003952569	0.003683858	0.003683858	0.003683858	1.675541628	1.814441754
GO_0050830	29	19209	0.001509709	0.763559383	0.024755308	0.2	0.069767442	0.038461538	0.012975779	16.39740366	46.21251002
GO_0050851	48	19209	0.002498829	0.759269045	0.012416316	0.04	0.029535865	0.025974026	0.007606629	4.968854602	11.81988397
GO_0050852	27	19209	0.001405591	0.69540889	0.006542505	0.043478261	0.017021277	0.007446809	0.002454891	4.654628882	12.10969267
GO_0050853	21	19209	0.001093238	0.768158671	0.006934934	0.014836795	0.014836795	0.014836795	0.006014215	6.343483456	13.57142857
GO_0050863	126	19209	0.006559425	0.720298712	0.03041018	0.12	0.071038251	0.058823529	0.018258427	4.636104302	10.82995056
GO_0050864	62	19209	0.003227654	0.731452076	0.028945056	0.2	0.066666667	0.02771855	0.00986365	8.967831855	20.65483871
GO_0050865	211	19209	0.010984434	0.738740271	0.044867978	0.130434783	0.080952381	0.073578595	0.039071139	4.084687169	7.369735951
GO_0050866	71	19209	0.003696184	0.632751888	0.008258555	0.05	0.010893246	0.010893246	0.005829016	2.234346211	2.947160085
GO_0050867	133	19209	0.006923838	0.761709395	0.032024247	0.077922078	0.065116279	0.046357616	0.031969911	4.625216229	9.404651163
GO_0050868	47	19209	0.00244677	0.580148654	0.003744969	0.006734007	0.005449591	0.00422833	0.003072197	1.530576792	2.227259551
GO_0050870	81	19209	0.004216773	0.720369854	0.019659653	0.25	0.032727273	0.025612472	0.010516019	4.66225023	7.761212121
GO_0050871	43	19209	0.002238534	0.698971531	0.008897524	0.033333333	0.020134228	0.012313105	0.004345646	3.974710069	8.994381146
GO_0050873	28	19209	0.00145765	0.712377204	0.006226453	0.017730496	0.017730496	0.009933775	0.003528582	4.271568829	12.1637538
GO_0050878	107	19209	0.005570306	0.598907782	0.009580031	0.01650165	0.015639374	0.015172414	0.008017817	1.719839448	2.807633115
GO_0050880	47	19209	0.00244677	0.560696369	0.004843987	0.017857143	0.011312217	0.005988024	0.002764022	1.979747668	4.623327236
GO_0050885	40	19209	0.002082357	0.607084355	0.0037391	0.005359057	0.005359057	0.005068226	0.002974083	1.795609434	2.573553055
GO_0050886	24	19209	0.001249414	0.540020415	0.002394989	0.006756757	0.006756757	0.00481232	0.001536376	1.916889275	5.407939189
GO_0050890	129	19209	0.006715602	0.688776754	0.020162824	0.068493151	0.043189369	0.023295945	0.016653856	3.002385106	6.431198331
GO_0050900	63	19209	0.003279713	0.672541324	0.013361665	0.090909091	0.033492823	0.020504732	0.009741248	4.074035214	10.21212121
GO_0050905	65	19209	0.00338383	0.607566138	0.006549338	0.012048193	0.009615385	0.009615385	0.006626506	1.935480635	2.841568047
GO_0050906	34	19209	0.001770004	0.52723215	0.002618367	0.006410256	0.004659832	0.002883691	0.001920205	1.479300128	2.632668165
GO_0050920	64	19209	0.003331772	0.581419757	0.006020582	0.016949153	0.010190217	0.010190217	0.004561161	1.807021359	3.058498217
GO_0050921	47	19209	0.00244677	0.56685328	0.00352092	0.004494382	0.004494382	0.004253674	0.003923492	1.439007669	1.836863495
GO_0050926	24	19209	0.001249414	0.547986708	0.00289661	0.013793103	0.007425743	0.002294236	0.00163728	2.318373838	5.943378713
GO_0050927	23	19209	0.001197355	0.546102457	0.00287913	0.015267176	0.004172462	0.002179243	0.001464844	2.404573909	3.484731209
GO_0050953	62	19209	0.003227654	0.705130257	0.012348036	0.036363636	0.021621622	0.016348774	0.009484292	3.825700421	6.698866609
GO_0050954	89	19209	0.004633245	0.578985473	0.007398624	0.027777778	0.010158014	0.008975318	0.006014484	1.596855924	2.192418901
GO_0050982	22	19209	0.001145296	0.543038137	0.001929922	0.004310345	0.004310345	0.002259887	0.001323988	1.685085173	3.763518809
GO_0050994	25	19209	0.001301473	0.621859883	0.003952271	0.011952191	0.011952191	0.005061461	0.002429907	3.036766943	9.183585657
GO_0051004	20	19209	0.001041179	0.639712856	0.002313868	0.003135889	0.003135889	0.003135889	0.002369668	2.222354526	3.011864111
GO_0051017	26	19209	0.001353532	0.735749602	0.004808228	0.01010101	0.006861063	0.006861063	0.004271071	3.552356189	5.069006465
GO_0051028	23	19209	0.001197355	0.8487824	0.007279475	0.011560694	0.011560694	0.011090573	0.009118541	6.079627559	9.655189746
GO_0051046	270	19209	0.014055911	0.64911343	0.027502431	0.051764706	0.046542553	0.035244922	0.025456558	1.956645175	3.31124409
GO_0051047	133	19209	0.006923838	0.595399171	0.012819175	0.038461538	0.016265912	0.01427816	0.011053316	1.851455071	2.349262477
GO_0051048	86	19209	0.004477068	0.513821783	0.00606007	0.016528926	0.008300781	0.008253095	0.00479355	1.353580049	1.854066361
GO_0051050	294	19209	0.015305326	0.668846666	0.031391591	0.096774194	0.041114058	0.038321168	0.030538806	2.051024023	2.686258323
GO_0051051	187	19209	0.00973502	0.604068073	0.014654347	0.019153226	0.019153226	0.016882386	0.015342377	1.505322711	1.967456227
GO_0051052	131	19209	0.00681972	0.731700476	0.018453978	0.027972028	0.027204503	0.027204503	0.017671518	2.705973018	3.989093852
GO_0051053	48	19209	0.002498829	0.785274559	0.0130668	0.022284123	0.022284123	0.018773467	0.011498973	5.229169879	8.917827298
GO_0051054	71	19209	0.003696184	0.689632307	0.007989188	0.014705882	0.011337868	0.011337868	0.007725147	2.161469127	3.067452333
GO_0051056	91	19209	0.004737363	0.621091222	0.007900334	0.011049724	0.009890682	0.009890682	0.008224566	1.667665052	2.087803399
GO_0051057	24	19209	0.001249414	0.538613066	0.001709937	0.001980555	0.001980555	0.001980555	0.001844757	1.368590793	1.585186352
GO_0051058	21	19209	0.001093238	0.61372187	0.001846705	0.002724796	0.002622378	0.002597403	0.001773335	1.689207589	2.398726274
GO_0051090	195	19209	0.010151491	0.644774296	0.022584886	0.25	0.026097272	0.02513465	0.018578064	2.224784985	2.570782006
GO_0051091	97	19209	0.005049716	0.620027143	0.01079914	0.066666667	0.017799353	0.01210787	0.0090269	2.138563628	3.52482234
GO_0051092	59	19209	0.003071477	0.629114484	0.006117087	0.02	0.010373444	0.006655574	0.004826405	1.991578304	3.377347211
GO_0051098	285	19209	0.014836795	0.654034976	0.029846227	0.086206897	0.039617486	0.032061913	0.027951525	2.011635731	2.670218579
GO_0051099	140	19209	0.00728825	0.649646022	0.021921154	0.4	0.022067364	0.020703934	0.013473606	3.007738885	3.0277999
GO_0051100	104	19209	0.005414129	0.617657983	0.010029157	0.037037037	0.017133956	0.01228364	0.008442504	1.852404556	3.164674694
GO_0051101	220	19209	0.011452965	0.654130621	0.023472634	0.057471264	0.031385281	0.02978972	0.021318524	2.049481005	2.740363046
GO_0051129	187	19209	0.00973502	0.638099875	0.018170441	0.041284404	0.025233645	0.020659341	0.018464529	1.866502728	2.592048578
GO_0051130	298	19209	0.015513561	0.670191774	0.02982173	0.051282051	0.037712895	0.036023055	0.030845771	1.92230069	2.430963112
GO_0051146	107	19209	0.005570306	0.734417886	0.035276428	0.666666667	0.078014184	0.030640669	0.015284461	6.332943096	14.00536886
GO_0051147	63	19209	0.003279713	0.680122169	0.007731457	0.013592233	0.013592233	0.011450382	0.007078507	2.357357911	4.14433657
GO_0051149	38	19209	0.001978239	0.722073362	0.012015377	0.2	0.014880952	0.011188811	0.004098361	6.073773048	7.522321429
GO_0051153	32	19209	0.001665886	0.560489128	0.002865073	0.005797101	0.005797101	0.005645161	0.002059833	1.719849365	3.479891304
GO_0051168	47	19209	0.00244677	0.839862583	0.015791676	0.028938907	0.028938907	0.025684932	0.013903193	6.454091507	11.82739276
GO_0051169	128	19209	0.006663543	0.740849454	0.019359635	0.031553398	0.031553398	0.029075805	0.017060367	2.905306442	4.735228307
GO_0051170	65	19209	0.00338383	0.710185155	0.007551841	0.009158308	0.009158308	0.009158308	0.00828662	2.231743399	2.706491328
GO_0051186	161	19209	0.008381488	0.808554264	0.042926226	0.071428571	0.062054934	0.062054934	0.046524986	5.121552026	7.40380885
GO_0051187	21	19209	0.001093238	0.912924248	0.019978317	0.032786885	0.032786885	0.032786885	0.020295203	18.27445223	29.99063232
GO_0051188	63	19209	0.003279713	0.855216142	0.023423137	0.25	0.025164114	0.025164114	0.023977433	7.141825888	7.672658122
GO_0051216	82	19209	0.004268832	0.745272613	0.030437352	0.125	0.084615385	0.063670412	0.016477481	7.130135206	19.82166979
GO_0051222	85	19209	0.004425009	0.643046618	0.00961239	0.02189781	0.012224109	0.012224109	0.0100797	2.172287065	2.762504744
GO_0051223	161	19209	0.008381488	0.627537558	0.014798089	0.036809816	0.020790021	0.017405063	0.013450681	1.765568288	2.480469002
GO_0051224	54	19209	0.002811182	0.548016667	0.00408463	0.020408163	0.004299226	0.004299226	0.003504264	1.452993823	1.529330276
GO_0051225	20	19209	0.001041179	0.797443848	0.00653047	0.027777778	0.007429421	0.007429421	0.003539341	6.272189832	7.135586924
GO_0051235	71	19209	0.003696184	0.66671573	0.008851275	0.018223235	0.018223235	0.012264922	0.007989907	2.394706312	4.930283294
GO_0051236	32	19209	0.001665886	0.86112107	0.014881514	0.05	0.027972028	0.017595308	0.013899614	8.933093609	16.79108392
GO_0051241	202	19209	0.010515904	0.681630322	0.023815517	0.044444444	0.03117506	0.02791197	0.023902551	2.264714177	2.964563003
GO_0051248	240	19209	0.012494143	0.700461279	0.027587885	0.039370079	0.034745763	0.034745763	0.026644111	2.208065326	2.780963983
GO_0051249	178	19209	0.00926649	0.725448839	0.042412017	0.5	0.064516129	0.060606061	0.027256741	4.576923748	6.962305183
GO_0051250	61	19209	0.003175595	0.589799217	0.005596649	0.012987013	0.011400651	0.006705784	0.004292929	1.762393934	3.590083836
GO_0051251	118	19209	0.006142954	0.729646768	0.026090585	0.066176471	0.04887218	0.03649635	0.018939394	4.247237676	7.955811138
GO_0051259	233	19209	0.012129731	0.656983703	0.0212186	0.028571429	0.025676937	0.025676937	0.021291952	1.749305078	2.116859619
GO_0051260	128	19209	0.006663543	0.622226462	0.011816012	0.033333333	0.016427105	0.01541976	0.010967425	1.773232566	2.465220739
GO_0051262	61	19209	0.003175595	0.713427247	0.010443704	0.019553073	0.019553073	0.018766756	0.007828283	3.288739633	6.157294624
GO_0051270	280	19209	0.014576501	0.736455778	0.039970666	0.058823529	0.055214724	0.05418251	0.042406015	2.742130414	3.787927257
GO_0051271	83	19209	0.004320891	0.644732018	0.009301216	0.014435042	0.014435042	0.014435042	0.006765328	2.152615224	3.340755756
GO_0051272	166	19209	0.008641782	0.7356626	0.029136371	0.066115702	0.053291536	0.040603248	0.027246189	3.371569602	6.166729614
GO_0051289	41	19209	0.002134416	0.757227493	0.011074058	0.026785714	0.026022305	0.018302829	0.00768738	5.188331404	12.19176716
GO_0051291	79	19209	0.004112656	0.626830414	0.006358623	0.008716323	0.008716323	0.007028504	0.006138735	1.546111374	2.119390559
GO_0051297	34	19209	0.001770004	0.874304778	0.015244367	0.028225806	0.028225806	0.028225806	0.010857143	8.612619035	15.94675047
GO_0051301	70	19209	0.003644125	0.736791742	0.010838852	0.025	0.01891253	0.013722127	0.008889957	2.974335709	5.189868288
GO_0051321	69	19209	0.003592066	0.740135235	0.020749735	1	0.044585987	0.030837004	0.015171218	5.776545922	12.41235115
GO_0051325	100	19209	0.005205893	0.716477576	0.017479979	0.064516129	0.022636485	0.018475751	0.016683023	3.357729157	4.348242344
GO_0051327	68	19209	0.003540007	0.744728747	0.020827246	1	0.04964539	0.027624309	0.015859031	5.88339063	14.02409262
GO_0051329	96	19209	0.004997657	0.729324173	0.013954236	0.023255814	0.018252934	0.018135808	0.01625	2.792155317	3.652297914
GO_0051339	75	19209	0.00390442	0.646626947	0.010632264	0.071428571	0.015177066	0.013018714	0.007698541	2.723135582	3.887150084
GO_0051340	94	19209	0.004893539	0.843211024	0.037216055	0.068548387	0.068548387	0.063953488	0.028436019	7.605140476	14.00793583
GO_0051341	35	19209	0.001822063	0.561309213	0.004880713	0.066666667	0.005899705	0.003715937	0.002305033	2.678674684	3.237926675
GO_0051345	194	19209	0.010099433	0.607450439	0.017393561	0.035564854	0.02622577	0.021533161	0.015448787	1.722231499	2.59675675
GO_0051346	92	19209	0.004789422	0.616287347	0.009154168	0.031578947	0.01369863	0.011488971	0.006846384	1.911330672	2.860184634
GO_0051347	245	19209	0.012754438	0.652769802	0.023499037	0.049180328	0.029053421	0.028232834	0.023943936	1.842420408	2.277906777
GO_0051348	112	19209	0.0058306	0.666786201	0.010833178	0.017064846	0.013545347	0.013545347	0.010115607	1.857986755	2.323148031
GO_0051349	47	19209	0.00244677	0.606975908	0.007992958	0.041666667	0.016286645	0.012257406	0.003825311	3.266738774	6.656386444
GO_0051350	39	19209	0.002030298	0.556533312	0.00677379	0.041666667	0.018957346	0.01221374	0.002266406	3.336352111	9.33722202
GO_0051351	83	19209	0.004320891	0.866776948	0.039181299	0.067340067	0.067340067	0.067340067	0.031134173	9.067874442	15.5847633
GO_0051352	71	19209	0.003696184	0.886289206	0.039864251	0.060606061	0.060606061	0.060606061	0.055299539	10.78524506	16.39692702
GO_0051353	22	19209	0.001145296	0.520238609	0.002190739	0.005830904	0.005830904	0.003472222	0.001202465	1.912813885	5.091174132
GO_0051384	35	19209	0.001822063	0.555879241	0.003790764	0.008474576	0.007003891	0.007003891	0.001985604	2.080479377	3.84393552
GO_0051402	20	19209	0.001041179	0.559273542	0.001448821	0.001475606	0.001475606	0.001475606	0.001475606	1.391520015	1.41724615
GO_0051436	67	19209	0.003487948	0.911332742	0.049001377	0.081081081	0.081081081	0.07079646	0.056726094	14.04876786	23.24606696
GO_0051437	71	19209	0.003696184	0.89525669	0.049584562	0.08365019	0.08365019	0.08365019	0.052857143	13.41506824	22.63150003
GO_0051438	91	19209	0.004737363	0.843680485	0.03586498	0.062146893	0.062146893	0.062146893	0.034934498	7.570663781	13.11845781
GO_0051439	76	19209	0.003956479	0.887991126	0.049069662	0.1	0.081300813	0.081300813	0.049872123	12.40235703	20.54878049
GO_0051443	80	19209	0.004164714	0.868626823	0.040350583	0.068965517	0.065104167	0.065104167	0.039047619	9.688679477	15.63232422
GO_0051444	71	19209	0.003696184	0.886289206	0.039864251	0.060606061	0.060606061	0.060606061	0.055299539	10.78524506	16.39692702
GO_0051480	111	19209	0.005778541	0.636598427	0.015030019	0.130434783	0.015957447	0.015957447	0.013181412	2.601005765	2.761500863
GO_0051492	24	19209	0.001249414	0.578275128	0.002669442	0.015151515	0.003948667	0.00235209	0.00235209	2.136554539	3.16041461
GO_0051493	142	19209	0.007392368	0.691908888	0.015488454	0.024271845	0.020174232	0.020174232	0.013988731	2.095195118	2.729062131
GO_0051494	46	19209	0.002394711	0.660152377	0.008580712	0.047619048	0.025125628	0.008668243	0.005338078	3.583193526	10.49213459
GO_0051495	60	19209	0.003123536	0.625702822	0.00633154	0.015151515	0.013461538	0.00929692	0.005077464	2.027042599	4.309711538
GO_0051588	34	19209	0.001770004	0.60425186	0.003402675	0.0075	0.007393715	0.004175365	0.00266351	1.922411258	4.177231706
GO_0051591	21	19209	0.001093238	0.39881821	0.001289199	0.002424242	0.001169721	0.001169721	0.001169721	1.179248902	1.069960452
GO_0051592	46	19209	0.002394711	0.648634484	0.0044535	0.006542056	0.006542056	0.006218905	0.004535147	1.859723649	2.731877286
GO_0051603	202	19209	0.010515904	0.799526699	0.036808301	0.047008547	0.047008547	0.047008547	0.036816269	3.500250798	4.470233562
GO_0051604	65	19209	0.00338383	0.592357517	0.007075356	0.027777778	0.012567325	0.005681818	0.004895416	2.090931024	3.713934539
GO_0051605	34	19209	0.001770004	0.531948769	0.003236174	0.006734007	0.005896226	0.005896226	0.001864259	1.828342922	3.331194506
GO_0051606	82	19209	0.004268832	0.596394192	0.008023407	0.015169195	0.015169195	0.012096774	0.006369427	1.879531983	3.553476392
GO_0051607	32	19209	0.001665886	0.765780623	0.012736504	0.111111111	0.015209125	0.008547009	0.005610814	7.645484813	9.129752852
GO_0051640	104	19209	0.005414129	0.705384213	0.013289799	0.02173913	0.019748654	0.017057569	0.013038417	2.454651474	3.64761428
GO_0051648	37	19209	0.00192618	0.703330025	0.005611741	0.00952381	0.00952381	0.00952381	0.006247945	2.913403495	4.944401544
GO_0051650	22	19209	0.001145296	0.786005676	0.00840286	0.03125	0.014134276	0.014117647	0.007614213	7.336842198	12.34115002
GO_0051651	60	19209	0.003123536	0.733399481	0.009408587	0.03030303	0.014492754	0.010451306	0.00828239	3.012159146	4.639855072
GO_0051656	65	19209	0.00338383	0.783984538	0.015896464	0.0625	0.029850746	0.02022756	0.011960855	4.697771979	8.821584386
GO_0051701	35	19209	0.001822063	0.567160888	0.00241667	0.003610108	0.002425826	0.002425826	0.002425826	1.326337599	1.331362461
GO_0051705	37	19209	0.00192618	0.469044101	0.00222954	0.003278689	0.0027833	0.002096436	0.002096436	1.157493003	1.444984149
GO_0051707	194	19209	0.010099433	0.779394455	0.059218548	0.333333333	0.10989011	0.085653105	0.048757618	5.863552009	10.88082021
GO_0051783	46	19209	0.002394711	0.573771013	0.004500475	0.014705882	0.008982036	0.004524887	0.00355497	1.879339822	3.750781047
GO_0051785	22	19209	0.001145296	0.440020942	0.001404765	0.002181025	0.002181025	0.00152207	0.001192735	1.226550981	1.904332309
GO_0051789	83	19209	0.004320891	0.684109438	0.009924625	0.01910828	0.016245487	0.011896431	0.010927635	2.296893065	3.759753817
GO_0051817	22	19209	0.001145296	0.609314072	0.002900487	0.012195122	0.004435995	0.004435995	0.001656772	2.53252065	3.873228483
GO_0051865	21	19209	0.001093238	0.661648649	0.001930199	0.002442997	0.002442997	0.002168022	0.001874414	1.7655807	2.23464402
GO_0051896	40	19209	0.002082357	0.64745944	0.004415277	0.012048193	0.008185539	0.005319149	0.003281763	2.120326595	3.930900409
GO_0051897	30	19209	0.001561768	0.613420929	0.003174203	0.019607843	0.003320683	0.003320683	0.002353287	2.032441904	2.126233397
GO_0051899	38	19209	0.001978239	0.657570783	0.005908089	0.024691358	0.010723861	0.007835455	0.003733766	2.986538799	5.420911528
GO_0051924	90	19209	0.004685304	0.571669253	0.007964125	0.018957346	0.016339869	0.009465215	0.005865103	1.699809666	3.487472767
GO_0051925	30	19209	0.001561768	0.57520552	0.005957388	0.083333333	0.004582951	0.003201708	0.001795171	3.814515399	2.934463795
GO_0051928	40	19209	0.002082357	0.53696463	0.002816381	0.004424779	0.003479125	0.003155996	0.002444703	1.352496734	1.670762922
GO_0051930	20	19209	0.001041179	0.43933243	0.001090929	0.001090929	0.001090929	0.001090929	0.001090929	1.047782687	1.047782687
GO_0051931	20	19209	0.001041179	0.43933243	0.001090929	0.001090929	0.001090929	0.001090929	0.001090929	1.047782687	1.047782687
GO_0051952	37	19209	0.00192618	0.560440056	0.003820896	0.006644518	0.006551519	0.006551519	0.002314533	1.983664449	3.401300645
GO_0051966	24	19209	0.001249414	0.651303101	0.006282852	0.0625	0.009009009	0.009009009	0.001882353	5.028637792	7.210585586
GO_0051969	165	19209	0.008589724	0.735032747	0.028316672	0.157894737	0.035248042	0.031820309	0.024643705	3.296575466	4.103512936
GO_0051970	27	19209	0.001405591	0.503572022	0.002187907	0.00591716	0.004680187	0.002368733	0.001514727	1.556573967	3.329693188
GO_0051971	39	19209	0.002030298	0.61048112	0.004132257	0.02	0.00729927	0.004887984	0.003364845	2.035295686	3.595171252
GO_0052547	145	19209	0.007548545	0.640560291	0.015131268	0.029850746	0.023734177	0.02173913	0.0130527	2.00452775	3.144205587
GO_0052548	134	19209	0.006975897	0.634022417	0.014169538	0.025641026	0.022670025	0.022670025	0.012743628	2.031213878	3.249765029
GO_0055001	75	19209	0.00390442	0.689472841	0.021964076	0.5	0.043478261	0.020070838	0.008524002	5.625439067	11.13565217
GO_0055002	67	19209	0.003487948	0.700303466	0.019481516	1	0.050359712	0.027944112	0.009596387	5.585379676	14.43820466
GO_0055007	26	19209	0.001353532	0.683936899	0.003544199	0.006688963	0.00622665	0.005464481	0.002557545	2.618481309	4.600296963
GO_0055008	32	19209	0.001665886	0.737555079	0.02992904	0.333333333	0.093023256	0.037837838	0.005489743	17.96584136	55.84011628
GO_0055010	23	19209	0.001197355	0.760402739	0.020298085	0.142857143	0.046875	0.043478261	0.005357143	16.95243093	39.14877717
GO_0055065	203	19209	0.010567963	0.66979419	0.022555868	0.047393365	0.03125	0.024758842	0.024068503	2.134362938	2.957050493
GO_0055067	41	19209	0.002134416	0.550302333	0.004701836	0.012987013	0.012987013	0.008395522	0.003429131	2.20286731	6.084573963
GO_0055072	27	19209	0.001405591	0.696343408	0.003490121	0.006309148	0.006309148	0.004172462	0.002781089	2.483027482	4.488608482
GO_0055074	173	19209	0.009006195	0.658877247	0.017614642	0.025590551	0.020089286	0.019787783	0.019287834	1.955836181	2.230607453
GO_0055080	252	19209	0.013118851	0.651620711	0.026744976	0.071428571	0.03240324	0.030103481	0.026348291	2.03866762	2.469975569
GO_0055088	47	19209	0.00244677	0.769993582	0.024873681	0.176470588	0.03539823	0.03125	0.007282913	10.16592654	14.46733195
GO_0055092	33	19209	0.001717945	0.734780534	0.016895844	0.1	0.038834951	0.025547445	0.004430224	9.834917374	22.6054722
GO_0055114	165	19209	0.008589724	0.80934232	0.04668795	0.071146245	0.071146245	0.071146245	0.057181756	5.435326221	8.282716493
GO_0055123	63	19209	0.003279713	0.71817811	0.02587014	0.272727273	0.028985507	0.028824834	0.010564543	7.887928788	8.837819186
GO_0060021	46	19209	0.002394711	0.771989273	0.013585102	0.033112583	0.033112583	0.018735363	0.011684518	5.672961514	13.82738267
GO_0060041	63	19209	0.003279713	0.651724675	0.010854716	0.05	0.018329939	0.017496635	0.00607511	3.309654588	5.588885656
GO_0060042	21	19209	0.001093238	0.688148347	0.003573373	0.011904762	0.00500417	0.00500417	0.002879631	3.26861523	4.577385917
GO_0060047	25	19209	0.001301473	0.592118432	0.006532006	0.090909091	0.004608295	0.002066116	0.001764914	5.018932176	3.540829493
GO_0060048	21	19209	0.001093238	0.636871259	0.0027504	0.007894737	0.007894737	0.002896871	0.001781208	2.51583017	7.221428571
GO_0060070	57	19209	0.002967359	0.743770977	0.010323058	0.01743462	0.01743462	0.01743462	0.010885886	3.478870526	5.875466999
GO_0060078	28	19209	0.00145765	0.678558395	0.006030572	0.033333333	0.025210084	0.007434944	0.002779225	4.137188103	17.29501801
GO_0060079	24	19209	0.001249414	0.730212406	0.005295841	0.025641026	0.007604563	0.007604563	0.003103366	4.238658669	6.086501901
GO_0060113	30	19209	0.001561768	0.612531067	0.003165829	0.0125	0.003341688	0.00304414	0.00260449	2.027080057	2.13968254
GO_0060173	113	19209	0.005882659	0.764920884	0.038449576	0.25	0.092307692	0.060052219	0.018464529	6.536087637	15.69149081
GO_0060191	69	19209	0.003592066	0.65257447	0.012940316	0.1	0.036082474	0.013582343	0.007829491	3.602471576	10.04504706
GO_0060193	49	19209	0.002550888	0.590526607	0.008789846	0.076923077	0.023809524	0.010309278	0.003715262	3.4457991	9.333819242
GO_0060249	107	19209	0.005570306	0.589214615	0.008781114	0.012048193	0.012048193	0.009708738	0.008257279	1.576415152	2.162932102
GO_0060271	40	19209	0.002082357	0.736744222	0.010389178	0.020050125	0.020050125	0.01984127	0.010494753	4.989142767	9.628571429
GO_0060322	27	19209	0.001405591	0.758201169	0.006567912	0.018181818	0.018181818	0.007052186	0.007052186	4.672704521	12.93535354
GO_0060323	20	19209	0.001041179	0.751972484	0.004084593	0.007481297	0.007481297	0.004585053	0.004280156	3.923047808	7.185411471
GO_0060324	23	19209	0.001197355	0.771051355	0.006713065	0.014760148	0.014760148	0.014705882	0.005777564	5.606576694	12.32729023
GO_0060326	57	19209	0.002967359	0.633814983	0.010263448	0.027586207	0.024038462	0.023166023	0.006591537	3.458781993	8.100961538
GO_0060348	54	19209	0.002811182	0.700786952	0.0115889	0.04	0.01981982	0.01981982	0.009637753	4.122429096	7.05035035
GO_0060349	42	19209	0.002186475	0.678806828	0.007230531	0.028571429	0.014577259	0.007756233	0.005482456	3.30693517	6.667013744
GO_0060350	27	19209	0.001405591	0.614565353	0.005409922	0.023255814	0.02173913	0.008464329	0.002053689	3.848858816	15.46618357
GO_0060415	33	19209	0.001717945	0.729058419	0.034478006	0.5	0.114285714	0.033653846	0.005445686	20.06933406	66.52467532
GO_0060425	30	19209	0.001561768	0.688629925	0.005261541	0.018072289	0.008064516	0.007113821	0.00307581	3.368964693	5.163709677
GO_0060443	44	19209	0.002290593	0.663849821	0.006144202	0.01459854	0.010695187	0.010695187	0.00405311	2.682363289	4.669178415
GO_0060444	22	19209	0.001145296	0.610429884	0.003167476	0.012820513	0.004081633	0.003446578	0.001857298	2.765638732	3.563821892
GO_0060485	77	19209	0.004008538	0.759406964	0.026146593	0.2	0.08	0.025	0.016504444	6.522725977	19.9574026
GO_0060491	27	19209	0.001405591	0.669728951	0.005275491	0.05	0.007352941	0.006205674	0.002474099	3.753218825	5.23120915
GO_0060512	24	19209	0.001249414	0.617472418	0.003359492	0.01369863	0.009146341	0.002780352	0.002100162	2.68885338	7.320503049
GO_0060537	155	19209	0.008069134	0.752189533	0.043253086	0.5	0.083769634	0.042267051	0.026788742	5.360313067	10.38148961
GO_0060538	80	19209	0.004164714	0.711382587	0.012315126	0.035714286	0.025821596	0.015426497	0.010621762	2.957015801	6.200088028
GO_0060541	134	19209	0.006975897	0.691783025	0.019285562	0.037815126	0.031120332	0.027629234	0.015451034	2.764599755	4.461122809
GO_0060560	56	19209	0.0029153	0.703402488	0.010322495	0.017094017	0.017094017	0.017094017	0.012957998	3.540800158	5.863553114
GO_0060562	161	19209	0.008381488	0.730162245	0.026044489	0.049019608	0.049019608	0.036876356	0.025600506	3.107382491	5.848556814
GO_0060603	32	19209	0.001665886	0.671241917	0.004229347	0.009225092	0.009225092	0.005577689	0.003747795	2.538797821	5.537649908
GO_0060606	54	19209	0.002811182	0.718637431	0.007871235	0.015228426	0.015228426	0.011168385	0.005591186	2.799973313	5.417089679
GO_0060627	144	19209	0.007496486	0.664642524	0.016022333	0.076923077	0.023529412	0.018747142	0.014395583	2.137312509	3.13872549
GO_0060675	40	19209	0.002082357	0.634643174	0.008010449	0.034482759	0.018779343	0.014492754	0.00373451	3.846817897	9.018309859
GO_0060688	35	19209	0.001822063	0.675124052	0.009787286	0.166666667	0.007320644	0.007063572	0.00439408	5.371542148	4.017778707
GO_0060711	32	19209	0.001665886	0.569911222	0.00236423	0.00310559	0.002802328	0.002802328	0.002219031	1.419203113	1.682185008
GO_0060740	23	19209	0.001197355	0.611238267	0.002895339	0.009389671	0.007692308	0.001876714	0.001876714	2.418111535	6.424414716
GO_0060749	20	19209	0.001041179	0.663737037	0.005754778	0.015384615	0.015384615	0.012594458	0.003017833	5.527176877	14.77615385
GO_0060759	22	19209	0.001145296	0.513737995	0.001604988	0.002564103	0.001723148	0.001522765	0.001522765	1.401373015	1.504542844
GO_0060828	85	19209	0.004425009	0.6991652	0.012225532	0.055555556	0.022900763	0.015404365	0.010240533	2.762826303	5.175303098
GO_0060840	20	19209	0.001041179	0.646263484	0.005180953	0.018867925	0.012658228	0.008955224	0.001577513	4.976045974	12.15759494
GO_0061008	50	19209	0.002602947	0.70238739	0.006927952	0.013586957	0.012605042	0.009302326	0.005063766	2.661580743	4.842605042
GO_0061024	287	19209	0.014940913	0.712057237	0.033845488	0.051724138	0.047318612	0.042691751	0.036734694	2.265289118	3.167049539
GO_0061025	38	19209	0.001978239	0.682778813	0.004185968	0.007223942	0.007223942	0.005154639	0.003556188	2.116006924	3.651702786
GO_0061035	32	19209	0.001665886	0.683980159	0.004783673	0.015625	0.007905138	0.00619469	0.003663004	2.871549182	4.745306324
GO_0061039	61	19209	0.003175595	0.555729828	0.005538323	0.032258065	0.009668508	0.007323027	0.004412811	1.744027091	3.04462911
GO_0061041	35	19209	0.001822063	0.744363647	0.014180171	0.068965517	0.025641026	0.021634615	0.01011236	7.78248319	14.07252747
GO_0061053	44	19209	0.002290593	0.631039063	0.007039029	0.024	0.016393443	0.014018692	0.003350308	3.073016063	7.15685544
GO_0061061	221	19209	0.011505024	0.738993525	0.046314973	0.444444444	0.086021505	0.044549763	0.033976125	4.025630362	7.476864691
GO_0061097	29	19209	0.001509709	0.626804142	0.006858764	0.076923077	0.008849558	0.008849558	0.002960222	4.54310367	5.861763808
GO_0061136	44	19209	0.002290593	0.747596234	0.00721253	0.010329245	0.010329245	0.010329245	0.005877584	3.148761026	4.509419567
GO_0061138	124	19209	0.006455307	0.765313918	0.026749155	0.058823529	0.047146402	0.044905009	0.025009925	4.143746099	7.303509966
GO_0061180	45	19209	0.002342652	0.675118857	0.006453882	0.018018018	0.010368664	0.009264978	0.004313578	2.754947255	4.426036866
GO_0061351	38	19209	0.001978239	0.68957087	0.009116779	0.066666667	0.013605442	0.010351967	0.00491763	4.608531794	6.87755102
GO_0061371	25	19209	0.001301473	0.673188073	0.007522122	0.032786885	0.027777778	0.006528836	0.004115226	5.779697812	21.34333333
GO_0061377	20	19209	0.001041179	0.663737037	0.005754778	0.015384615	0.015384615	0.012594458	0.003017833	5.527176877	14.77615385
GO_0070085	82	19209	0.004268832	0.689264442	0.010755217	0.015225335	0.015225335	0.015225335	0.01010344	2.519475235	3.566627551
GO_0070167	31	19209	0.001613827	0.63309269	0.004517243	0.009370817	0.009370817	0.009370817	0.002547365	2.799087507	5.806581163
GO_0070169	20	19209	0.001041179	0.716228047	0.005571388	0.018987342	0.018987342	0.006535948	0.002603645	5.351039154	18.23639241
GO_0070201	176	19209	0.009162372	0.658878957	0.017857893	0.036144578	0.026666667	0.022099448	0.016248154	1.949046964	2.910454545
GO_0070301	21	19209	0.001093238	0.774593744	0.007850342	0.023809524	0.013888889	0.011961722	0.007227332	7.180819628	12.70436508
GO_0070302	89	19209	0.004633245	0.661599713	0.008583553	0.014285714	0.010928962	0.010928962	0.008622271	1.852600873	2.358813778
GO_0070304	32	19209	0.001665886	0.490942926	0.002116432	0.009259259	0.001800875	0.001800875	0.001792717	1.270454359	1.081031322
GO_0070372	45	19209	0.002342652	0.555618173	0.003553116	0.005847953	0.005545287	0.004977601	0.002693603	1.516706872	2.367097967
GO_0070374	34	19209	0.001770004	0.501391211	0.002323645	0.004040404	0.003194888	0.003129346	0.00185561	1.312790922	1.805017854
GO_0070482	92	19209	0.004789422	0.662723367	0.011472525	0.023076923	0.01598721	0.01598721	0.012813668	2.395388415	3.338025232
GO_0070507	51	19209	0.002655005	0.791611143	0.018045329	0.25	0.027027027	0.023569024	0.010783907	6.796719951	10.17965024
GO_0070534	20	19209	0.001041179	0.715099797	0.003045404	0.00491573	0.00491573	0.00491573	0.002321655	2.92495874	4.721313202
GO_0070555	21	19209	0.001093238	0.565939029	0.001539243	0.001724138	0.001638807	0.001638807	0.001638807	1.407967491	1.499040127
GO_0070588	55	19209	0.002863241	0.706782348	0.013803893	0.125	0.029661017	0.01894452	0.008666048	4.821072453	10.35924499
GO_0070646	48	19209	0.002498829	0.775529287	0.007327405	0.010204082	0.008962868	0.008962868	0.007784431	2.932335937	3.586827785
GO_0070647	267	19209	0.013899734	0.7528602	0.033567113	0.038538206	0.038538206	0.038538206	0.038081805	2.414946336	2.772585763
GO_0070661	47	19209	0.00244677	0.72897601	0.009918171	0.111111111	0.012048193	0.012048193	0.00783208	4.053577396	4.92412202
GO_0070663	103	19209	0.00536207	0.691968873	0.01792792	0.083333333	0.028629857	0.028	0.013265306	3.343469967	5.339329323
GO_0070664	35	19209	0.001822063	0.540420808	0.003734026	0.020618557	0.002554529	0.002554529	0.002149151	2.049340207	1.401998709
GO_0070665	70	19209	0.003644125	0.658654356	0.009611511	0.05	0.013524264	0.013524264	0.007036747	2.637536006	3.711251279
GO_0070838	128	19209	0.006663543	0.669523184	0.021756561	0.090909091	0.052	0.025341131	0.015137401	3.265013883	7.80365625
GO_0070848	27	19209	0.001405591	0.510132956	0.002520793	0.017241379	0.004140787	0.001675807	0.001600474	1.793403921	2.945939729
GO_0070873	22	19209	0.001145296	0.777353985	0.004949806	0.0125	0.009111617	0.00748503	0.005031447	4.321855243	7.955684407
GO_0070925	50	19209	0.002602947	0.759186805	0.009770816	0.05	0.015691869	0.015691869	0.007347352	3.753751966	6.02850214
GO_0070936	27	19209	0.001405591	0.836774059	0.008057762	0.016611296	0.016611296	0.011428571	0.005742412	5.732649787	11.81801403
GO_0070979	24	19209	0.001249414	0.880929111	0.007729322	0.01025641	0.01025641	0.01025641	0.007695596	6.186356087	8.208974359
GO_0070988	25	19209	0.001301473	0.775508757	0.004522914	0.013157895	0.008522727	0.004768717	0.00365991	3.475226214	6.548522727
GO_0070997	23	19209	0.001197355	0.527402227	0.001601247	0.002590674	0.001569311	0.001569311	0.001569311	1.33731955	1.310647815
GO_0071103	59	19209	0.003071477	0.862230385	0.025745508	0.0625	0.048309179	0.040723982	0.018844221	8.38212639	15.72832228
GO_0071156	99	19209	0.005153834	0.745432874	0.015875117	0.027303754	0.027303754	0.026420079	0.012953368	3.080253844	5.297755714
GO_0071214	35	19209	0.001822063	0.59881834	0.003155976	0.005217391	0.005217391	0.005033557	0.002499554	1.732089555	2.863453416
GO_0071216	69	19209	0.003592066	0.778243454	0.016128838	0.2	0.021818182	0.020565553	0.012526843	4.490128387	6.073992095
GO_0071219	38	19209	0.001978239	0.733490003	0.012515496	0.090909091	0.029411765	0.02	0.00464636	6.326583425	14.86764706
GO_0071222	30	19209	0.001561768	0.717296696	0.006019349	0.029411765	0.011494253	0.011494253	0.003968254	3.854188955	7.359770115
GO_0071241	21	19209	0.001093238	0.660353197	0.004261213	0.013986014	0.007142857	0.007142857	0.002083728	3.897792031	6.533673469
GO_0071248	21	19209	0.001093238	0.660353197	0.004261213	0.013986014	0.007142857	0.007142857	0.002083728	3.897792031	6.533673469
GO_0071345	104	19209	0.005414129	0.693581523	0.013847883	0.021959459	0.021959459	0.019607843	0.013089652	2.557730547	4.055954392
GO_0071363	23	19209	0.001197355	0.534245986	0.002511105	0.007109005	0.007109005	0.003785489	0.001320423	2.097209748	5.937255306
GO_0071375	100	19209	0.005205893	0.692019991	0.014731782	0.033898305	0.02388535	0.020689655	0.012567767	2.829828094	4.588136943
GO_0071377	31	19209	0.001613827	0.649632139	0.006280671	0.032258065	0.019138756	0.010494753	0.002885078	3.89178761	11.85923754
GO_0071383	20	19209	0.001041179	0.472075147	0.001899266	0.009345794	0.001130094	0.001130094	0.001130094	1.824149951	1.085398524
GO_0071436	26	19209	0.001353532	0.530032601	0.009593562	0.2	0.003278689	0.003063457	0.001558074	7.08779719	2.422320303
GO_0071445	42	19209	0.002186475	0.752620451	0.008667329	0.02	0.013910355	0.013910355	0.008160237	3.964064651	6.362000442
GO_0071466	23	19209	0.001197355	0.761753362	0.015853238	0.057692308	0.057692308	0.041322314	0.006259781	13.24021098	48.18311037
GO_0071478	30	19209	0.001561768	0.631485827	0.0028704	0.005221932	0.005221932	0.003030303	0.002377987	1.837917184	3.343603133
GO_0071495	145	19209	0.007548545	0.692388977	0.020443861	0.05	0.025	0.025	0.019495711	2.708318125	3.311896552
GO_0071496	74	19209	0.003852361	0.638695189	0.00790471	0.018518519	0.01750547	0.010018785	0.006782216	2.05191318	4.544088947
GO_0071695	23	19209	0.001197355	0.49721944	0.001630536	0.00621118	0.002027027	0.001716949	0.001241364	1.361780751	1.692920094
GO_0071702	243	19209	0.01265032	0.714354993	0.033677685	0.166666667	0.041251778	0.04	0.033683048	2.662200173	3.260927594
GO_0071705	136	19209	0.007080015	0.732028414	0.021942164	0.038461538	0.037861915	0.030757098	0.022518237	3.099169372	5.347717149
GO_0071779	23	19209	0.001197355	0.696182452	0.002626501	0.003693444	0.003693444	0.003625816	0.002286088	2.19358529	3.084668192
GO_0071824	21	19209	0.001093238	0.866618025	0.009182546	0.017241379	0.016574586	0.011990408	0.009189641	8.399405569	15.16101026
GO_0071826	66	19209	0.003435889	0.876177541	0.02190749	0.030800821	0.030800821	0.030800821	0.01915493	6.376075412	8.964439052
GO_0071843	114	19209	0.005934718	0.875892927	0.044366714	0.070671378	0.070671378	0.06969697	0.045813586	7.475791328	11.90812721
GO_0071845	52	19209	0.002707064	0.685491546	0.010923896	0.25	0.008542714	0.008542714	0.005402579	4.035329088	3.155711249
GO_0071900	208	19209	0.010828258	0.665979878	0.021768259	0.078947368	0.030656934	0.026410564	0.020368054	2.010319615	2.831197361
GO_0071901	66	19209	0.003435889	0.642048917	0.007321283	0.014760148	0.014760148	0.010878011	0.006361085	2.130826041	4.295873868
GO_0071902	133	19209	0.006923838	0.629425708	0.012892514	0.041666667	0.017142857	0.016778523	0.012465116	1.862047358	2.475918367
GO_0072001	98	19209	0.005101775	0.784686456	0.021899565	0.041237113	0.033816425	0.033816425	0.020995334	4.292538164	6.628364389
GO_0072006	26	19209	0.001353532	0.687529824	0.004092268	0.013333333	0.007220217	0.007220217	0.002897351	3.023398911	5.334351569
GO_0072175	77	19209	0.004008538	0.705486287	0.013146962	0.033994334	0.033994334	0.021935484	0.009038239	3.279740137	8.48048269
GO_0072329	35	19209	0.001822063	0.859156	0.033189111	0.061538462	0.061538462	0.061538462	0.030694669	18.21513249	33.77406593
GO_0072503	176	19209	0.009162372	0.677787802	0.020749249	0.032110092	0.02907916	0.023046875	0.021687883	2.264615456	3.173758995
GO_0072507	182	19209	0.009474725	0.67201178	0.019629792	0.029213483	0.026506024	0.022104332	0.021715045	2.071805869	2.797550642
GO_0072511	129	19209	0.006715602	0.666724359	0.021011351	0.083333333	0.054621849	0.024238227	0.014508929	3.128736814	8.13357436
GO_0072521	275	19209	0.014316206	0.643480223	0.024756676	0.034124629	0.034124629	0.028585271	0.02513465	1.72927635	2.383636364
GO_0072522	63	19209	0.003279713	0.685884904	0.011244641	0.024539877	0.019021739	0.018709074	0.009392427	3.428544514	5.799818841
GO_0072523	195	19209	0.010151491	0.652382725	0.018810726	0.032786885	0.027166882	0.027166882	0.017397237	1.853001227	2.67614688
GO_0072524	40	19209	0.002082357	0.768074756	0.01077761	0.017467249	0.016842105	0.015873016	0.01372549	5.175677866	8.088
GO_0072527	25	19209	0.001301473	0.672668891	0.003524683	0.00804829	0.00804829	0.006500542	0.002641011	2.708225638	6.183983903
GO_0072593	37	19209	0.00192618	0.674098206	0.00573458	0.013333333	0.013333333	0.010349288	0.003703704	2.977176714	6.922162162
GO_0072594	45	19209	0.002342652	0.745435887	0.008184737	0.02	0.014	0.00991132	0.005842259	3.493791433	5.976133333
GO_0080135	149	19209	0.007756781	0.652212019	0.013820871	0.024647887	0.016722408	0.016681299	0.013098149	1.781779235	2.155843864
GO_0090046	198	19209	0.010307668	0.64112882	0.022141182	0.085365854	0.027910143	0.027910143	0.01815916	2.148030114	2.707706748
GO_0090047	100	19209	0.005205893	0.623705584	0.010861861	0.060606061	0.013715711	0.012718601	0.008937277	2.086454853	2.634650873
GO_0090048	75	19209	0.00390442	0.612081809	0.006344062	0.038461538	0.006974717	0.00617284	0.005591524	1.624841255	1.786364429
GO_0090068	54	19209	0.002811182	0.542965283	0.008042335	0.090909091	0.014583333	0.0092827	0.003482587	2.86083723	5.187615741
GO_0090087	71	19209	0.003696184	0.606483819	0.007778366	0.016348774	0.013266998	0.012686567	0.005785921	2.104431422	3.589377058
GO_0090090	53	19209	0.002759123	0.648587368	0.005953813	0.03125	0.009329941	0.009329941	0.004099653	2.157864032	3.381487349
GO_0090092	106	19209	0.005518247	0.725890135	0.017692539	0.028169014	0.026747196	0.026747196	0.018799472	3.206188434	4.847046087
GO_0090100	43	19209	0.002238534	0.736009018	0.008359855	0.018382353	0.018382353	0.011862396	0.006119611	3.734522136	8.211781806
GO_0090101	58	19209	0.003019418	0.624531176	0.006650094	0.02173913	0.010405827	0.010405827	0.004834032	2.202442248	3.446302343
GO_0090183	20	19209	0.001041179	0.618239616	0.003036286	0.008849558	0.008849558	0.003579098	0.00176939	2.916200584	8.499557522
GO_0090257	72	19209	0.003748243	0.65163035	0.017476756	0.063636364	0.052083333	0.023622047	0.011273614	4.66265275	13.89539931
GO_0090263	32	19209	0.001665886	0.597450722	0.003152427	0.019607843	0.003282994	0.003282994	0.003103322	1.892342945	1.970719796
GO_0090276	69	19209	0.003592066	0.585148335	0.006017401	0.0125	0.008665511	0.00861141	0.005455112	1.675192084	2.412402984
GO_0090277	31	19209	0.001613827	0.471450822	0.005146581	0.083333333	0.002538071	0.001665682	0.001665682	3.18905401	1.572703455
GO_0090278	26	19209	0.001353532	0.408432546	0.00154072	0.005813953	0.001369791	0.001369791	0.001369791	1.138295918	1.012012012
GO_0090305	35	19209	0.001822063	0.676038981	0.005171842	0.016949153	0.016949153	0.004686036	0.003307607	2.838454503	9.302179177
GO_0090316	45	19209	0.002342652	0.581847909	0.004280551	0.012345679	0.006394884	0.004515805	0.003443114	1.827224495	2.729762856
GO_0090317	31	19209	0.001613827	0.626531072	0.002992498	0.010638298	0.002975637	0.002975637	0.002975637	1.854287098	1.843839052
GO_2000021	66	19209	0.003435889	0.562037868	0.006160427	0.024390244	0.012048193	0.008755472	0.004681766	1.792964303	3.506571742
GO_2000027	81	19209	0.004216773	0.721254086	0.013673461	0.027777778	0.023346304	0.023346304	0.012623153	3.242635961	5.536532642
GO_2000045	26	19209	0.001353532	0.696574291	0.003143497	0.010526316	0.003729952	0.003729952	0.002505817	2.322439827	2.755716868
GO_2000145	257	19209	0.013379145	0.73442081	0.038853577	0.080645161	0.055012225	0.054530874	0.038861386	2.904040317	4.111789217
GO_2000146	77	19209	0.004008538	0.629300607	0.008558602	0.016717325	0.016717325	0.013006886	0.006361116	2.135093224	4.170429874
GO_2000147	158	19209	0.008225311	0.73927313	0.028474783	0.069306931	0.055555556	0.036382536	0.024900092	3.461848786	6.754219409
GO_2000177	33	19209	0.001717945	0.5852091	0.004081872	0.010752688	0.009803922	0.005590062	0.00286823	2.376020732	5.706773619
GO_2000179	21	19209	0.001093238	0.501079544	0.001735046	0.005617978	0.002149613	0.002149613	0.001176207	1.5870717	1.966281784
GO_2000241	60	19209	0.003123536	0.594240778	0.005624796	0.012552301	0.009162304	0.008248731	0.004646435	1.800778454	2.933311518
GO_2000242	25	19209	0.001301473	0.450419099	0.00176318	0.008849558	0.002379536	0.001338887	0.001338887	1.354756694	1.828340274
GO_2000243	28	19209	0.00145765	0.610146201	0.002605335	0.004557885	0.004557885	0.002876318	0.002264436	1.787352761	3.126871989
When input data is in gene level
GO term	GO term size	Number of genes	Baseline Probability	AUC	AUPRC	Precision @ 1% Recall	Precision @ 10% Recall	Precision @ 20% Recall	Precision @ 50% Recall	Fold change of AUPRC over baseline	Fold change of10% recall over baseline
GO_0000018	25	19209	0.001301473	0.689868641	0.005290488	0.019607843	0.016216216	0.00750268	0.002126528	4.06499968	12.45989189
GO_0000038	31	19209	0.001613827	0.698951083	0.009815317	0.023474178	0.023474178	0.019553073	0.007151371	6.082013504	14.54566106
GO_0000041	67	19209	0.003487948	0.753540312	0.017697246	0.049019608	0.042857143	0.025954198	0.013220712	5.07382695	12.28720682
GO_0000070	30	19209	0.001561768	0.888795036	0.01592786	0.042857143	0.040816327	0.021798365	0.01309329	10.19860876	26.13469388
GO_0000075	90	19209	0.004685304	0.782027768	0.020928361	0.076923077	0.041493776	0.028708134	0.016254417	4.46680983	8.85615491
GO_0000077	47	19209	0.00244677	0.791609946	0.014577806	0.055555556	0.040983607	0.022403259	0.010521701	5.957980156	16.7500872
GO_0000079	34	19209	0.001770004	0.671473272	0.005018837	0.04	0.00414625	0.00414625	0.003404669	2.835495303	2.342509035
GO_0000082	51	19209	0.002655005	0.689687818	0.007081295	0.020325203	0.012371134	0.008046818	0.006246997	2.667148875	4.659551243
GO_0000086	23	19209	0.001197355	0.662523398	0.00285127	0.00502008	0.00502008	0.00502008	0.002266289	2.381306123	4.192640126
GO_0000087	65	19209	0.00338383	0.853106818	0.024937413	0.066666667	0.066666667	0.034013605	0.01754386	7.369580942	19.70153846
GO_0000165	167	19209	0.008693841	0.638205681	0.017130531	0.047244094	0.024173028	0.021224985	0.015717424	1.970421407	2.780477214
GO_0000186	26	19209	0.001353532	0.582537022	0.002527789	0.008264463	0.005037783	0.002697495	0.002011783	1.867550029	3.72195311
GO_0000187	69	19209	0.003592066	0.581354777	0.005701193	0.009025271	0.009025271	0.00770416	0.004966652	1.587162653	2.512556898
GO_0000209	77	19209	0.004008538	0.774726371	0.013159587	0.066666667	0.024539877	0.016314779	0.011673152	3.282889671	6.121902637
GO_0000226	137	19209	0.007132074	0.766910945	0.033315362	0.111111111	0.084444444	0.040609137	0.023333333	4.671202815	11.84009732
GO_0000271	34	19209	0.001770004	0.73412685	0.010212396	0.023255814	0.021021021	0.021021021	0.007398274	5.769703118	11.87625861
GO_0000278	241	19209	0.012546202	0.824486228	0.070763861	0.179245283	0.13362069	0.086805556	0.065158858	5.640261398	10.65028974
GO_0000279	161	19209	0.008381488	0.820646304	0.07005362	0.2	0.186813187	0.12543554	0.044383562	8.358136602	22.28878575
GO_0000280	58	19209	0.003019418	0.851839915	0.021482557	0.054545455	0.05	0.038961039	0.017211704	7.114800571	16.55948276
GO_0000302	63	19209	0.003279713	0.594658588	0.006154697	0.052631579	0.009039548	0.007348785	0.004346055	1.876596341	2.756201238
GO_0000375	61	19209	0.003175595	0.932651443	0.035662465	0.043478261	0.040149393	0.040149393	0.040149393	11.23016876	12.6431097
GO_0000377	60	19209	0.003123536	0.931939875	0.034807968	0.043478261	0.039215686	0.039215686	0.039215686	11.14377104	12.55490196
GO_0000387	28	19209	0.00145765	0.933686237	0.01915408	0.03125	0.03125	0.023738872	0.019083969	13.14038287	21.43861607
GO_0000398	60	19209	0.003123536	0.931939875	0.034807968	0.043478261	0.039215686	0.039215686	0.039215686	11.14377104	12.55490196
GO_0000578	20	19209	0.001041179	0.668841524	0.00440036	0.025641026	0.010443864	0.003408316	0.001718039	4.226325772	10.0308094
GO_0000718	20	19209	0.001041179	0.834488509	0.005467889	0.018867925	0.006818182	0.004601227	0.004230769	5.251634435	6.548522727
GO_0000723	29	19209	0.001509709	0.785863507	0.005860841	0.009508716	0.009508716	0.009508716	0.004572351	3.882100127	6.29837696
GO_0000819	33	19209	0.001717945	0.868644202	0.021710578	0.066666667	0.056	0.056	0.01230992	12.63753036	32.59709091
GO_0000904	279	19209	0.014524442	0.754635357	0.055144027	0.333333333	0.08259587	0.072515667	0.052649809	3.796636628	5.686681257
GO_0000910	37	19209	0.00192618	0.761778156	0.009029719	0.025477707	0.025477707	0.01793722	0.005286589	4.687888352	13.22706146
GO_0000956	27	19209	0.001405591	0.805405917	0.004674472	0.007092199	0.004983389	0.004762891	0.004762891	3.325627365	3.545404208
GO_0001101	25	19209	0.001301473	0.582239366	0.002488417	0.007434944	0.006550218	0.002773925	0.001850938	1.911999811	5.032925764
GO_0001501	236	19209	0.012285908	0.799947428	0.127387221	0.6	0.446428571	0.188976378	0.058508045	10.36856413	36.33663741
GO_0001503	104	19209	0.005414129	0.701342782	0.023729253	0.125	0.035502959	0.033033033	0.015647638	4.382838662	6.557464725
GO_0001505	62	19209	0.003227654	0.703395799	0.017918698	0.076923077	0.064	0.021775544	0.008481315	5.551617207	19.82864516
GO_0001508	84	19209	0.00437295	0.574896359	0.007568383	0.017094017	0.014833127	0.009561305	0.006092377	1.730727085	3.392018365
GO_0001523	28	19209	0.00145765	0.595740204	0.014590534	0.2	0.025	0.018518519	0.0019719	10.00962738	17.15089286
GO_0001525	117	19209	0.006090895	0.74050795	0.028844906	0.067092652	0.067092652	0.044859813	0.022841657	4.735741798	11.01523716
GO_0001541	43	19209	0.002238534	0.538157445	0.003062395	0.006666667	0.003731343	0.003564639	0.003100566	1.368036044	1.666869143
GO_0001558	191	19209	0.009943256	0.608349544	0.019949039	0.088888889	0.033467202	0.023488256	0.014328358	2.006288433	3.365819298
GO_0001568	229	19209	0.011921495	0.78528283	0.051251809	0.102389078	0.102389078	0.069922309	0.048596565	4.299109203	8.588610519
GO_0001569	30	19209	0.001561768	0.653711525	0.004849208	0.009009009	0.009009009	0.009009009	0.002914921	3.104947902	5.768468468
GO_0001570	50	19209	0.002602947	0.722352941	0.010578994	0.048780488	0.021164021	0.014647137	0.007220217	4.064237943	8.130793651
GO_0001649	49	19209	0.002550888	0.680392825	0.010863708	0.125	0.012259194	0.009189641	0.005932897	4.258795412	4.805854391
GO_0001654	181	19209	0.009422666	0.682624443	0.036338406	0.235294118	0.055299539	0.044152745	0.024318546	3.8564886	5.868778165
GO_0001655	136	19209	0.007080015	0.74106336	0.029351322	0.071428571	0.050653595	0.050653595	0.02791587	4.145658428	7.154447809
GO_0001656	33	19209	0.001717945	0.671488034	0.007789047	0.071428571	0.009389671	0.009389671	0.003705318	4.533933253	5.465642339
GO_0001657	56	19209	0.0029153	0.70442247	0.015889478	0.052083333	0.04964539	0.026431718	0.006096279	5.450374712	17.02925532
GO_0001658	35	19209	0.001822063	0.647911606	0.008236844	0.041666667	0.016587678	0.016071429	0.003663004	4.520615154	9.103791469
GO_0001666	90	19209	0.004685304	0.644174207	0.011039606	0.025	0.018796992	0.017213115	0.008628775	2.356220006	4.011904762
GO_0001667	49	19209	0.002550888	0.659509608	0.010837763	0.030674847	0.030674847	0.020242915	0.008188667	4.248624192	12.02516589
GO_0001676	24	19209	0.001249414	0.69128008	0.010336392	0.066666667	0.01529052	0.01529052	0.003715499	8.272990127	12.23814985
GO_0001701	284	19209	0.014784736	0.715099075	0.03785844	0.111111111	0.054371002	0.052768166	0.034498727	2.560643591	3.677509084
GO_0001702	26	19209	0.001353532	0.686735852	0.005060271	0.011320755	0.011320755	0.011320755	0.003724857	3.738567109	8.363860668
GO_0001704	48	19209	0.002498829	0.706151166	0.01070782	0.042857143	0.029761905	0.01552795	0.007713669	4.28513583	11.91034226
GO_0001707	40	19209	0.002082357	0.693866399	0.00707369	0.022727273	0.015673981	0.009401709	0.005949008	3.396962724	7.527037618
GO_0001708	28	19209	0.00145765	0.57248058	0.002760048	0.012048193	0.004291845	0.003296251	0.001977066	1.893491697	2.944359289
GO_0001709	23	19209	0.001197355	0.621877819	0.00533861	0.03125	0.013824885	0.008223684	0.001670611	4.458667454	11.54618313
GO_0001754	29	19209	0.001509709	0.664337852	0.015620981	0.125	0.078947368	0.011090573	0.003013258	10.34701459	52.29310345
GO_0001755	25	19209	0.001301473	0.676017515	0.010130306	0.090909091	0.022727273	0.017094017	0.004009164	7.783721594	17.46272727
GO_0001756	43	19209	0.002238534	0.618293296	0.006214047	0.021276596	0.016129032	0.011842105	0.003070523	2.775944869	7.205176294
GO_0001763	146	19209	0.007600604	0.756209583	0.031864724	0.103448276	0.055172414	0.045398773	0.028104823	4.192393717	7.258951346
GO_0001764	72	19209	0.003748243	0.6574241	0.012549651	0.1	0.022321429	0.017921147	0.006936838	3.348142272	5.955171131
GO_0001775	266	19209	0.013847676	0.751404391	0.05807459	0.111111111	0.111111111	0.108870968	0.050699962	4.193815021	8.023809524
GO_0001776	36	19209	0.001874122	0.716634214	0.00459442	0.007968127	0.005711566	0.005711566	0.004891171	2.451506165	3.047596383
GO_0001816	53	19209	0.002759123	0.675112384	0.011477909	0.125	0.016949153	0.015831135	0.006577402	4.159983918	6.142948513
GO_0001817	217	19209	0.011296788	0.753569536	0.044901034	0.087662338	0.087662338	0.059585492	0.047827995	3.97467263	7.759934766
GO_0001818	59	19209	0.003071477	0.58332876	0.005356654	0.01025641	0.01025641	0.008222644	0.003837905	1.743999315	3.339243807
GO_0001819	111	19209	0.005778541	0.731585497	0.026290497	0.071428571	0.0501002	0.0501002	0.016045845	4.549677059	8.670042788
GO_0001822	95	19209	0.004945598	0.748619089	0.021763659	0.057692308	0.037542662	0.032769556	0.018504241	4.400611879	7.59112628
GO_0001824	56	19209	0.0029153	0.674927837	0.010710352	0.25	0.008780488	0.008780488	0.005020243	3.67384196	3.011864111
GO_0001825	22	19209	0.001145296	0.663645366	0.003138463	0.006568144	0.006568144	0.005688282	0.00192052	2.740306151	5.734885804
GO_0001836	21	19209	0.001093238	0.700842292	0.005390157	0.026666667	0.012244898	0.006868132	0.001950332	4.930453268	11.20058309
GO_0001837	28	19209	0.00145765	0.630733911	0.00789593	0.032258065	0.032258065	0.011049724	0.00219748	5.416889735	22.13018433
GO_0001838	77	19209	0.004008538	0.693410917	0.014711759	0.067567568	0.037383178	0.011165387	0.008843537	3.670106145	9.325889064
GO_0001841	66	19209	0.003435889	0.692234997	0.012653462	0.058823529	0.037974684	0.015748031	0.006062706	3.682732634	11.05235903
GO_0001843	53	19209	0.002759123	0.699129688	0.011156262	0.043103448	0.024930748	0.020100503	0.005042959	4.043408277	9.035749752
GO_0001889	49	19209	0.002550888	0.695990797	0.008149975	0.071428571	0.010940919	0.010597303	0.006938662	3.19495659	4.289063547
GO_0001890	85	19209	0.004425009	0.6796523	0.011791604	0.028481013	0.028481013	0.015091342	0.009230124	2.664763825	6.43637379
GO_0001892	60	19209	0.003123536	0.664536007	0.00832371	0.025641026	0.016326531	0.011627907	0.006967858	2.664835829	5.226938776
GO_0001894	66	19209	0.003435889	0.521583172	0.004533886	0.008130081	0.006448413	0.006442706	0.0036567	1.319567009	1.876781205
GO_0001910	34	19209	0.001770004	0.742961884	0.029224341	0.2	0.083333333	0.060344828	0.015652174	16.51089333	47.08088235
GO_0001912	27	19209	0.001405591	0.776642454	0.02977611	0.086206897	0.086206897	0.074074074	0.019206146	21.18404773	61.33141762
GO_0001914	21	19209	0.001093238	0.708394135	0.0226985	0.083333333	0.053191489	0.053191489	0.005319149	20.76264202	48.6550152
GO_0001933	56	19209	0.0029153	0.594980458	0.004368054	0.013333333	0.005797101	0.004404145	0.004404145	1.498320371	1.988509317
GO_0001934	155	19209	0.008069134	0.679553527	0.022274037	0.050955414	0.038724374	0.035555556	0.01910828	2.760399902	4.799074142
GO_0001936	53	19209	0.002759123	0.517387527	0.005172876	0.02739726	0.00890472	0.008730159	0.002808042	1.874825981	3.227372772
GO_0001938	37	19209	0.00192618	0.460336301	0.002985719	0.018518519	0.005945303	0.001930603	0.001930603	1.550072165	3.086576469
GO_0001942	56	19209	0.0029153	0.574396215	0.004566758	0.010204082	0.008196721	0.005994006	0.003818251	1.566479687	2.81162178
GO_0001944	255	19209	0.013275027	0.777243978	0.056765106	0.105932203	0.097674419	0.082278481	0.05366653	4.27608206	7.357756498
GO_0001947	25	19209	0.001301473	0.666524187	0.005676627	0.024096386	0.014705882	0.008	0.003175379	4.361693293	11.29941176
GO_0001952	35	19209	0.001822063	0.707554873	0.005537712	0.009259259	0.009259259	0.007073386	0.006896552	3.039254525	5.081746032
GO_0001959	20	19209	0.001041179	0.582409193	0.001932983	0.007462687	0.001983143	0.001983143	0.001351694	1.856533119	1.904709965
GO_0001974	26	19209	0.001353532	0.444931209	0.00243731	0.02173913	0.004491018	0.001382671	0.001382671	1.800703152	3.317998618
GO_0002009	253	19209	0.013170909	0.758182252	0.051447103	0.157894737	0.07312253	0.07312253	0.044383749	3.906116191	5.551820838
GO_0002026	20	19209	0.001041179	0.747235395	0.008536289	0.023952096	0.023952096	0.019685039	0.002768689	8.198678437	23.00479042
GO_0002027	29	19209	0.001509709	0.524628744	0.007456438	0.071428571	0.019230769	0.009174312	0.001534392	4.938990475	12.73806366
GO_0002028	22	19209	0.001145296	0.52377083	0.001804547	0.004405286	0.003680982	0.001541624	0.001541624	1.575615584	3.213998885
GO_0002053	31	19209	0.001613827	0.763842306	0.009031526	0.045454545	0.012631579	0.010622155	0.007165249	5.596341205	7.827096774
GO_0002062	26	19209	0.001353532	0.719928302	0.005816719	0.022727273	0.013574661	0.008152174	0.00484115	4.297436508	10.0290637
GO_0002064	43	19209	0.002238534	0.635690867	0.006007757	0.028571429	0.012096774	0.009661836	0.003539254	2.683790999	5.403882221
GO_0002088	31	19209	0.001613827	0.592964385	0.002794115	0.00462963	0.004405286	0.004405286	0.002149178	1.731359855	2.729714367
GO_0002200	25	19209	0.001301473	0.853471643	0.025388688	0.142857143	0.057692308	0.043478261	0.009259259	19.50765255	44.32846154
GO_0002218	87	19209	0.004529127	0.801570557	0.020246912	0.076923077	0.028391167	0.028314028	0.017671518	4.47037846	6.268573915
GO_0002221	86	19209	0.004477068	0.806431802	0.020529186	0.1	0.029296875	0.02615193	0.020551144	4.585408533	6.543763626
GO_0002224	80	19209	0.004164714	0.807451383	0.021189308	0.086956522	0.028301887	0.027867095	0.018443545	5.087817733	6.795636792
GO_0002237	91	19209	0.004737363	0.73498021	0.016463127	0.047619048	0.029612756	0.023175966	0.012972973	3.475167071	6.250894891
GO_0002250	56	19209	0.0029153	0.726677469	0.00867137	0.01758794	0.01758794	0.010801592	0.007968127	2.974434663	6.032977387
GO_0002252	117	19209	0.006090895	0.772371656	0.03646104	0.117647059	0.074433657	0.072463768	0.026457399	5.98615483	12.22047963
GO_0002253	145	19209	0.007548545	0.778327087	0.039579699	0.285714286	0.074561404	0.053097345	0.033242259	5.243354801	9.877586207
GO_0002260	35	19209	0.001822063	0.72450789	0.00481539	0.008196721	0.006731946	0.006731946	0.004426841	2.642823494	3.694684385
GO_0002263	52	19209	0.002707064	0.734154216	0.009923231	0.037037037	0.023166023	0.011881188	0.006438262	3.665679524	8.557618058
GO_0002274	47	19209	0.00244677	0.762749635	0.021906186	0.111111111	0.054347826	0.037313433	0.010919017	8.953104822	22.21207216
GO_0002285	33	19209	0.001717945	0.708778966	0.005826785	0.018072289	0.014336918	0.008156607	0.003043409	3.391718314	8.345389378
GO_0002366	52	19209	0.002707064	0.734154216	0.009923231	0.037037037	0.023166023	0.011881188	0.006438262	3.665679524	8.557618058
GO_0002377	32	19209	0.001665886	0.734902161	0.007179984	0.01875	0.01875	0.013539652	0.00382328	4.310009757	11.25527344
GO_0002429	56	19209	0.0029153	0.772086245	0.016992854	0.034934498	0.034934498	0.028409091	0.012532411	5.828852503	11.98315658
GO_0002440	35	19209	0.001822063	0.667347152	0.004770233	0.013422819	0.013422819	0.005040958	0.003180662	2.618040334	7.366826462
GO_0002443	54	19209	0.002811182	0.761703259	0.011371969	0.035294118	0.021505376	0.015458937	0.008692952	4.045262231	7.649940263
GO_0002449	44	19209	0.002290593	0.757842184	0.007432164	0.015151515	0.0094552	0.0094552	0.008182748	3.244646531	4.12783963
GO_0002460	54	19209	0.002811182	0.746768564	0.010966076	0.03030303	0.027667984	0.013365735	0.007991476	3.900876987	9.84211682
GO_0002478	21	19209	0.001093238	0.899307107	0.07737973	0.25	0.25	0.146341463	0.020654045	70.78034451	228.6785714
GO_0002521	153	19209	0.007965016	0.751359941	0.038658025	0.113924051	0.075	0.073113208	0.02732049	4.853477134	9.416176471
GO_0002526	21	19209	0.001093238	0.494125793	0.001247073	0.001355014	0.001355014	0.001355014	0.001336086	1.140715253	1.239450252
GO_0002562	23	19209	0.001197355	0.852285861	0.027837621	0.142857143	0.054794521	0.054545455	0.009826153	23.24925508	45.76295414
GO_0002573	40	19209	0.002082357	0.641061088	0.005707225	0.016666667	0.011428571	0.008726003	0.00329511	2.740752085	5.488285714
GO_0002637	25	19209	0.001301473	0.660177231	0.011797108	0.071428571	0.041666667	0.023904382	0.00224758	9.064426269	32.015
GO_0002673	34	19209	0.001770004	0.630701741	0.008967853	0.058823529	0.01980198	0.019230769	0.003575685	5.066573231	11.1875364
GO_0002683	119	19209	0.006195013	0.632722927	0.01427633	0.027586207	0.024482109	0.023210832	0.011429642	2.304487532	3.951906186
GO_0002685	47	19209	0.00244677	0.643191201	0.006465421	0.015151515	0.015151515	0.009661836	0.004698512	2.642431351	6.19245648
GO_0002687	38	19209	0.001978239	0.664351858	0.007022072	0.016096579	0.016096579	0.016096579	0.005150846	3.549657339	8.136820926
GO_0002688	29	19209	0.001509709	0.589261443	0.002749097	0.006741573	0.006741573	0.002439024	0.002439024	1.820944893	4.465478497
GO_0002690	24	19209	0.001249414	0.6053362	0.003144343	0.007590133	0.007590133	0.007587253	0.001769077	2.516653678	6.074952562
GO_0002694	202	19209	0.010515904	0.713591189	0.041056083	0.133333333	0.08045977	0.059163059	0.032605352	3.904189575	7.651246159
GO_0002695	67	19209	0.003487948	0.587167859	0.005761737	0.013888889	0.008515815	0.008515815	0.005065123	1.651898694	2.441496895
GO_0002696	128	19209	0.006663543	0.729416697	0.02639129	0.06779661	0.048148148	0.042666667	0.018613975	3.960549097	7.225607639
GO_0002697	139	19209	0.007236191	0.747710631	0.028234342	0.051886792	0.051813472	0.050933786	0.021868166	3.901823591	7.160323555
GO_0002698	45	19209	0.002342652	0.573261207	0.004166386	0.009940358	0.009940358	0.005790388	0.003289023	1.77849112	4.243207422
GO_0002699	75	19209	0.00390442	0.715021079	0.020280237	0.046808511	0.046808511	0.03640257	0.018251681	5.194174365	11.98859574
GO_0002700	41	19209	0.002134416	0.670771153	0.009006049	0.041666667	0.016997167	0.014242116	0.006174572	4.219443828	7.963380087
GO_0002703	80	19209	0.004164714	0.739522453	0.025184248	0.071428571	0.052845528	0.046808511	0.02310231	6.047052654	12.68887195
GO_0002705	44	19209	0.002290593	0.69259066	0.033953286	0.111111111	0.111111111	0.09009009	0.00628587	14.82292426	48.50757576
GO_0002706	69	19209	0.003592066	0.751903594	0.030786617	0.115384615	0.064516129	0.055555556	0.018587361	8.570726345	17.96072931
GO_0002708	44	19209	0.002290593	0.69259066	0.033953286	0.111111111	0.111111111	0.09009009	0.00628587	14.82292426	48.50757576
GO_0002709	35	19209	0.001822063	0.749437482	0.01108132	0.038095238	0.038095238	0.019002375	0.006583278	6.08174492	20.9077551
GO_0002711	26	19209	0.001353532	0.73598218	0.014358147	0.042553191	0.042553191	0.034090909	0.005392912	10.60790936	31.4386252
GO_0002712	27	19209	0.001405591	0.655257437	0.008342841	0.037037037	0.036144578	0.010327022	0.002192639	5.935468151	25.71485944
GO_0002718	22	19209	0.001145296	0.603398608	0.002147586	0.004511278	0.004511278	0.00286123	0.001560779	1.875135251	3.938961039
GO_0002755	67	19209	0.003487948	0.811473403	0.014799286	0.04109589	0.023728814	0.018575851	0.013650546	4.24297744	6.803086264
GO_0002756	61	19209	0.003175595	0.786926341	0.011862614	0.028169014	0.021327014	0.018276762	0.008160941	3.735556664	6.71591174
GO_0002757	136	19209	0.007080015	0.800212265	0.041976996	0.129032258	0.073529412	0.062761506	0.035457348	5.928942097	10.38548875
GO_0002758	87	19209	0.004529127	0.801570557	0.020246912	0.076923077	0.028391167	0.028314028	0.017671518	4.47037846	6.268573915
GO_0002761	50	19209	0.002602947	0.63693721	0.006857132	0.02	0.011450382	0.009433962	0.004511539	2.634373006	4.399007634
GO_0002762	21	19209	0.001093238	0.50326593	0.001476071	0.002574003	0.002071466	0.001674641	0.001195457	1.350183449	1.894799142
GO_0002763	25	19209	0.001301473	0.699349458	0.007276069	0.038461538	0.02	0.007936508	0.00570676	5.590640017	15.3672
GO_0002764	140	19209	0.00728825	0.799444873	0.043278056	0.285714286	0.073469388	0.055267703	0.037073653	5.938058459	10.08052478
GO_0002768	59	19209	0.003071477	0.769524273	0.021848448	0.125	0.045454545	0.035211268	0.016059957	7.11333607	14.79892142
GO_0002790	35	19209	0.001822063	0.506690608	0.003911219	0.01734104	0.014869888	0.00243235	0.00203749	2.146588998	8.161019649
GO_0002791	71	19209	0.003696184	0.571003195	0.007079867	0.024590164	0.012676056	0.00995355	0.004962095	1.915453089	3.429498115
GO_0002792	27	19209	0.001405591	0.435950756	0.002094792	0.013333333	0.002043318	0.00175644	0.001424126	1.490328283	1.453707488
GO_0002793	32	19209	0.001665886	0.474503963	0.005510867	0.090909091	0.006165228	0.001758886	0.001758886	3.308070017	3.700870838
GO_0002819	71	19209	0.003696184	0.706067421	0.024838334	0.333333333	0.052631579	0.043360434	0.014997973	6.719993758	14.23943662
GO_0002821	45	19209	0.002342652	0.703784874	0.016504371	0.052631579	0.042654028	0.036101083	0.010186005	7.045165731	18.20758294
GO_0002822	70	19209	0.003644125	0.706946922	0.022545259	0.25	0.045248869	0.035185185	0.016400709	6.186741238	12.41693601
GO_0002824	45	19209	0.002342652	0.703784874	0.016504371	0.052631579	0.042654028	0.036101083	0.010186005	7.045165731	18.20758294
GO_0002831	41	19209	0.002134416	0.627776477	0.004323432	0.013043478	0.006006006	0.004051317	0.003733407	2.025580715	2.813887058
GO_0002889	27	19209	0.001405591	0.655257437	0.008342841	0.037037037	0.036144578	0.010327022	0.002192639	5.935468151	25.71485944
GO_0002920	22	19209	0.001145296	0.668712717	0.005502475	0.010344828	0.010344828	0.010344828	0.005560704	4.804410711	9.032445141
GO_0003001	93	19209	0.004841481	0.661040574	0.016984382	0.0625	0.039285714	0.03525641	0.010070709	3.50809665	8.114400922
GO_0003002	214	19209	0.011140611	0.780957852	0.104902243	0.6	0.289473684	0.179916318	0.049632353	9.41620179	25.98364486
GO_0003006	276	19209	0.014368265	0.637278136	0.029292172	0.050324675	0.050324675	0.041728763	0.022824302	2.038671503	3.502488001
GO_0003007	108	19209	0.005622365	0.741382068	0.031758624	0.126984127	0.075342466	0.051886792	0.020302695	5.648624196	13.40049467
GO_0003012	120	19209	0.006247072	0.702708803	0.065440286	0.5	0.213114754	0.080645161	0.017984585	10.47535381	34.11434426
GO_0003013	165	19209	0.008589724	0.668892135	0.02346706	0.074074074	0.04576659	0.037661051	0.018514437	2.731992451	5.328063241
GO_0003014	31	19209	0.001613827	0.512870931	0.003430549	0.011363636	0.010666667	0.002908856	0.001639604	2.125723272	6.609548387
GO_0003015	25	19209	0.001301473	0.640325271	0.00641151	0.05	0.013157895	0.002177068	0.002177068	4.926347452	10.11
GO_0003018	58	19209	0.003019418	0.556065318	0.007174329	0.066666667	0.016853933	0.009448819	0.003465003	2.376063596	5.581848121
GO_0003044	27	19209	0.001405591	0.568017084	0.004740675	0.055555556	0.004823151	0.004823151	0.001936983	3.372726541	3.431404073
GO_0003073	46	19209	0.002394711	0.544119215	0.008417626	0.068965517	0.012531328	0.01026694	0.002641717	3.515090962	5.232919255
GO_0003143	25	19209	0.001301473	0.666524187	0.005676627	0.024096386	0.014705882	0.008	0.003175379	4.361693293	11.29941176
GO_0003156	20	19209	0.001041179	0.526007087	0.00200982	0.014925373	0.001912046	0.001471021	0.001196809	1.930332099	1.836424474
GO_0003158	23	19209	0.001197355	0.709971945	0.010272875	0.090909091	0.019512195	0.010373444	0.003389831	8.579636983	16.29607635
GO_0003205	53	19209	0.002759123	0.743092464	0.036285725	0.181818182	0.166666667	0.052631579	0.010676157	13.1511792	60.40566038
GO_0003206	50	19209	0.002602947	0.740494807	0.04042745	0.177777778	0.177777778	0.069620253	0.007738095	15.53141786	68.29866667
GO_0003208	28	19209	0.00145765	0.735067068	0.021324399	0.130434783	0.130434783	0.01910828	0.004512635	14.6292991	89.48291925
GO_0003229	24	19209	0.001249414	0.742183564	0.01909828	0.111111111	0.065217391	0.036231884	0.003813435	15.28578567	52.19836957
GO_0003231	42	19209	0.002186475	0.719903008	0.037900734	0.333333333	0.161290323	0.057324841	0.005747126	17.33417159	73.76728111
GO_0003279	22	19209	0.001145296	0.714307036	0.007199041	0.058823529	0.016949153	0.008802817	0.002168022	6.285744876	14.79892142
GO_0003333	38	19209	0.001978239	0.664336759	0.009916181	0.038461538	0.028248588	0.019093079	0.006422018	5.012629735	14.27966102
GO_0005975	286	19209	0.014888854	0.714897585	0.037386766	0.083333333	0.04956727	0.04956727	0.038318254	2.511057307	3.329152751
GO_0005976	70	19209	0.003644125	0.670208923	0.010080317	0.019157088	0.019157088	0.014503263	0.010158014	2.766183007	5.256978654
GO_0005977	26	19209	0.001353532	0.74619956	0.005383011	0.015625	0.006756757	0.006756757	0.006058566	3.97700989	4.991943867
GO_0005979	20	19209	0.001041179	0.787388608	0.006284206	0.011204482	0.011204482	0.009408602	0.00731383	6.035665773	10.76134454
GO_0005996	117	19209	0.006090895	0.731642644	0.021587623	0.090909091	0.0433213	0.033802817	0.017056396	3.5442448	7.112468759
GO_0006006	70	19209	0.003644125	0.710920857	0.020362584	0.111111111	0.069444444	0.026501767	0.008613445	5.587783854	19.05654762
GO_0006007	24	19209	0.001249414	0.769153418	0.01113212	0.031007752	0.031007752	0.020080321	0.004016064	8.9098705	24.81782946
GO_0006022	43	19209	0.002238534	0.702734251	0.007803249	0.025641026	0.012755102	0.010251631	0.008196721	3.485874503	5.697971049
GO_0006023	22	19209	0.001145296	0.742005714	0.008949975	0.055555556	0.011461318	0.007911392	0.002542539	7.814548525	10.00729357
GO_0006024	20	19209	0.001041179	0.702623899	0.008012343	0.043478261	0.034482759	0.006622517	0.001899335	7.695455087	33.11896552
GO_0006029	38	19209	0.001978239	0.666062227	0.006283655	0.02020202	0.010126582	0.008684035	0.00545405	3.17638774	5.118987342
GO_0006040	23	19209	0.001197355	0.743170972	0.004798522	0.008438819	0.008438819	0.008438819	0.002977667	4.007600246	7.047881123
GO_0006066	251	19209	0.013066792	0.706613991	0.038126206	0.181818182	0.056661562	0.052631579	0.032282859	2.917794024	4.336302569
GO_0006073	26	19209	0.001353532	0.74619956	0.005383011	0.015625	0.006756757	0.006756757	0.006058566	3.97700989	4.991943867
GO_0006084	31	19209	0.001613827	0.884834437	0.055673446	0.125	0.080357143	0.080357143	0.062015504	34.49778154	49.79291475
[truncated: 1,588 more rows]
