# Supplementary material for: Systematically Differentiating Functions for Alternatively Spliced Isoforms through Integrating RNA-seq Data
Source: PLoS Comput Biol. 2013 Nov 7;9(11):e1003314. doi: 10.1371/journal.pcbi.1003314 (PMC3820534; doi:10.1371/journal.pcbi.1003314)
Supplement: Dataset S3 — Separated evaluation for genes annotated with multiple isoforms and a single isoform. (TXT) [file pcbi.1003314.s003.txt]

GO term(_1 is for multi isoform genes, _2 is for single isoform genes)	GO term size	Number of genes	Baseline Probability	AUC	AUPRC	Precision @ 1% Recall	Precision @ 10% Recall	Precision @ 20% Recall	Precision @ 50% Recall	Fold change of AUPRC over baseline	Fold change of10% recall over baseline
GO:0000018_1	6	6068	0.000988794	0.641317497	0.006141861	0.016666667	0.016666667	0.012820513	0.001527184	6.211469215	16.85555556
GO:0000018_2	19	19203	0.000989429	0.734254971	0.002447532	0.00308642	0.00308642	0.00308642	0.00213797	2.473681988	3.119395712
GO:0000038_1	6	4561	0.001315501	0.599304793	0.00396606	0.0078125	0.0078125	0.0078125	0.001709402	3.014866611	5.938802083
GO:0000038_2	25	19203	0.00130188	0.711500678	0.009430914	0.025157233	0.025157233	0.017142857	0.005808758	7.244073453	19.32377358
GO:0000041_1	12	4119	0.002913328	0.74492736	0.015964907	0.071428571	0.016393443	0.016393443	0.012962963	5.479954444	5.62704918
GO:0000041_2	55	19197	0.002865031	0.721667727	0.010183947	0.021505376	0.021505376	0.017647059	0.007798742	3.554567875	7.506158358
GO:0000070_1	5	3850	0.001298701	0.862054616	0.054597701	0.25	0.25	0.005747126	0.005747126	42.04022989	192.5
GO:0000070_2	25	19204	0.001301812	0.88011888	0.008887186	0.012711864	0.012711864	0.011811024	0.009113924	6.826780807	9.764745763
GO:0000075_1	21	5875	0.003574468	0.708632274	0.011245215	0.041666667	0.028846154	0.009451796	0.007415859	3.14598276	8.070054945
GO:0000075_2	69	19188	0.003595997	0.822437048	0.016158929	0.028169014	0.028169014	0.021186441	0.015967153	4.493587441	7.833435395
GO:0000077_1	15	9098	0.001648714	0.761128849	0.007550231	0.019607843	0.019607843	0.008948546	0.006509357	4.579466619	11.89281046
GO:0000077_2	32	19194	0.001667188	0.820249713	0.007842551	0.021276596	0.013333333	0.009549795	0.006379585	4.704059844	7.9975
GO:0000079_1	13	11820	0.001099831	0.702438579	0.013397225	0.1	0.041666667	0.007159905	0.002212389	12.1811694	37.88461538
GO:0000079_2	21	19196	0.001093978	0.682495809	0.002637799	0.005665722	0.003162333	0.003162333	0.002354452	2.411199156	2.890673627
GO:0000082_1	18	10511	0.001712492	0.68285206	0.01707234	0.25	0.004573171	0.004115226	0.003459119	9.969298022	2.670477642
GO:0000082_2	33	19191	0.001719556	0.686629844	0.004749113	0.010416667	0.007736944	0.007736944	0.004983876	2.761825107	4.499384561
GO:0000086_1	6	6709	0.000894321	0.449002934	0.00127781	0.002710027	0.002710027	0.000996214	0.000996214	1.428804431	3.030261969
GO:0000086_2	17	19203	0.000885278	0.664433625	0.001609112	0.001941748	0.001941748	0.001941748	0.001645037	1.817633862	2.193375214
GO:0000087_1	10	3488	0.002866972	0.816302473	0.02977864	0.142857143	0.064516129	0.023809524	0.011516315	10.38678977	22.50322581
GO:0000087_2	55	19199	0.002864733	0.870257949	0.028205712	0.125	0.046728972	0.038338658	0.021374046	9.845844768	16.31180969
GO:0000165_1	47	7415	0.006338503	0.728971747	0.029942212	0.142857143	0.04375	0.03125	0.030599755	4.723861666	6.902260638
GO:0000165_2	120	19162	0.006262394	0.596502031	0.008866998	0.009957627	0.009957627	0.009957627	0.009664059	1.415911877	1.59006709
GO:0000186_1	7	7054	0.000992345	0.633744856	0.00995129	0.032258065	0.032258065	0.017094017	0.004624277	10.02805673	32.50691244
GO:0000186_2	19	19202	0.00098948	0.580686847	0.001407007	0.001838235	0.001578947	0.001554243	0.001489203	1.421966024	1.595734072
GO:0000187_1	23	9671	0.002378244	0.724673733	0.015850353	0.057142857	0.021097046	0.021097046	0.015132409	6.664728717	8.870849385
GO:0000187_2	46	19186	0.002397582	0.559329426	0.003250286	0.005376344	0.004161712	0.003635419	0.002982226	1.355651983	1.735795895
GO:0000209_1	18	5836	0.003084304	0.695666705	0.014592176	0.083333333	0.057142857	0.007283321	0.007283321	4.731107619	18.52698413
GO:0000209_2	59	19191	0.003074358	0.770475944	0.008363631	0.012048193	0.010204082	0.010204082	0.007681129	2.720448198	3.319093739
GO:0000226_1	34	6334	0.005367856	0.73646592	0.028433232	0.125	0.090909091	0.039325843	0.013186813	5.296943922	16.93582888
GO:0000226_2	103	19175	0.005371578	0.726239758	0.013528479	0.024390244	0.024390244	0.017531557	0.010914268	2.518529861	4.54061094
GO:0000278_1	50	4991	0.010018032	0.752009715	0.041916249	1	0.085714286	0.053156146	0.036414566	4.184079975	8.556
GO:0000278_2	191	19159	0.009969205	0.815072119	0.049242445	0.109090909	0.080152672	0.065217391	0.051189245	4.939455519	8.040026378
GO:0000279_1	31	4512	0.006870567	0.816760372	0.140503626	0.75	0.571428571	0.150943396	0.049382716	20.45007611	83.17050691
GO:0000279_2	130	19178	0.0067786	0.814048315	0.048355199	0.25	0.121428571	0.063380282	0.033094812	7.133507769	17.91351648
GO:0000280_1	8	3111	0.00257152	0.780978086	0.013591977	0.05	0.05	0.011538462	0.009057971	5.285580038	19.44375
GO:0000280_2	50	19201	0.002604031	0.864430056	0.023847831	0.076923077	0.052941176	0.038596491	0.018867925	9.158043895	20.33047059
GO:0000302_1	13	4954	0.002624142	0.614434948	0.004156936	0.004830918	0.004305705	0.004305705	0.004096834	1.58411255	1.640804836
GO:0000302_2	50	19196	0.002604709	0.655684738	0.00618858	0.018518519	0.011428571	0.007952286	0.005452342	2.375919713	4.387657143
GO:0000375_1	10	3704	0.002699784	0.890308609	0.041793461	0.09375	0.09375	0.09375	0.023904382	15.48029778	34.725
GO:0000375_2	51	19199	0.002656388	0.908190893	0.022823387	0.030448718	0.030448718	0.030448718	0.023049645	8.591886386	11.46244972
GO:0000377_1	10	3797	0.002633658	0.889728017	0.049951171	0.115384615	0.115384615	0.115384615	0.023255814	18.96645947	43.81153846
GO:0000377_2	50	19199	0.002604302	0.906516267	0.021821108	0.029363785	0.029363785	0.029363785	0.021349862	8.378868941	11.27510604
GO:0000398_1	10	3829	0.002611648	0.888819063	0.044991329	0.107142857	0.107142857	0.107142857	0.021582734	17.22718006	41.025
GO:0000398_2	50	19199	0.002604302	0.906516267	0.021821108	0.029363785	0.029363785	0.029363785	0.021349862	8.378868941	11.27510604
GO:0000578_1	5	6355	0.000786782	0.836188976	0.005462664	0.011235955	0.011235955	0.007407407	0.003685504	6.943045749	14.28089888
GO:0000578_2	15	19204	0.000781087	0.563968941	0.001657929	0.006993007	0.002247191	0.002247191	0.001000333	2.122591658	2.877003745
GO:0000723_1	7	6101	0.001147353	0.749261569	0.005813835	0.022222222	0.022222222	0.003526093	0.003526093	5.067172892	19.36825397
GO:0000723_2	22	19202	0.001145714	0.787641009	0.003858636	0.005263158	0.005263158	0.005263158	0.004017217	3.367887826	4.593779904
GO:0000819_1	5	3466	0.001442585	0.763825484	0.025330225	0.111111111	0.111111111	0.003885004	0.003885004	17.5589122	77.02222222
GO:0000819_2	28	19204	0.00145803	0.867797917	0.010322488	0.018518519	0.015384615	0.015384615	0.008907363	7.079752208	10.55164835
GO:0000904_1	71	6499	0.010924758	0.8295836	0.066047749	0.166666667	0.16	0.102040816	0.05323741	6.045694627	14.6456338
GO:0000904_2	208	19138	0.010868429	0.718749746	0.027643176	0.037151703	0.037151703	0.033971105	0.031378299	2.54343795	3.418313884
GO:0000910_1	6	3733	0.001607286	0.715946695	0.003756367	0.003816794	0.003816794	0.003816794	0.003816794	2.337086221	2.374681934
GO:0000910_2	31	19203	0.001614331	0.770836839	0.009200968	0.020761246	0.020761246	0.019283747	0.007633588	5.699554711	12.86058712
GO:0001501_1	56	6003	0.009328669	0.841270509	0.127806239	0.368421053	0.368421053	0.270833333	0.091772152	13.70037237	39.49342105
GO:0001501_2	180	19153	0.009398006	0.756207945	0.053175049	1	0.096938776	0.073076923	0.033006892	5.65812062	10.31482426
GO:0001503_1	22	5149	0.004272674	0.767913187	0.026475209	0.075	0.075	0.03271028	0.022514071	6.196402221	17.55340909
GO:0001503_2	82	19187	0.004273727	0.600898756	0.008766071	0.02173913	0.018367347	0.012593017	0.005887185	2.051153763	4.297735192
GO:0001505_1	17	7281	0.002334844	0.819116027	0.040455466	0.090909091	0.090909091	0.090909091	0.019880716	17.32683832	38.93582888
GO:0001505_2	45	19192	0.002344727	0.686652391	0.006923053	0.033333333	0.013618677	0.009606148	0.005528846	2.952605329	5.80821444
GO:0001508_1	19	5604	0.003390435	0.692333789	0.01216654	0.036363636	0.036363636	0.017391304	0.008680556	3.588489067	10.72535885
GO:0001508_2	65	19190	0.003387181	0.59878371	0.006274846	0.011374408	0.011374408	0.007976795	0.004762592	1.852527599	3.3580751
GO:0001523_1	5	4214	0.001186521	0.452411499	0.001485001	0.001485001	0.001485001	0.001485001	0.001485001	1.251559252	1.251559252
GO:0001523_2	23	19204	0.001197667	0.636626372	0.007471153	0.027027027	0.027027027	0.017421603	0.002950522	6.238087671	22.56639248
GO:0001525_1	30	6549	0.004580852	0.785601064	0.034336567	1	0.083333333	0.081395349	0.023845007	7.495672667	18.19166667
GO:0001525_2	87	19179	0.004536211	0.744026504	0.017814726	0.044642857	0.030959752	0.02739726	0.014175258	3.927225611	6.82502402
GO:0001541_1	10	5832	0.001714678	0.406441086	0.002082466	0.002082466	0.002082466	0.002082466	0.002082466	1.214493961	1.214493961
GO:0001541_2	33	19199	0.00171884	0.503306044	0.003618877	0.024691358	0.003778338	0.002745577	0.00183506	2.105418685	2.198190978
GO:0001558_1	48	6412	0.007485964	0.725307066	0.050101545	1	0.147058824	0.058139535	0.023725835	6.692731421	19.64460784
GO:0001558_2	143	19161	0.007463076	0.57843324	0.010181512	0.015957447	0.012011245	0.012011245	0.009146038	1.364251452	1.609422778
GO:0001568_1	53	5783	0.009164793	0.818979881	0.065218656	0.25	0.2	0.068322981	0.043545879	7.116216722	21.82264151
GO:0001568_2	176	19156	0.009187722	0.747832946	0.027334816	0.0433213	0.034799737	0.034799737	0.026829268	2.975146202	3.78763505
GO:0001569_1	10	9545	0.001047669	0.832983744	0.006433277	0.019230769	0.010526316	0.006837607	0.003979534	6.140563108	10.04736842
GO:0001569_2	20	19199	0.001041721	0.671932843	0.002732945	0.006430868	0.003664921	0.003664921	0.001941478	2.623490778	3.518141361
GO:0001570_1	14	7459	0.001876927	0.726009786	0.025096341	0.166666667	0.023880597	0.023880597	0.023880597	13.37097216	12.72324094
GO:0001570_2	36	19195	0.001875488	0.647734456	0.003728337	0.006644518	0.006644518	0.004051106	0.003026373	1.98792862	3.542820229
GO:0001649_1	10	4959	0.002016536	0.587492423	0.003551125	0.004405286	0.004405286	0.004405286	0.002769231	1.761003021	2.184581498
GO:0001649_2	39	19199	0.002031356	0.596626251	0.004523329	0.05	0.004975124	0.004975124	0.003016136	2.226753595	2.449164434
GO:0001654_1	40	5318	0.007521625	0.733004926	0.053233874	1	0.086206897	0.068027211	0.040307102	7.077443601	11.4612069
GO:0001654_2	141	19169	0.007355626	0.651396151	0.017332267	0.053571429	0.03358209	0.022393822	0.013530135	2.356327802	4.565496983
GO:0001655_1	27	4721	0.005719127	0.741419306	0.021814124	0.055555556	0.03968254	0.03626943	0.017130621	3.814239947	6.93856555
GO:0001655_2	109	19182	0.005682411	0.695123564	0.016697648	0.031358885	0.028747433	0.025700935	0.014761138	2.938479672	5.059020779
GO:0001657_1	15	7034	0.002132499	0.775096168	0.013975107	0.041666667	0.031914894	0.022988506	0.009603842	6.55339335	14.96595745
GO:0001657_2	41	19194	0.002136084	0.692635555	0.008466653	0.023255814	0.018315018	0.012138189	0.006159015	3.963632685	8.574108818
GO:0001658_1	10	7735	0.001292825	0.837669903	0.009991033	0.01980198	0.01980198	0.015873016	0.00921659	7.728064357	15.31683168
GO:0001658_2	25	19199	0.001302151	0.551596954	0.003069887	0.007407407	0.007117438	0.004092072	0.001398957	2.357550557	5.465907473
GO:0001666_1	24	6945	0.003455724	0.622640033	0.015566366	0.166666667	0.019323671	0.018808777	0.005826051	4.504517034	5.59178744
GO:0001666_2	66	19185	0.003440188	0.611709437	0.00613112	0.009922822	0.009922822	0.009922822	0.005215524	1.782205111	2.884384083
GO:0001667_1	9	4319	0.002083816	0.636787832	0.011652375	0.0625	0.0625	0.009433962	0.005149331	5.591845395	29.99305556
GO:0001667_2	40	19200	0.002083333	0.625973382	0.007333662	0.076923077	0.010791367	0.010791367	0.003785148	3.520157788	5.179856115
GO:0001701_1	72	6456	0.011152416	0.772776124	0.050037735	0.117647059	0.102564103	0.062972292	0.045168067	4.486716937	9.196581197
GO:0001701_2	212	19137	0.011078016	0.674620024	0.019362077	0.021761658	0.021761658	0.021713843	0.021075984	1.747792773	1.964400235
GO:0001704_1	7	3249	0.002154509	0.645104433	0.006741582	1	1	0.028985507	0.004728132	3.129057093	464.1428571
GO:0001704_2	41	19202	0.002135194	0.643643529	0.006119873	0.025316456	0.018115942	0.005736138	0.004326561	2.866190234	8.484446801
GO:0001707_1	6	3349	0.00179158	0.663575631	0.072997747	0.333333333	0.333333333	0.090909091	0.00472255	40.74490926	186.0555556
GO:0001707_2	34	19203	0.001770557	0.636416641	0.004885782	0.014423077	0.013774105	0.007683864	0.003301477	2.759460826	7.779533301
GO:0001708_1	8	7630	0.001048493	0.4531619	0.001492526	0.00243309	0.00243309	0.001425517	0.001425517	1.423496883	2.320559611
GO:0001708_2	20	19201	0.001041612	0.57651843	0.001669461	0.003225806	0.002436054	0.001436634	0.001436634	1.602766092	2.338733252
GO:0001709_1	5	5307	0.000942152	0.743040362	0.005880579	0.013888889	0.013888889	0.005882353	0.005882353	6.241646189	14.74166667
GO:0001709_2	18	19204	0.000937305	0.443839258	0.001287193	0.006060606	0.001007049	0.001007049	0.001006205	1.373291527	1.074409757
GO:0001754_1	11	11780	0.000933786	0.578708317	0.002990971	0.01025641	0.01025641	0.00249584	0.001466993	3.203057554	10.98368298
GO:0001754_2	18	19198	0.000937598	0.64167246	0.009450536	0.047619048	0.040816327	0.016891892	0.001665279	10.07952152	43.53287982
GO:0001755_1	6	6121	0.000980232	0.452357591	0.00141436	0.002631579	0.002631579	0.001403509	0.001102738	1.442882972	2.684649123
GO:0001755_2	19	19203	0.000989429	0.744436153	0.005343111	0.018518519	0.018518519	0.01179941	0.003176437	5.400198056	18.71637427
GO:0001756_1	8	4319	0.001852281	0.601484574	0.003398284	0.007142857	0.007142857	0.003023432	0.00286533	1.834648771	3.85625
GO:0001756_2	35	19201	0.001822822	0.616775242	0.003916434	0.014492754	0.006187162	0.006187162	0.002653693	2.148555778	3.394276875
GO:0001763_1	31	5174	0.005991496	0.863522608	0.055570665	0.1	0.097560976	0.097560976	0.059701493	9.274923296	16.28324154
GO:0001763_2	115	19178	0.005996454	0.724181376	0.018569724	0.090909091	0.021877849	0.021877849	0.018070533	3.096784119	3.648464191
GO:0001764_1	21	7915	0.00265319	0.722984304	0.017113168	0.142857143	0.01607717	0.01607717	0.009337861	6.450034696	6.059562089
GO:0001764_2	51	19188	0.002657911	0.630363929	0.00531255	0.008733624	0.008474576	0.007874016	0.005239666	1.998768814	3.188434696
GO:0001775_1	69	6684	0.01032316	0.839177539	0.122339381	0.315789474	0.291666667	0.269230769	0.082758621	11.85096265	28.25362319
GO:0001775_2	197	19140	0.010292581	0.692514358	0.023933654	0.03539823	0.031898734	0.031898734	0.026042984	2.325330682	3.099196813
GO:0001776_1	14	12224	0.001145288	0.764490464	0.00946636	0.029411765	0.025	0.025	0.002696225	8.265485046	21.82857143
GO:0001776_2	22	19195	0.001146132	0.566158376	0.001623209	0.002222222	0.002058672	0.001714678	0.001507578	1.416249736	1.796191457
GO:0001816_1	11	5104	0.002155172	0.708940971	0.012236614	0.038461538	0.031746032	0.026785714	0.005639098	5.677788882	14.73015873
GO:0001816_2	42	19198	0.002187728	0.600269467	0.00391646	0.010309278	0.008237232	0.003291098	0.003281623	1.790195296	3.765199655
GO:0001817_1	47	5372	0.008749069	0.825783638	0.089108024	0.333333333	0.277777778	0.090909091	0.054968288	10.18485758	31.74940898
GO:0001817_2	170	19162	0.008871725	0.70245924	0.024180705	0.036409822	0.036409822	0.036409822	0.023803084	2.72559217	4.104029486
GO:0001818_1	12	4978	0.002410607	0.489360988	0.005003887	0.013157895	0.010600707	0.010600707	0.002745367	2.075779003	4.397526502
GO:0001818_2	47	19197	0.002448299	0.561614355	0.003758586	0.005695301	0.005695301	0.005695301	0.002806873	1.535182449	2.326227671
GO:0001819_1	24	5386	0.004455997	0.812764205	0.070308309	0.5	0.138888889	0.138888889	0.023423423	15.77835629	31.16898148
GO:0001819_2	87	19185	0.004534793	0.676257248	0.011524419	0.034090909	0.01953125	0.016550523	0.008558646	2.541333058	4.306977371
GO:0001822_1	15	3666	0.004091653	0.723272163	0.029883492	0.117647059	0.117647059	0.036697248	0.016806723	7.303525465	28.75294118
GO:0001822_2	80	19194	0.004167969	0.715081223	0.015831296	0.037288136	0.037288136	0.023560209	0.011431541	3.798323732	8.946355932
GO:0001824_1	19	9867	0.001925611	0.687176664	0.031572877	0.5	0.026666667	0.00913242	0.003790087	16.39629358	13.84842105
GO:0001824_2	37	19190	0.001928088	0.695878565	0.003827717	0.004362579	0.004362579	0.004362579	0.004225352	1.98524035	2.262645583
GO:0001825_1	7	9003	0.000777519	0.620895001	0.012464888	0.055555556	0.055555556	0.025316456	0.001276441	16.0316263	71.45238095
GO:0001825_2	15	19202	0.000781169	0.470526919	0.000909772	0.001087252	0.001087252	0.001087252	0.000860451	1.164629476	1.391827489
GO:0001836_1	6	7733	0.000775896	0.665048963	0.0064158	0.02	0.02	0.013422819	0.001472754	8.268897148	25.77666667
GO:0001836_2	15	19203	0.000781128	0.749065388	0.005305992	0.024390244	0.024390244	0.002311248	0.001650749	6.792731066	31.22439024
GO:0001837_1	8	7618	0.001050144	0.628810775	0.00521078	0.017241379	0.017241379	0.00867052	0.001514234	4.961965017	16.41810345
GO:0001837_2	20	19201	0.001041612	0.572446692	0.002076842	0.007194245	0.00277585	0.002115842	0.001418257	1.993871936	2.664954892
GO:0001838_1	19	6244	0.003042921	0.68230818	0.009020968	0.022222222	0.022222222	0.018691589	0.005215577	2.964574853	7.302923977
GO:0001838_2	58	19190	0.003022408	0.671007051	0.00638845	0.01119403	0.010371651	0.010371651	0.005788982	2.113695939	3.431585849
GO:0001841_1	17	6726	0.002527505	0.691932698	0.011447108	0.05	0.030612245	0.014285714	0.005795235	4.529014641	12.11164466
GO:0001841_2	49	19192	0.002553147	0.66140871	0.005386975	0.009280742	0.00927357	0.00640615	0.004638065	2.109935345	3.632211463
GO:0001843_1	14	6867	0.002038736	0.796293594	0.009412529	0.015384615	0.014285714	0.014084507	0.010498688	4.616845607	7.007142857
GO:0001843_2	39	19195	0.002031779	0.66367102	0.004720481	0.014705882	0.008708273	0.00647482	0.003757044	2.323323741	4.28603327
GO:0001889_1	10	5019	0.001992429	0.661888601	0.00778149	0.021505376	0.021505376	0.010948905	0.003846154	3.905529777	10.79354839
GO:0001889_2	39	19199	0.002031356	0.657586585	0.00366095	0.007017544	0.003907013	0.003907013	0.003907013	1.802220163	1.923352418
GO:0001890_1	18	5168	0.003482972	0.603570658	0.007452819	0.025	0.017699115	0.006950478	0.005540166	2.139787137	5.081612586
GO:0001890_2	67	19191	0.00349122	0.652810253	0.007778947	0.014925373	0.012631579	0.010623229	0.006604293	2.228145824	3.618098979
GO:0001892_1	15	6375	0.002352941	0.615796646	0.005558878	0.013888889	0.010416667	0.008908686	0.00341721	2.362523149	4.427083333
GO:0001892_2	45	19194	0.002344483	0.631744042	0.004716857	0.010752688	0.008223684	0.006613757	0.004025495	2.01189676	3.507675439
GO:0001894_1	17	6604	0.002574197	0.563784281	0.003759472	0.006944444	0.005249344	0.003910068	0.00328849	1.460444449	2.039215686
GO:0001894_2	49	19192	0.002553147	0.469384557	0.002923296	0.006622517	0.004359198	0.002619706	0.002568134	1.1449773	1.707382168
GO:0001910_1	12	10559	0.001136471	0.692045131	0.032472656	0.095238095	0.095238095	0.075	0.003871681	28.57323137	83.8015873
GO:0001910_2	22	19197	0.001146012	0.734557307	0.008015162	0.024096386	0.017857143	0.017857143	0.003552883	6.993957384	15.58198052
GO:0001912_1	12	15332	0.000782677	0.673602045	0.028486619	0.166666667	0.133333333	0.01183432	0.003611971	36.39640345	170.3555556
GO:0001912_2	15	19197	0.000781372	0.760751399	0.016025115	0.076923077	0.035714286	0.026315789	0.003437903	20.50894171	45.70714286
GO:0001914_1	6	7777	0.000771506	0.659503281	0.012368249	0.023255814	0.023255814	0.023255814	0.00277585	16.03131247	30.14341085
GO:0001914_2	15	19203	0.000781128	0.743044264	0.010371199	0.037037037	0.031578947	0.017006803	0.003524229	13.27720868	40.42736842
GO:0001933_1	8	3116	0.002567394	0.467824968	0.011686189	0.071428571	0.071428571	0.00456621	0.002874596	4.551770443	27.82142857
GO:0001933_2	48	19201	0.00249987	0.566619242	0.003443363	0.003926188	0.003926188	0.003926188	0.003351527	1.37741681	1.570556864
GO:0001934_1	37	5953	0.006215354	0.753038028	0.030426311	0.056338028	0.056338028	0.056338028	0.021590909	4.895346814	9.064331938
GO:0001934_2	118	19172	0.006154809	0.642089476	0.011482638	0.016430172	0.016430172	0.016087516	0.011053795	1.865636753	2.669485196
GO:0001936_1	10	4427	0.002258866	0.535612407	0.004750875	0.010638298	0.008	0.005649718	0.002421308	2.10321242	3.5416
GO:0001936_2	43	19199	0.0022397	0.585129682	0.004852328	0.014705882	0.011655012	0.008946322	0.002939015	2.166508141	5.203827181
GO:0001938_1	7	4469	0.001566346	0.56736249	0.004379347	0.009174312	0.009174312	0.009174312	0.003017502	2.795900222	5.857142857
GO:0001938_2	30	19202	0.001562337	0.404341401	0.001583893	0.001584965	0.001584965	0.001584965	0.001584965	1.013796905	1.014483565
GO:0001942_1	16	7702	0.002077382	0.706861501	0.008609799	0.01793722	0.01793722	0.01793722	0.008226691	4.144541842	8.634529148
GO:0001942_2	40	19193	0.002084093	0.557227327	0.00270861	0.003338898	0.003298153	0.002853649	0.002853649	1.299658607	1.58253628
GO:0001944_1	56	5383	0.010403121	0.843941913	0.098201411	0.333333333	0.333333333	0.184615385	0.063043478	9.439610634	32.04166667
GO:0001944_2	199	19153	0.010390017	0.751832922	0.032457084	0.043923865	0.043923865	0.043923865	0.03742515	3.123872017	4.227506493
GO:0001947_1	6	5953	0.001007895	0.648001794	0.017822885	0.05	0.05	0.05	0.001393728	17.68327286	49.60833333
GO:0001947_2	19	19203	0.000989429	0.595112155	0.002117278	0.005524862	0.005524862	0.002675227	0.001899827	2.139899408	5.583890666
GO:0001952_1	10	7595	0.001316656	0.641502966	0.003871998	0.010204082	0.010204082	0.003424658	0.001976843	2.940782556	7.75
GO:0001952_2	25	19199	0.001302151	0.549848754	0.001950543	0.002493144	0.002493144	0.002493144	0.001988072	1.497938676	1.914634754
GO:0001959_1	6	8240	0.000728155	0.447676302	0.001012146	0.001012146	0.001012146	0.001012146	0.001012146	1.390013495	1.390013495
GO:0001959_2	14	19203	0.000729053	0.50590368	0.000946054	0.000969163	0.000969163	0.000969163	0.000969163	1.297647609	1.3293455
GO:0001974_1	7	7175	0.00097561	0.519172513	0.004415463	0.023255814	0.023255814	0.001982161	0.001166589	4.525850031	23.8372093
GO:0001974_2	19	19202	0.00098948	0.472106608	0.001185551	0.002136752	0.001651528	0.001164144	0.00107559	1.198155516	1.66908601
GO:0002009_1	62	6101	0.010162268	0.837061787	0.085323483	0.5	0.119402985	0.104166667	0.074592075	8.396105916	11.7496389
GO:0002009_2	191	19147	0.009975453	0.74468071	0.029553351	0.045519203	0.045519203	0.0375	0.029447853	2.96260736	4.563121402
GO:0002026_1	5	6405	0.00078064	0.60603125	0.006522046	0.014925373	0.014925373	0.01459854	0.001029071	8.354740341	19.11940299
GO:0002026_2	15	19204	0.000781087	0.641638439	0.001656477	0.002597403	0.002597403	0.002597403	0.001616379	2.120732647	3.325367965
GO:0002027_1	6	5149	0.001165275	0.602501782	0.007684001	0.018348624	0.018348624	0.018348624	0.00156189	6.594153397	15.74617737
GO:0002027_2	23	19203	0.00119773	0.441009657	0.001333037	0.001851852	0.001851852	0.001321004	0.001220418	1.112970185	1.546135266
GO:0002028_1	8	10876	0.000735565	0.523601399	0.001057032	0.001230769	0.001230769	0.001230769	0.000883295	1.43703495	1.673230769
GO:0002028_2	14	19201	0.000729129	0.367056564	0.000786281	0.000800932	0.000800932	0.000800932	0.000800932	1.078384894	1.098478229
GO:0002053_1	9	7818	0.00115119	0.83159033	0.071878475	0.333333333	0.333333333	0.222222222	0.016317016	62.43843507	289.5555556
GO:0002053_2	22	19200	0.001145833	0.702253529	0.004220343	0.016666667	0.007797271	0.005980861	0.002331908	3.68320848	6.804891015
GO:0002062_1	6	5777	0.001038601	0.841015422	0.014968434	0.028571429	0.028571429	0.01980198	0.013377926	14.41210762	27.50952381
GO:0002062_2	20	19203	0.001041504	0.644059845	0.003638028	0.03030303	0.003348962	0.003348962	0.002009132	3.493052357	3.215505693
GO:0002064_1	10	5624	0.001778094	0.522960456	0.007419982	0.05	0.007352941	0.002267574	0.00215905	4.17299775	4.135294118
GO:0002064_2	33	19199	0.00171884	0.609723975	0.00327711	0.011235955	0.003809524	0.003809524	0.002932551	1.906582954	2.216334776
GO:0002218_1	24	7310	0.003283174	0.782099231	0.037148784	0.089285714	0.089285714	0.089285714	0.019548872	11.31490034	27.19494048
GO:0002218_2	63	19185	0.003283815	0.754394091	0.008658951	0.010884354	0.010884354	0.010884354	0.009298819	2.636856643	3.314544866
GO:0002221_1	23	6959	0.003305073	0.783097638	0.048494463	0.111111111	0.108695652	0.108695652	0.021390374	14.67273766	32.88752363
GO:0002221_2	63	19186	0.003283644	0.75261901	0.008560254	0.010989011	0.010989011	0.010989011	0.009162304	2.606937013	3.346589918
GO:0002224_1	22	7275	0.003024055	0.770634095	0.045255933	0.16	0.16	0.131578947	0.009844135	14.96531437	52.90909091
GO:0002224_2	58	19187	0.00302288	0.777871115	0.009015101	0.011955594	0.011955594	0.011955594	0.00947226	2.982288543	3.955034012
GO:0002237_1	24	7031	0.003413455	0.772477522	0.025020886	0.057692308	0.057692308	0.0546875	0.013933548	7.330077061	16.90144231
GO:0002237_2	67	19185	0.003492312	0.712704914	0.011096688	0.020533881	0.020533881	0.018564356	0.008978083	3.177462058	5.879738883
GO:0002250_1	10	4124	0.00242483	0.859115216	0.096546142	0.5	0.105263158	0.103448276	0.046875	39.81562906	43.41052632
GO:0002250_2	46	19199	0.002395958	0.648556589	0.004328687	0.005144537	0.005144537	0.005144537	0.004748505	1.806662409	2.147173167
GO:0002252_1	26	5468	0.004754938	0.795988466	0.185859716	1	0.75	0.5	0.064220183	39.08772806	157.7307692
GO:0002252_2	91	19183	0.004743784	0.727919524	0.018039011	0.042042042	0.042042042	0.026874116	0.012849162	3.8026631	8.862554863
GO:0002253_1	44	8385	0.005247466	0.773264052	0.03765026	1	0.084745763	0.06993007	0.023302938	7.174941618	16.14984592
GO:0002253_2	101	19165	0.005270023	0.740415297	0.014242703	0.023026316	0.019425019	0.019425019	0.013948498	2.70258818	3.685945518
GO:0002260_1	13	11408	0.001139551	0.788247207	0.013702201	0.039215686	0.039215686	0.03030303	0.010590015	12.02420876	34.413273
GO:0002260_2	22	19196	0.001146072	0.572643352	0.001693023	0.00220022	0.002161383	0.002076125	0.001503307	1.477239368	1.885905161
GO:0002263_1	7	3092	0.002263907	0.596990044	0.004016792	0.006849315	0.006849315	0.004273504	0.003440367	1.774274383	3.025440313
GO:0002263_2	45	19202	0.002343506	0.693277189	0.006509217	0.021276596	0.015424165	0.006564551	0.004881154	2.777555369	6.581662382
GO:0002274_1	6	2750	0.002181818	0.673530126	0.013598604	0.027777778	0.027777778	0.027777778	0.005891016	6.232693437	12.73148148
GO:0002274_2	41	19203	0.002135083	0.780611271	0.017315393	0.090909091	0.032388664	0.030395137	0.011758119	8.109938847	15.16974425
GO:0002285_1	5	3475	0.001438849	0.692795389	0.006477655	0.020408163	0.020408163	0.003603604	0.003154574	4.501969963	14.18367347
GO:0002285_2	28	19204	0.00145803	0.69895405	0.003373696	0.008333333	0.003886514	0.003886514	0.003700962	2.313873357	2.665593249
GO:0002366_1	7	2934	0.002385821	0.599101957	0.004294175	0.007518797	0.007518797	0.004484305	0.00365408	1.799872894	3.151450054
GO:0002366_2	45	19202	0.002343506	0.693277189	0.006509217	0.021276596	0.015424165	0.006564551	0.004881154	2.777555369	6.581662382
GO:0002377_1	9	7571	0.001188747	0.718769285	0.004983583	0.014285714	0.014285714	0.013422819	0.002708559	4.192300699	12.01746032
GO:0002377_2	23	19200	0.001197917	0.658850843	0.002157887	0.003484321	0.002161072	0.002161072	0.002161072	1.801366794	1.804025231
GO:0002429_1	20	10608	0.00188537	0.828636192	0.025055809	0.066666667	0.051020408	0.051020408	0.018003273	13.28960125	27.06122449
GO:0002429_2	36	19189	0.001876075	0.720623981	0.007979295	0.044444444	0.008385744	0.008385744	0.004828463	4.253185751	4.469834614
GO:0002440_1	9	6734	0.001336501	0.734655101	0.007002216	0.027027027	0.027027027	0.016129032	0.002679528	5.239213284	20.22222222
GO:0002440_2	26	19200	0.001354167	0.619685311	0.002189858	0.002828854	0.002631579	0.002371917	0.002337814	1.617125994	1.943319838
GO:0002443_1	12	5483	0.002188583	0.748872845	0.097610295	1	0.333333333	0.333333333	0.009009009	44.59977077	152.3055556
GO:0002443_2	42	19197	0.002187842	0.719212937	0.005027425	0.006622517	0.006622517	0.006351039	0.005044966	2.297892432	3.026963103
GO:0002449_1	9	5056	0.001780063	0.894084495	0.094172582	0.222222222	0.222222222	0.222222222	0.04587156	52.90406392	124.8395062
GO:0002449_2	35	19200	0.001822917	0.672896277	0.003393775	0.004273504	0.003927344	0.003927344	0.003458318	1.861727901	2.154428782
GO:0002460_1	10	4384	0.002281022	0.828692273	0.116704094	0.333333333	0.25	0.230769231	0.059405941	51.16307482	109.6
GO:0002460_2	44	19199	0.002291786	0.674757362	0.004584457	0.005764666	0.005764666	0.005764666	0.004463419	2.000386252	2.515359598
GO:0002521_1	50	9208	0.005430061	0.82544442	0.07974087	1	0.368421053	0.092436975	0.040419162	14.68507861	67.84842105
GO:0002521_2	103	19159	0.005376063	0.700019564	0.013442896	0.064516129	0.015940489	0.015940489	0.012053778	2.500509106	2.965085687
GO:0002573_1	14	10354	0.001352134	0.696414755	0.006607993	0.035714286	0.011494253	0.008948546	0.003259984	4.887082867	8.500821018
GO:0002573_2	26	19195	0.001354519	0.612964843	0.002546331	0.003705076	0.003705076	0.003705076	0.001871491	1.879877804	2.735343575
GO:0002637_1	6	6031	0.00099486	0.681272476	0.012247728	0.027777778	0.027777778	0.022222222	0.002717391	12.3110075	27.9212963
GO:0002637_2	19	19203	0.000989429	0.720529169	0.005182706	0.014084507	0.014084507	0.012944984	0.002285192	5.238079258	14.23498888
GO:0002673_1	5	3340	0.001497006	0.709085457	0.009406676	0.033333333	0.033333333	0.004225352	0.004225352	6.283659754	22.26666667
GO:0002673_2	29	19204	0.001510102	0.582426831	0.003840949	0.006189213	0.006189213	0.006189213	0.003927344	2.543502613	4.09853959
GO:0002683_1	23	4474	0.005140814	0.732996005	0.025874051	0.1	0.0390625	0.0390625	0.022304833	5.033065475	7.598505435
GO:0002683_2	96	19186	0.005003648	0.540255588	0.006566474	0.011235955	0.008736168	0.007715532	0.005566343	1.312337193	1.745959522
GO:0002685_1	10	5148	0.001942502	0.573919813	0.006487218	0.029411765	0.012048193	0.00359928	0.00359928	3.339619741	6.202409639
GO:0002685_2	37	19199	0.001927184	0.612302784	0.003845615	0.020833333	0.004919499	0.004919499	0.003221909	1.99545822	2.552688198
GO:0002687_1	8	5064	0.001579779	0.687030261	0.009142659	0.019354839	0.019354839	0.019354839	0.003977725	5.787303437	12.2516129
GO:0002687_2	30	19201	0.001562419	0.596644237	0.003213194	0.008928571	0.005952381	0.003181818	0.002281879	2.056551399	3.809722222
GO:0002688_1	5	3949	0.001266143	0.678245436	0.016207969	0.038461538	0.038461538	0.033333333	0.005928854	12.80105419	30.37692308
GO:0002688_2	24	19204	0.00124974	0.587960549	0.002096934	0.00400534	0.00400534	0.002556237	0.001695736	1.677896774	3.20493992
GO:0002690_1	5	5062	0.000987752	0.676408938	0.01203619	0.035714286	0.035714286	0.015625	0.006329114	12.18543911	36.15714286
GO:0002690_2	19	19204	0.000989377	0.594417239	0.001867821	0.004120879	0.004120879	0.002412545	0.001372255	1.887875789	4.165124349
GO:0002694_1	42	5066	0.008290565	0.836920875	0.099770424	1	0.238095238	0.116883117	0.082706767	12.03421358	28.71882086
GO:0002694_2	160	19167	0.008347681	0.689855053	0.026374879	0.071428571	0.051212938	0.036026201	0.020152372	3.159545678	6.134989892
GO:0002695_1	12	4099	0.002927543	0.728672213	0.012206097	0.02173913	0.02173913	0.02173913	0.008974359	4.16939913	7.425724638
GO:0002695_2	55	19197	0.002865031	0.474426535	0.00339743	0.014492754	0.003196891	0.003196891	0.003196891	1.185826551	1.115831163
GO:0002696_1	29	5598	0.005180422	0.809264339	0.04420129	1	0.103896104	0.103896104	0.029126214	8.532373232	20.05553068
GO:0002696_2	99	19180	0.005161627	0.696134872	0.016701615	0.083333333	0.035714286	0.026923077	0.010827198	3.235727039	6.919191919
GO:0002697_1	36	6687	0.00538358	0.801391604	0.054781362	0.5	0.137931034	0.06122449	0.034234234	10.17563803	25.62068966
GO:0002697_2	103	19173	0.005372138	0.708383523	0.013635242	0.024691358	0.021013597	0.020669291	0.011987091	2.538140708	3.911589281
GO:0002698_1	10	5525	0.001809955	0.642284678	0.005818207	0.016949153	0.016949153	0.00433526	0.003188098	3.214559616	9.36440678
GO:0002698_2	35	19199	0.001823012	0.519794555	0.002568547	0.005012531	0.005012531	0.002173322	0.00200508	1.408958356	2.749588256
GO:0002699_1	18	6039	0.002980626	0.784808725	0.051927876	0.2	0.181818182	0.083333333	0.035971223	17.42180245	61
GO:0002699_2	57	19191	0.002970142	0.705285347	0.012541436	0.042553191	0.026143791	0.023483366	0.010705057	4.222503511	8.802201582
GO:0002700_1	8	4589	0.001743299	0.807383759	0.068539118	0.25	0.25	0.095238095	0.013953488	39.31575136	143.40625
GO:0002700_2	33	19201	0.00171866	0.638327136	0.004661168	0.012	0.009975062	0.007968127	0.003105023	2.712093294	5.803974911
GO:0002703_1	22	7302	0.003012873	0.782442557	0.04463214	0.142857143	0.081081081	0.08045977	0.039344262	14.81381286	26.91154791
GO:0002703_2	58	19187	0.00302288	0.709002039	0.010121822	0.01986755	0.017123288	0.015444015	0.009810127	3.348403462	5.664560699
GO:0002705_1	13	7999	0.001625203	0.739428615	0.046058503	0.142857143	0.115384615	0.115384615	0.020527859	28.34015122	70.99704142
GO:0002705_2	31	19196	0.00161492	0.735714466	0.010955362	0.03	0.03	0.018567639	0.00641797	6.783842589	18.57677419
GO:0002706_1	19	7328	0.002592795	0.797639536	0.041105591	0.067307692	0.067307692	0.067307692	0.048076923	15.85377735	25.95951417
GO:0002706_2	50	19190	0.002605524	0.723096134	0.009867444	0.028409091	0.014830508	0.011606597	0.009009009	3.787124877	5.691949153
GO:0002708_1	13	7959	0.001633371	0.741292184	0.041235517	0.111111111	0.096774194	0.096774194	0.020172911	25.24565244	59.24813896
GO:0002708_2	31	19196	0.00161492	0.735714466	0.010955362	0.03	0.03	0.018567639	0.00641797	6.783842589	18.57677419
GO:0002709_1	9	6693	0.001344688	0.785291575	0.027960361	0.076923077	0.076923077	0.037878788	0.037878788	20.79318867	57.20512821
GO:0002709_2	26	19200	0.001354167	0.713993709	0.004413781	0.008403361	0.008403361	0.008403361	0.003646783	3.259407654	6.205559147
GO:0002711_1	7	7040	0.000994318	0.719059129	0.018164423	0.043478261	0.043478261	0.030927835	0.017241379	18.26821998	43.72670807
GO:0002711_2	19	19202	0.00098948	0.791012876	0.006382188	0.015037594	0.015037594	0.015037594	0.004524887	6.450041118	15.19746735
GO:0002712_1	7	6707	0.001043686	0.724690832	0.005826247	0.016666667	0.016666667	0.006329114	0.006329114	5.582376544	15.96904762
GO:0002712_2	20	19202	0.001041558	0.602778647	0.002751977	0.012195122	0.002650177	0.002650177	0.001463772	2.64217309	2.544434629
GO:0002755_1	19	7700	0.002467532	0.81616977	0.01974584	0.054545455	0.054545455	0.025	0.014230272	8.002261432	22.10526316
GO:0002755_2	48	19190	0.002501303	0.786197672	0.008757433	0.013307985	0.013307985	0.013307985	0.006967742	3.501148886	5.32042142
GO:0002756_1	18	8030	0.002241594	0.806560992	0.020034724	0.086956522	0.086956522	0.020618557	0.008833922	8.937713107	38.79227053
GO:0002756_2	43	19191	0.002240634	0.791440967	0.00750682	0.012886598	0.012886598	0.009751773	0.006746397	3.350311422	5.751318629
GO:0002757_1	42	8558	0.004907689	0.756192825	0.052462344	0.5	0.082352941	0.063694268	0.018456376	10.6898272	16.78039216
GO:0002757_2	94	19167	0.004904263	0.765996491	0.014821101	0.071428571	0.019475655	0.019475655	0.014705882	3.022085479	3.971169017
GO:0002758_1	24	7383	0.003250711	0.784317389	0.03238058	0.072463768	0.072463768	0.072463768	0.019402985	9.961076048	22.29166667
GO:0002758_2	63	19185	0.003283815	0.754394091	0.008658951	0.010884354	0.010884354	0.010884354	0.009298819	2.636856643	3.314544866
GO:0002761_1	16	9107	0.00175689	0.624690628	0.019097352	0.25	0.006734007	0.006734007	0.003636364	10.86997423	3.832912458
GO:0002761_2	34	19193	0.001771479	0.575158964	0.003675261	0.008733624	0.008733624	0.005700326	0.002027223	2.074684883	4.930131004
GO:0002762_1	9	14418	0.00062422	0.469451963	0.00097382	0.002398082	0.002398082	0.001207001	0.000672093	1.560058839	3.841726619
GO:0002762_2	12	19200	0.000625	0.449434542	0.000690928	0.000874891	0.000682982	0.000682982	0.000666889	1.105484826	1.09277177
GO:0002763_1	8	9039	0.000885054	0.650191009	0.011741111	0.076923077	0.076923077	0.006920415	0.001605136	13.26598826	86.91346154
GO:0002763_2	17	19201	0.000885371	0.62828092	0.018470076	0.25	0.019417476	0.007194245	0.001146789	20.86140762	21.93146773
GO:0002764_1	44	8750	0.005028571	0.780237767	0.075573701	0.5	0.277777778	0.1	0.021535581	15.02886108	55.23989899
GO:0002764_2	96	19165	0.005009131	0.766719982	0.015359523	0.076923077	0.020245842	0.020245842	0.014456492	3.066304675	4.041787178
GO:0002768_1	22	11327	0.001942262	0.847324193	0.060081971	0.285714286	0.214285714	0.06	0.028846154	30.93402201	110.3279221
GO:0002768_2	37	19187	0.001928389	0.716374286	0.008648189	0.057142857	0.008733624	0.008733624	0.005030181	4.484670372	4.528974389
GO:0002791_1	18	6644	0.002709211	0.600915585	0.010085646	0.055555556	0.018348624	0.018348624	0.004899559	3.722723845	6.772680938
GO:0002791_2	53	19191	0.002761711	0.496362073	0.00395374	0.012765957	0.010582011	0.003154574	0.003078326	1.431627043	3.831686134
GO:0002792_1	7	6870	0.001018923	0.526425345	0.00133215	0.001426534	0.001426534	0.001426534	0.001295057	1.307409663	1.400040758
GO:0002792_2	20	19202	0.001041558	0.398668022	0.001166609	0.001774623	0.001447178	0.001078574	0.001078574	1.120061489	1.389435601
GO:0002793_1	7	5304	0.001319759	0.549529383	0.037442894	0.25	0.25	0.00201671	0.00201671	28.37101582	189.4285714
GO:0002793_2	25	19202	0.001301948	0.493245033	0.004469857	0.066666667	0.001853912	0.001853912	0.001478113	3.433207737	1.42395254
GO:0002819_1	17	6129	0.002773699	0.746862488	0.022953756	0.0625	0.048387097	0.048387097	0.008840864	8.275504175	17.44497154
GO:0002819_2	54	19192	0.002813672	0.69439316	0.011686075	0.032258065	0.032258065	0.021317829	0.007187113	4.153317778	11.46475508
GO:0002821_1	9	4906	0.001834488	0.729698455	0.02026434	0.090909091	0.090909091	0.036363636	0.006031363	11.04631672	49.55555556
GO:0002821_2	36	19200	0.001875	0.738476658	0.009699124	0.027027027	0.022857143	0.019704433	0.006982727	5.172866025	12.19047619
GO:0002822_1	17	6157	0.002761085	0.764801686	0.021993076	0.076923077	0.054054054	0.040650407	0.015817223	7.965374604	19.57710652
GO:0002822_2	53	19192	0.002761567	0.691236998	0.010822203	0.026819923	0.026819923	0.017931034	0.007228916	3.918862707	9.711848478
GO:0002824_1	9	4811	0.001870713	0.726016937	0.021933885	0.111111111	0.111111111	0.036363636	0.006060606	11.72488023	59.39506173
GO:0002824_2	36	19200	0.001875	0.738476658	0.009699124	0.027027027	0.022857143	0.019704433	0.006982727	5.172866025	12.19047619
GO:0002831_1	12	7834	0.001531785	0.680314071	0.008662494	0.038461538	0.011547344	0.011547344	0.002574003	5.655164762	7.538491147
GO:0002831_2	29	19197	0.001510653	0.618174688	0.002770594	0.004344678	0.004344678	0.004344678	0.00263525	1.834037624	2.876026867
GO:0002889_1	7	6781	0.001032296	0.726411911	0.005554166	0.014925373	0.014925373	0.006279435	0.006279435	5.380399646	14.45842217
GO:0002889_2	20	19202	0.001041558	0.602778647	0.002751977	0.012195122	0.002650177	0.002650177	0.001463772	2.64217309	2.544434629
GO:0003001_1	26	7417	0.00350546	0.748847351	0.052588537	0.333333333	0.136363636	0.068965517	0.029978587	15.00189152	38.90034965
GO:0003001_2	67	19183	0.003492676	0.672132901	0.009565752	0.030769231	0.015067407	0.015067407	0.007337526	2.738803297	4.314000971
GO:0003002_1	44	4962	0.008867392	0.778947466	0.100759156	0.32	0.32	0.134328358	0.063535912	11.36288478	36.08727273
GO:0003002_2	170	19165	0.008870337	0.746106561	0.047170867	0.375	0.073770492	0.059021922	0.030087897	5.317821591	8.316538091
GO:0003006_1	68	6309	0.010778253	0.74822568	0.03559844	0.1	0.053475936	0.046583851	0.038209607	3.302802363	4.96146587
GO:0003006_2	208	19141	0.010866726	0.599703306	0.015642349	0.01932191	0.01932191	0.01932191	0.015469936	1.439472154	1.778080218
GO:0003007_1	28	6751	0.004147534	0.882886042	0.049539672	1	0.085714286	0.085714286	0.044334975	11.94436877	20.66632653
GO:0003007_2	80	19181	0.004170794	0.715401026	0.014750232	0.2	0.016750419	0.015459723	0.012918379	3.536552512	4.016122278
GO:0003012_1	33	7386	0.004467912	0.775523493	0.08772491	1	0.277777778	0.25	0.061371841	19.63442987	62.17171717
GO:0003012_2	87	19176	0.004536921	0.71567726	0.031046173	0.5	0.043814433	0.029752066	0.012288367	6.843004648	9.657305368
GO:0003013_1	39	5869	0.006645084	0.592721115	0.035349358	0.333333333	0.04494382	0.040178571	0.008898305	5.319625172	6.763468741
GO:0003013_2	126	19170	0.00657277	0.600180284	0.01090751	0.019230769	0.016053858	0.016053858	0.010210593	1.659499697	2.44247984
GO:0003014_1	5	3787	0.001320306	0.657112639	0.00875761	0.032258065	0.032258065	0.003333333	0.003333333	6.633014159	24.43225806
GO:0003014_2	26	19204	0.001353885	0.456113576	0.002312044	0.012048193	0.007575758	0.001507246	0.001371597	1.707711211	5.595571096
GO:0003015_1	9	10840	0.000830258	0.540106074	0.001177702	0.001730104	0.001730104	0.001167679	0.001167679	1.418476032	2.083813918
GO:0003015_2	16	19200	0.000833333	0.596499687	0.001545861	0.002918288	0.002918288	0.001856148	0.001180498	1.855033628	3.501945525
GO:0003018_1	10	4104	0.002436647	0.522398632	0.005717217	0.015873016	0.015873016	0.004651163	0.002651641	2.346345828	6.514285714
GO:0003018_2	48	19199	0.00250013	0.572137225	0.004204708	0.007268951	0.007268951	0.006169666	0.003094059	1.681795799	2.907429041
GO:0003073_1	12	6679	0.001796676	0.484100795	0.003084083	0.00877193	0.00390625	0.00390625	0.001910524	1.716549406	2.174153646
GO:0003073_2	34	19197	0.00177111	0.49730946	0.003260873	0.012987013	0.010899183	0.002316006	0.001875183	1.841146438	6.153870813
GO:0003143_1	6	6029	0.00099519	0.645580829	0.015313059	0.042553191	0.042553191	0.042553191	0.001357313	15.38707231	42.75886525
GO:0003143_2	19	19203	0.000989429	0.595112155	0.002117278	0.005524862	0.005524862	0.002675227	0.001899827	2.139899408	5.583890666
GO:0003158_1	6	6822	0.000879507	0.826535603	0.005283775	0.0125	0.0125	0.006578947	0.00261233	6.007651824	14.2125
GO:0003158_2	17	19203	0.000885278	0.734058535	0.019900014	0.25	0.016666667	0.01459854	0.002710695	22.47882212	18.82647059
GO:0003205_1	15	7650	0.001960784	0.706291203	0.030304281	0.25	0.057142857	0.023364486	0.015037594	15.45518332	29.14285714
GO:0003205_2	38	19194	0.001979785	0.706152257	0.005877416	0.016666667	0.00990099	0.007902299	0.005812484	2.968713619	5.001042209
GO:0003206_1	14	7471	0.001873912	0.713050058	0.046646	0.5	0.034883721	0.034883721	0.007407407	24.89230496	18.6154485
GO:0003206_2	36	19195	0.001875488	0.702675273	0.00630456	0.043478261	0.010638298	0.007346189	0.005508124	3.361556599	5.672281324
GO:0003208_1	8	7580	0.001055409	0.808009773	0.0285176	0.125	0.125	0.032258065	0.012820513	27.02042568	118.4375
GO:0003208_2	20	19201	0.001041612	0.648660132	0.004019768	0.03125	0.009771987	0.00188537	0.00188537	3.859178187	9.381596091
GO:0003229_1	7	7949	0.000880614	0.850721301	0.0360008	0.142857143	0.142857143	0.066666667	0.014388489	40.88147948	162.2244898
GO:0003229_2	17	19202	0.000885324	0.650719772	0.004426105	0.02	0.018181818	0.00516129	0.001597444	4.999415622	20.5368984
GO:0003231_1	11	6860	0.001603499	0.807377321	0.099446322	0.5	0.4	0.096774194	0.025974026	62.01834276	249.4545455
GO:0003231_2	31	19198	0.001614752	0.663485796	0.004756973	0.023255814	0.00817757	0.00817757	0.003356367	2.945947552	5.064290021
GO:0003333_1	6	3627	0.00165426	0.429577465	0.002342835	0.002342835	0.002342835	0.002342835	0.002342835	1.416243655	1.416243655
GO:0003333_2	32	19203	0.001666406	0.600312647	0.005484978	0.052631579	0.008206331	0.008206331	0.002269861	3.291500991	4.924567702
GO:0005975_1	45	3565	0.012622721	0.717809343	0.044199366	0.25	0.050955414	0.035087719	0.029274005	3.501571974	4.036801132
GO:0005975_2	241	19164	0.012575663	0.661713127	0.025047652	0.032608696	0.032258065	0.031764039	0.027221597	1.99175604	2.565118458
GO:0005976_1	7	2215	0.003160271	0.691576087	0.007822645	0.011904762	0.011904762	0.008012821	0.008012821	2.475308296	3.767006803
GO:0005976_2	63	19202	0.003280908	0.632847249	0.006431956	0.010673235	0.010673235	0.010673235	0.004843104	1.960419254	3.253134204
GO:0005979_1	5	6468	0.000773036	0.9460622	0.011499879	0.013029316	0.013029316	0.013029316	0.013029316	14.87624352	16.85472313
GO:0005979_2	15	19204	0.000781087	0.751628537	0.002355021	0.004474273	0.004474273	0.00323363	0.001986097	3.015055247	5.728262491
GO:0005996_1	24	4958	0.004840662	0.75648561	0.050322717	0.5	0.166666667	0.044444444	0.012633625	10.39583472	34.43055556
GO:0005996_2	93	19185	0.004847537	0.718757955	0.012748253	0.026666667	0.026666667	0.016710642	0.012100927	2.62984122	5.501075269
GO:0006006_1	16	5641	0.002836377	0.715133333	0.030304518	0.25	0.064516129	0.018987342	0.006582885	10.68423665	22.74596774
GO:0006006_2	54	19193	0.002813526	0.679776412	0.008107763	0.020325203	0.018292683	0.016105417	0.005753031	2.881709137	6.501693767
GO:0006007_1	6	6313	0.00095042	0.728714127	0.013533247	0.058823529	0.058823529	0.011976048	0.001675744	14.23923155	61.89215686
GO:0006007_2	18	19203	0.000937354	0.705452755	0.004536664	0.00896861	0.00896861	0.007494647	0.002248201	4.839864323	9.568011958
GO:0006040_1	8	10234	0.000781708	0.660668883	0.00159457	0.001980198	0.001980198	0.001980198	0.001515917	2.039854016	2.533168317
GO:0006040_2	15	19201	0.000781209	0.678508635	0.002307018	0.004143646	0.004143646	0.004110997	0.001710133	2.953137102	5.304143646
GO:0006066_1	48	4554	0.010540184	0.738792721	0.039898886	0.133333333	0.063063063	0.058479532	0.034437086	3.785406817	5.983108108
GO:0006066_2	203	19161	0.010594437	0.674716004	0.021003846	0.04494382	0.025974026	0.025392987	0.022677235	1.982535388	2.45166656
GO:0006091_1	20	4827	0.00414336	0.765571042	0.025717925	0.086956522	0.048387097	0.035460993	0.019748654	6.207021101	11.67822581
GO:0006091_2	80	19189	0.004169055	0.786968837	0.029453299	0.054862843	0.054862843	0.054862843	0.023046655	7.064741874	13.15953865
GO:0006109_1	14	6476	0.002161828	0.710019012	0.012717178	0.033333333	0.033333333	0.033333333	0.004854369	5.882603239	15.41904762
GO:0006109_2	42	19195	0.00218807	0.641686122	0.004113132	0.00952381	0.006009615	0.004995837	0.003781029	1.879799072	2.746537317
GO:0006140_1	40	5478	0.007301935	0.798694373	0.037441053	0.090909091	0.078125	0.050761421	0.037542662	5.127552164	10.69921875
GO:0006140_2	141	19169	0.007355626	0.579701135	0.010836432	0.018489985	0.015991471	0.012802768	0.010052386	1.473216797	2.174046182
GO:0006163_1	50	4886	0.01023332	0.700632754	0.042988287	0.083333333	0.083333333	0.082840237	0.033816425	4.20081543	8.143333333
GO:0006163_2	197	19159	0.010282374	0.640925988	0.017880459	0.024496938	0.024496938	0.02235886	0.018608113	1.73894267	2.382420472
GO:0006164_1	9	3683	0.00244366	0.684298071	0.027102337	0.074074074	0.074074074	0.074074074	0.005896226	11.0908784	30.3127572
GO:0006164_2	46	19200	0.002395833	0.655512982	0.010096722	0.038961039	0.015831135	0.015222482	0.007989348	4.214283852	6.607777905
GO:0006184_1	15	4333	0.003461805	0.677505018	0.009033104	0.018018018	0.018018018	0.010638298	0.006354249	2.609362669	5.204804805
GO:0006184_2	66	19194	0.003438575	0.69511774	0.009791465	0.01754386	0.01754386	0.01686747	0.010104012	2.847536077	5.102073365
GO:0006195_1	37	4602	0.008039983	0.598703413	0.019085066	0.047244094	0.047244094	0.027190332	0.010267579	2.373769544	5.87614386
GO:0006195_2	154	19172	0.008032547	0.681377724	0.017244587	0.028985507	0.028985507	0.024439919	0.0152945	2.146839055	3.608507435
GO:0006200_1	16	4552	0.003514938	0.624255952	0.011043611	0.0625	0.02247191	0.012861736	0.005595971	3.141907245	6.393258427
GO:0006200_2	70	19193	0.003647163	0.725787197	0.014940936	0.033333333	0.033333333	0.027372263	0.01142132	4.096591125	9.13952381
GO:0006260_1	18	4664	0.003859348	0.898777921	0.055307545	0.095238095	0.095238095	0.090909091	0.041841004	14.33079954	24.67724868
GO:0006260_2	74	19191	0.003855974	0.779190447	0.02518947	0.054644809	0.054644809	0.046563193	0.01719457	6.532582612	14.17146655
GO:0006261_1	5	3396	0.00147232	0.893010911	0.011032039	0.015625	0.015625	0.015267176	0.009009009	7.492960697	10.6125
GO:0006261_2	28	19204	0.00145803	0.739479036	0.005420781	0.010067114	0.010067114	0.008163265	0.004876463	3.717881606	6.904602109
GO:0006275_1	10	3167	0.003157562	0.744472601	0.028808145	0.111111111	0.111111111	0.01010101	0.01010101	9.123539539	35.18888889
GO:0006275_2	60	19199	0.003125163	0.714984238	0.008871226	0.014492754	0.013435701	0.013435701	0.008516484	2.838644592	4.299200256
GO:0006281_1	27	3734	0.007230852	0.847675569	0.074512028	0.222222222	0.214285714	0.120689655	0.03271028	10.30473753	29.63492063
GO:0006281_2	139	19182	0.007246377	0.8306861	0.029777648	0.040662651	0.040662651	0.039426523	0.030515464	4.109315413	5.611445783
GO:0006282_1	6	5430	0.001104972	0.673918387	0.002623524	0.002623524	0.002623524	0.002623524	0.002623524	2.374289462	2.374289462
GO:0006282_2	21	19203	0.001093579	0.661125758	0.002126589	0.00330033	0.002476474	0.002476474	0.002342918	1.944614137	2.264558126
GO:0006289_1	7	3225	0.002170543	0.827665808	0.024149106	0.111111111	0.111111111	0.023809524	0.006906077	11.12583812	51.19047619
GO:0006289_2	41	19202	0.002135194	0.837608404	0.009096167	0.012406948	0.012406948	0.012406948	0.008692053	4.260112326	5.810688132
GO:0006302_1	14	6554	0.0021361	0.823940585	0.033659785	0.25	0.050847458	0.050847458	0.007092199	15.75758792	23.80387409
GO:0006302_2	41	19195	0.002135973	0.843947771	0.009793239	0.012132822	0.012132822	0.012132822	0.010539629	4.584907711	5.680232377
GO:0006304_1	9	6256	0.001438619	0.789338883	0.010955975	0.034482759	0.034482759	0.027027027	0.004793864	7.615619658	23.96934866
GO:0006304_2	28	19200	0.001458333	0.763216819	0.004785519	0.007342144	0.007342144	0.006654567	0.003659849	3.281498938	5.034612964
GO:0006305_1	7	7843	0.000892516	0.776908773	0.01163338	0.033333333	0.033333333	0.014234875	0.014234875	13.0343708	37.34761905
GO:0006305_2	17	19202	0.000885324	0.806975425	0.005776091	0.008071749	0.008071749	0.008071749	0.008071749	6.524265081	9.117277763
GO:0006306_1	7	7948	0.000880725	0.775810891	0.011453651	0.03030303	0.03030303	0.014869888	0.014869888	13.00480275	34.40692641
GO:0006306_2	17	19202	0.000885324	0.806975425	0.005776091	0.008071749	0.008071749	0.008071749	0.008071749	6.524265081	9.117277763
GO:0006308_1	10	4463	0.002240645	0.712890186	0.006835821	0.015873016	0.009803922	0.008241758	0.005633803	3.050827106	4.375490196
GO:0006308_2	43	19199	0.0022397	0.712986884	0.005210444	0.006546645	0.006546645	0.006539834	0.005286344	2.326402576	2.923000799
GO:0006310_1	15	5728	0.002618715	0.84056246	0.019904408	0.0625	0.055555556	0.029850746	0.01183432	7.600829784	21.21481481
GO:0006310_2	50	19194	0.002604981	0.816009193	0.013878168	0.030612245	0.028436019	0.020361991	0.00928009	5.327551285	10.91601896
GO:0006323_1	5	2768	0.001806358	0.788490771	0.105419092	0.5	0.5	0.009615385	0.009615385	58.36000911	276.8
GO:0006323_2	35	19204	0.001822537	0.873432551	0.02209335	0.037878788	0.037878788	0.037878788	0.02	12.12230548	20.78354978
GO:0006325_1	61	6605	0.009235428	0.77552457	0.063469938	0.333333333	0.12345679	0.113475177	0.028451883	6.872441608	13.36773932
GO:0006325_2	178	19148	0.00929601	0.772207151	0.028557943	0.035934292	0.035934292	0.035934292	0.031055901	3.072064558	3.86556076
GO:0006338_1	11	6204	0.00177305	0.758246114	0.006087608	0.008888889	0.008888889	0.007172131	0.007172131	3.433411062	5.013333333
GO:0006338_2	35	19198	0.001823107	0.745461865	0.007328126	0.025	0.011292346	0.011292346	0.005449591	4.019581726	6.194013264
GO:0006352_1	11	4064	0.002706693	0.777202073	0.019223146	0.041237113	0.041237113	0.041237113	0.008053691	7.102078739	15.23523899
GO:0006352_2	51	19198	0.002656527	0.883292012	0.014443558	0.016367888	0.016367888	0.016367888	0.015704154	5.437008375	6.161386456
GO:0006354_1	5	2387	0.00209468	0.954827876	0.048249921	0.111111111	0.111111111	0.042857143	0.042857143	23.03451251	53.04444444
GO:0006354_2	40	19204	0.002082899	0.882711073	0.015223499	0.022988506	0.022988506	0.022988506	0.014726508	7.308802092	11.03678161
GO:0006366_1	22	4362	0.005043558	0.731713448	0.0215716	0.111111111	0.03968254	0.03968254	0.011545293	4.277060024	7.867965368
GO:0006366_2	97	19187	0.005055506	0.711801937	0.011683114	0.013727811	0.013727811	0.013727811	0.013727811	2.310968043	2.715417556
GO:0006367_1	9	3828	0.002351097	0.844840127	0.032783165	0.066666667	0.066666667	0.066666667	0.031446541	13.94377301	28.35555556
GO:0006367_2	44	19200	0.002291667	0.901746901	0.013609646	0.016	0.016	0.016	0.01349892	5.938754744	6.981818182
GO:0006368_1	5	2320	0.002155172	0.949460043	0.04377155	0.1	0.1	0.038961039	0.038961039	20.30999924	46.4
GO:0006368_2	40	19204	0.002082899	0.882711073	0.015223499	0.022988506	0.022988506	0.022988506	0.014726508	7.308802092	11.03678161
GO:0006396_1	46	4492	0.010240427	0.922201686	0.152184929	1	0.25	0.208333333	0.128571429	14.86118913	24.41304348
GO:0006396_2	198	19163	0.010332411	0.878645138	0.073681898	0.107462687	0.107462687	0.102439024	0.08312552	7.131142517	10.40054274
GO:0006397_1	14	3593	0.003896465	0.909910989	0.056663659	0.105263158	0.105263158	0.105263158	0.055172414	14.54232322	27.01503759
GO:0006397_2	75	19195	0.003907268	0.844117852	0.022975435	0.03192585	0.03192585	0.03192585	0.024550898	5.880179594	8.170889118
GO:0006399_1	7	5562	0.00125854	0.811392568	0.011956183	0.026666667	0.026666667	0.026666667	0.005063291	9.5000413	21.18857143
GO:0006399_2	24	19202	0.00124987	0.85879002	0.006348435	0.00811359	0.00811359	0.007181329	0.006970509	5.079277072	6.491548343
GO:0006401_1	6	2727	0.00220022	0.688043611	0.008338175	0.015503876	0.015503876	0.015503876	0.003450259	3.789700422	7.046511628
GO:0006401_2	42	19203	0.002187158	0.758010443	0.006640206	0.009234828	0.009234828	0.00867052	0.006606111	3.035996878	4.222295515
GO:0006403_1	9	6604	0.00136281	0.900817117	0.0108367	0.028571429	0.028571429	0.0125	0.008230453	7.951729935	20.96507937
GO:0006403_2	26	19200	0.001354167	0.843187088	0.008015732	0.026315789	0.012	0.009845288	0.00879397	5.919309644	8.861538462
GO:0006405_1	5	4251	0.001176194	0.872821479	0.006727517	0.007692308	0.007692308	0.007692308	0.007692308	5.719735295	6.54
GO:0006405_2	23	19204	0.001197667	0.849647409	0.007551162	0.029411765	0.01119403	0.00776583	0.00776583	6.304891985	9.346528228
GO:0006412_1	24	3533	0.006793094	0.872815142	0.120467687	0.4	0.166666667	0.166666667	0.116071429	17.73384741	24.53472222
GO:0006412_2	133	19185	0.006932499	0.944972525	0.211991868	0.4375	0.4375	0.375	0.192528736	30.57942844	63.10855263
GO:0006414_1	12	2878	0.004169562	0.928239125	0.320600438	1	0.75	0.75	0.285714286	76.8906716	179.875
GO:0006414_2	78	19197	0.004063135	0.969589923	0.47722168	0.6875	0.6875	0.655172414	0.526315789	117.4515972	169.2043269
GO:0006417_1	19	4866	0.003904644	0.785336562	0.016729069	0.032258065	0.032258065	0.023668639	0.01447178	4.284402606	8.261460102
GO:0006417_2	75	19190	0.003908286	0.66335548	0.008995988	0.015978695	0.015978695	0.0117724	0.007681053	2.301773429	4.088415446
GO:0006446_1	7	6869	0.001019071	0.82218845	0.00747013	0.026315789	0.026315789	0.005847953	0.005847953	7.330331522	25.82330827
GO:0006446_2	20	19202	0.001041558	0.743342717	0.003708629	0.010416667	0.004958678	0.004958678	0.003861004	3.560654807	4.760826446
GO:0006457_1	7	3115	0.002247191	0.669286634	0.01145784	0.045454545	0.045454545	0.013513514	0.0056899	5.098738968	20.22727273
GO:0006457_2	43	19202	0.00223935	0.831529781	0.017599068	0.074074074	0.03649635	0.021126761	0.011803588	7.859007209	16.29774232
GO:0006469_1	28	7430	0.003768506	0.692597561	0.028734418	0.25	0.136363636	0.018394649	0.008761682	7.624883041	36.18506494
GO:0006469_2	72	19181	0.003753715	0.666660125	0.007615202	0.017391304	0.010703364	0.008767657	0.007039775	2.028710919	2.851405878
GO:0006470_1	21	7460	0.002815013	0.6033261	0.028722986	0.5	0.014563107	0.004834811	0.004049494	10.20349866	5.173370319
GO:0006470_2	54	19188	0.002814259	0.70984654	0.006709829	0.011600928	0.009628611	0.008191126	0.006630087	2.384225776	3.421366346
GO:0006473_1	22	7579	0.002902758	0.815463087	0.053367884	0.5	0.176470588	0.030434783	0.014380531	18.38523619	60.79411765
GO:0006473_2	55	19187	0.002866524	0.786107046	0.009276765	0.010818608	0.010818608	0.010818608	0.010818608	3.236241491	3.774120578
GO:0006475_1	20	7624	0.002623295	0.802446081	0.033872499	0.2	0.130434783	0.022988506	0.014687882	12.91219675	49.72173913
GO:0006475_2	50	19189	0.002605659	0.819791003	0.010670263	0.012857978	0.012857978	0.012857978	0.012126462	4.095033544	4.934634717
GO:0006476_1	8	12778	0.000626076	0.788106891	0.002146837	0.003246753	0.003246753	0.002066726	0.002066726	3.429036132	5.185876623
GO:0006476_2	12	19201	0.000624967	0.688671461	0.001565819	0.002132196	0.002132196	0.002027027	0.001753507	2.505441246	3.411691542
GO:0006479_1	20	8675	0.002305476	0.758440208	0.012857244	0.076923077	0.022222222	0.008752735	0.006957622	5.576829541	9.638888889
GO:0006479_2	44	19189	0.00229298	0.768825233	0.00668515	0.008814103	0.008814103	0.008814103	0.006688963	2.915485046	3.843950321
GO:0006486_1	9	2404	0.00374376	0.767246579	0.010694755	0.012552301	0.012552301	0.012552301	0.011342155	2.856687964	3.352859135
GO:0006486_2	71	19200	0.003697917	0.702787376	0.009161834	0.012055455	0.012055455	0.012055455	0.009754937	2.477566427	3.260066729
GO:0006497_1	8	3453	0.002316826	0.786719884	0.022573626	0.1	0.1	0.036363636	0.008141113	9.743341399	43.1625
GO:0006497_2	44	19201	0.002291547	0.612377626	0.003398039	0.003700479	0.003700479	0.003700479	0.003524344	1.482857765	1.614838525
GO:0006505_1	6	4786	0.001253656	0.74748954	0.00345954	0.004524887	0.004524887	0.004210526	0.003032141	2.759559409	3.609351433
GO:0006505_2	24	19203	0.001249805	0.730419122	0.003105728	0.004950495	0.003674541	0.003674541	0.003138075	2.484970733	2.940091864
GO:0006506_1	6	5185	0.001157184	0.7316406	0.003348464	0.006329114	0.006329114	0.003072197	0.003072197	2.893630803	5.469409283
GO:0006506_2	22	19203	0.001145654	0.728542924	0.003116802	0.005128205	0.003889537	0.003889537	0.003038744	2.720543045	3.395035536
GO:0006511_1	39	5127	0.007606788	0.708232543	0.036142525	0.5	0.047058824	0.034482759	0.013403542	4.751351923	6.186425339
GO:0006511_2	149	19170	0.007772561	0.813275966	0.026750942	0.037280702	0.037280702	0.035874439	0.0261563	3.441715133	4.796450018
GO:0006518_1	12	5811	0.002065049	0.788383055	0.030928413	0.2	0.08	0.018867925	0.009358289	14.97708376	38.74
GO:0006518_2	40	19197	0.002083659	0.765635277	0.018180914	0.08	0.038888889	0.03180212	0.008989726	8.725474973	18.66375
GO:0006520_1	35	4854	0.007210548	0.67642368	0.023099027	0.069767442	0.046511628	0.035874439	0.014376997	3.203505031	6.450498339
GO:0006520_2	138	19174	0.007197246	0.705394204	0.023182459	0.04	0.04	0.038107753	0.022958347	3.221017902	5.557681159
GO:0006575_1	17	4221	0.004027482	0.73684726	0.01497314	0.026315789	0.021276596	0.02020202	0.018450185	3.717742509	5.282853567
GO:0006575_2	77	19192	0.004012088	0.713564855	0.014839298	0.038461538	0.026470588	0.026470588	0.012011087	3.698646833	6.597708174
GO:0006576_1	14	4537	0.003085739	0.538264742	0.003957364	0.004344049	0.004344049	0.004344049	0.004	1.282468735	1.407782053
GO:0006576_2	60	19195	0.003125814	0.574004878	0.004891474	0.00921659	0.006535948	0.006535948	0.00462829	1.564864004	2.090958606
GO:0006584_1	6	6380	0.000940439	0.469903776	0.001981987	0.00621118	0.00621118	0.001136148	0.001136148	2.107512916	6.604554865
GO:0006584_2	18	19203	0.000937354	0.472246836	0.001474286	0.006493506	0.002066116	0.001419648	0.001073826	1.572816939	2.204201102
GO:0006605_1	33	5725	0.005764192	0.658611768	0.01068999	0.028571429	0.010781671	0.010672359	0.009385999	1.85455132	1.870456587
GO:0006605_2	112	19176	0.005840634	0.687100968	0.013371947	0.031674208	0.019354839	0.016346837	0.0120532	2.289468412	3.313824885
GO:0006606_1	14	5503	0.002544067	0.762772298	0.007405616	0.008474576	0.008474576	0.008474576	0.008474576	2.910936228	3.331113801
GO:0006606_2	49	19195	0.002552748	0.679019649	0.006480947	0.013483146	0.013483146	0.008628128	0.006197323	2.538811915	5.281816097
GO:0006612_1	5	6481	0.000771486	0.535206918	0.003015717	0.010752688	0.010752688	0.001183899	0.001183899	3.908971818	13.93763441
GO:0006612_2	15	19204	0.000781087	0.709368214	0.00490359	0.027777778	0.005076142	0.004975124	0.004975124	6.277903321	6.498815567
GO:0006631_1	29	4872	0.005952381	0.805008295	0.034261932	0.125	0.0625	0.06122449	0.030927835	5.756004553	10.5
GO:0006631_2	117	19180	0.006100104	0.689486189	0.020907851	0.033854167	0.033854167	0.033854167	0.019542895	3.427458008	5.549768519
GO:0006633_1	10	5292	0.001889645	0.580424082	0.004067339	0.009708738	0.005172414	0.005172414	0.002201431	2.152435818	2.737241379
GO:0006633_2	36	19199	0.001875098	0.510446926	0.003458805	0.027027027	0.006441224	0.003894839	0.002027837	1.844599828	3.435140454
GO:0006638_1	23	8895	0.002585722	0.824278629	0.050161423	0.157894737	0.157894737	0.136363636	0.019543974	19.39938502	61.06407323
GO:0006638_2	49	19186	0.002553946	0.734397412	0.019403488	0.054054054	0.046052632	0.040145985	0.01270971	7.597455636	18.03195489
GO:0006639_1	22	8854	0.002484753	0.827697834	0.070845589	0.208333333	0.208333333	0.208333333	0.010919017	28.51212947	83.84469697
GO:0006639_2	48	19187	0.002501694	0.728242507	0.019735632	0.0625	0.060344828	0.040650407	0.010686395	7.888907915	24.12158764
GO:0006641_1	18	8341	0.002158015	0.821538708	0.06653967	0.235294118	0.235294118	0.235294118	0.01754386	30.83374371	109.0326797
GO:0006641_2	42	19191	0.002188526	0.7534336	0.016500605	0.032828283	0.032828283	0.032828283	0.011796247	7.539597792	15.00018038
GO:0006643_1	16	6912	0.002314815	0.608677132	0.006391538	0.037037037	0.010204082	0.005540166	0.003900709	2.761144445	4.408163265
GO:0006643_2	44	19193	0.002292502	0.646099488	0.004869365	0.007836991	0.007836991	0.006436956	0.004455637	2.124039263	3.41853092
GO:0006644_1	32	5780	0.005536332	0.649024661	0.014734026	0.028571429	0.026455026	0.026455026	0.00989011	2.661333462	4.778439153
GO:0006644_2	105	19177	0.005475309	0.68974213	0.011511644	0.014916097	0.014916097	0.014916097	0.012570438	2.102464737	2.724247536
GO:0006650_1	23	5445	0.004224059	0.680416339	0.016373733	0.071428571	0.035294118	0.021176471	0.0096	3.87630339	8.355498721
GO:0006650_2	81	19186	0.004221828	0.681416861	0.008641282	0.011246944	0.011246944	0.011246944	0.00856414	2.046810283	2.66399831
GO:0006661_1	7	4728	0.001480541	0.727418525	0.003514739	0.004032258	0.004032258	0.003883495	0.003883495	2.373955045	2.723502304
GO:0006661_2	28	19202	0.001458181	0.734301658	0.003517298	0.005747126	0.003929273	0.003929273	0.003822802	2.412112532	2.694639349
GO:0006662_1	23	8929	0.002575876	0.844877415	0.045115079	0.15	0.15	0.082352941	0.015276146	17.51445843	58.2326087
GO:0006662_2	49	19186	0.002553946	0.737375935	0.021619668	0.079365079	0.079365079	0.038461538	0.011271416	8.46520295	31.07547781
GO:0006664_1	6	8291	0.000723676	0.734942667	0.003131811	0.006493506	0.006493506	0.006493506	0.001475797	4.327640896	8.972943723
GO:0006664_2	14	19203	0.000729053	0.637117247	0.00302858	0.006681514	0.006681514	0.006681514	0.001082837	4.154129851	9.164651607
GO:0006665_1	16	7332	0.002182215	0.581414024	0.00435007	0.019230769	0.004975124	0.00432526	0.003514252	1.993419682	2.279850746
GO:0006665_2	42	19193	0.002188298	0.666058716	0.00476997	0.006920415	0.006535948	0.006227758	0.004828889	2.179762777	2.986772487
GO:0006672_1	9	5746	0.001566307	0.549028722	0.002146836	0.002332815	0.002332815	0.002332815	0.002136752	1.370635588	1.489372732
GO:0006672_2	30	19200	0.0015625	0.659761781	0.004939578	0.011904762	0.011080332	0.009174312	0.003029729	3.161329724	7.091412742
GO:0006690_1	5	3297	0.00151653	0.72490887	0.015492519	0.058823529	0.058823529	0.00896861	0.004354136	10.21576727	38.78823529
GO:0006690_2	29	19204	0.001510102	0.707064695	0.018458043	0.25	0.023696682	0.017291066	0.005903188	12.22304326	15.69210655
GO:0006694_1	5	2697	0.001853912	0.768053492	0.010873003	0.034482759	0.034482759	0.005319149	0.004854369	5.864897748	18.6
GO:0006694_2	35	19204	0.001822537	0.683093984	0.01440505	0.1	0.025	0.025	0.004393459	7.903845292	13.71714286
GO:0006720_1	10	5236	0.001909855	0.682127822	0.004663415	0.006016847	0.006016847	0.006016847	0.004966887	2.441764034	3.150421179
GO:0006720_2	37	19199	0.001927184	0.674046607	0.006470647	0.01552795	0.01552795	0.011019284	0.005085177	3.357566114	8.057327514
GO:0006721_1	6	4756	0.001261564	0.568561404	0.004453179	0.017857143	0.017857143	0.002068252	0.001595914	3.52988689	14.1547619
GO:0006721_2	24	19203	0.001249805	0.671044285	0.011206751	0.037974684	0.037974684	0.021505376	0.005669429	8.966801608	30.38449367
GO:0006725_1	20	4964	0.004029009	0.709041262	0.017540544	0.076923077	0.029411765	0.027131783	0.007392473	4.353563051	7.3
GO:0006725_2	78	19189	0.004064829	0.605210585	0.007647168	0.018315018	0.015625	0.009580838	0.005938586	1.881301247	3.843950321
GO:0006730_1	32	6811	0.004698282	0.766180484	0.017908787	0.0625	0.033333333	0.023569024	0.01464255	3.811773319	7.094791667
GO:0006730_2	91	19177	0.004745268	0.731254599	0.012490605	0.017075774	0.017075774	0.015838733	0.012785637	2.632223372	3.59848476
GO:0006732_1	15	2603	0.005762582	0.822076249	0.058079576	0.222222222	0.222222222	0.054347826	0.028391167	10.07874246	38.56296296
GO:0006732_2	113	19194	0.005887256	0.797316331	0.031035337	0.04870624	0.04870624	0.04870624	0.033314187	5.271612839	8.273164424
GO:0006733_1	5	2454	0.00203749	0.799510004	0.030455182	0.058823529	0.058823529	0.058823529	0.026785714	14.94740336	28.87058824
GO:0006733_2	40	19204	0.002082899	0.764429399	0.009523051	0.018218623	0.018218623	0.018218623	0.007077856	4.572016626	8.746761134
GO:0006749_1	6	4238	0.001415762	0.796589477	0.017081603	0.038461538	0.038461538	0.038461538	0.006069803	12.06530588	27.16666667
GO:0006749_2	27	19203	0.00140603	0.90167107	0.047845183	0.103896104	0.103896104	0.103896104	0.031128405	34.02855748	73.89321789
GO:0006766_1	5	1833	0.002727769	0.648905908	0.009394152	0.01754386	0.01754386	0.01754386	0.004103967	3.443896265	6.431578947
GO:0006766_2	56	19204	0.002916059	0.657139686	0.006520072	0.011461318	0.010122921	0.010122921	0.005504261	2.235918846	3.471438901
GO:0006775_1	5	2851	0.001753771	0.441531975	0.002122463	0.002557545	0.002557545	0.002013693	0.002013693	1.210228655	1.45831202
GO:0006775_2	33	19204	0.001718392	0.491896694	0.002169486	0.004237288	0.00295421	0.002697495	0.001777421	1.26250944	1.719171031
GO:0006778_1	5	4939	0.001012351	0.791771382	0.003708805	0.004123711	0.004123711	0.004123711	0.004123711	3.663557715	4.073402062
GO:0006778_2	20	19204	0.00104145	0.791305254	0.005142212	0.008992806	0.008992806	0.008992806	0.003958258	4.937551917	8.634892086
GO:0006790_1	17	3457	0.004917559	0.756173051	0.051640853	0.5	0.044117647	0.028985507	0.028985507	10.50131926	8.971453287
GO:0006790_2	93	19192	0.004845769	0.640253642	0.010252709	0.023255814	0.020072993	0.012896292	0.008563439	2.115806428	4.14237501
GO:0006813_1	10	5955	0.001679261	0.38430614	0.006176185	0.045454545	0.001811922	0.001811922	0.001811922	3.677918019	1.078999819
GO:0006813_2	32	19199	0.001666753	0.521518104	0.002304824	0.005300353	0.003149606	0.00227199	0.001894119	1.382822183	1.889665354
GO:0006814_1	11	5146	0.002137583	0.752164291	0.035812952	0.2	0.1	0.035294118	0.007847534	16.75395006	46.78181818
GO:0006814_2	42	19198	0.002187728	0.610483847	0.003907896	0.008695652	0.006702413	0.004261045	0.003142283	1.786280669	3.063641006
GO:0006816_1	33	9272	0.003559103	0.835171719	0.052566335	0.25	0.117647059	0.102941176	0.025954198	14.76954722	33.05525847
GO:0006816_2	68	19176	0.003546099	0.582993418	0.006448496	0.012626263	0.012280702	0.009049774	0.005020921	1.818475884	3.463157895
GO:0006818_1	5	3210	0.001557632	0.735725429	0.011763365	0.037037037	0.037037037	0.012195122	0.003194888	7.552080141	23.77777778
GO:0006818_2	30	19204	0.001562175	0.773634436	0.016828901	0.071428571	0.033613445	0.027272727	0.01308699	10.77274081	21.51708683
GO:0006820_1	13	3075	0.004227642	0.741320404	0.016619999	0.076923077	0.014925373	0.014925373	0.010948905	3.931268946	3.530424799
GO:0006820_2	80	19196	0.004167535	0.541361294	0.006182208	0.019417476	0.008891929	0.006933744	0.005089374	1.483420751	2.133618331
GO:0006826_1	8	4965	0.001611279	0.596631027	0.003811036	0.006578947	0.006578947	0.005952381	0.002096986	2.365224228	4.083059211
GO:0006826_2	31	19201	0.001614499	0.822234001	0.015846634	0.036842105	0.036842105	0.036842105	0.012307692	9.815200458	22.81952462
GO:0006836_1	15	7859	0.00190864	0.825225225	0.040503521	0.25	0.060606061	0.042372881	0.031620553	21.22114469	31.75353535
GO:0006836_2	37	19194	0.001927686	0.701739114	0.005177129	0.010830325	0.00913242	0.005657093	0.005540897	2.685670462	4.737504628
GO:0006839_1	8	3988	0.002006018	0.550910804	0.003168316	0.004237288	0.004237288	0.003780718	0.002888087	1.579405422	2.112288136
GO:0006839_2	38	19201	0.001979064	0.705971211	0.005775161	0.015037594	0.009009009	0.0084246	0.005273732	2.918127898	4.552157421
GO:0006865_1	16	4333	0.003692592	0.801468033	0.034513483	0.088235294	0.088235294	0.051282051	0.023584906	9.3466827	23.89522059
GO:0006865_2	69	19193	0.003595061	0.682471983	0.011601731	0.026315789	0.02425107	0.02425107	0.006944444	3.227130884	6.745663545
GO:0006869_1	14	3903	0.003586984	0.721026338	0.05768113	0.5	0.181818182	0.025210084	0.009881423	16.08067504	50.68831169
GO:0006869_2	69	19195	0.003594686	0.701832394	0.009690621	0.023809524	0.014634146	0.011994669	0.010900031	2.69581849	4.071049841
GO:0006874_1	35	5032	0.006955485	0.76109094	0.041539985	0.25	0.1	0.032258065	0.027816412	5.972263013	14.37714286
GO:0006874_2	133	19174	0.006936476	0.58102638	0.01107211	0.023809524	0.014247846	0.014247846	0.010282382	1.596215248	2.054046647
GO:0006875_1	40	5018	0.007971303	0.7968863	0.060636492	0.333333333	0.185185185	0.060810811	0.038575668	7.606847896	23.23148148
GO:0006875_2	156	19169	0.00813814	0.613871143	0.013571849	0.027777778	0.016274864	0.015936255	0.013504925	1.66768439	1.999826123
GO:0006885_1	5	4114	0.001215362	0.72358238	0.003226965	0.005050505	0.005050505	0.003095975	0.003095975	2.655146542	4.155555556
GO:0006885_2	24	19204	0.00124974	0.477289712	0.002322909	0.010526316	0.004061738	0.004061738	0.001269237	1.858714181	3.250067696
GO:0006886_1	45	5148	0.008741259	0.661162279	0.01919472	0.125	0.030701754	0.017777778	0.013912076	2.195875938	3.512280702
GO:0006886_2	168	19164	0.008766437	0.723342446	0.021941995	0.031380753	0.030444965	0.030444965	0.021439133	2.502954666	3.472900636
GO:0006887_1	23	8341	0.002757463	0.653240223	0.015970775	0.076923077	0.035714286	0.024	0.004240459	5.791836094	12.95186335
GO:0006887_2	53	19186	0.002762431	0.665759741	0.005832296	0.007715388	0.007715388	0.007715388	0.00638902	2.111290972	2.792970424
GO:0006892_1	10	5335	0.001874414	0.671624413	0.013296356	0.032258065	0.032258065	0.032258065	0.003139717	7.093605779	17.20967742
GO:0006892_2	36	19199	0.001875098	0.79730905	0.01062512	0.1	0.014705882	0.012875536	0.007503949	5.66643556	7.842728758
GO:0006897_1	32	5982	0.005349381	0.74799895	0.056203279	0.5	0.106382979	0.050632911	0.030716724	10.5065005	19.88696809
GO:0006897_2	102	19177	0.005318872	0.727158533	0.015325114	0.035714286	0.025751073	0.019283747	0.014951121	2.881271747	4.841454178
GO:0006898_1	9	5071	0.001774798	0.609069757	0.002937481	0.003032929	0.003032929	0.003032929	0.003032929	1.655107371	1.708886963
GO:0006898_2	34	19200	0.001770833	0.658450013	0.007054242	0.038461538	0.018099548	0.005594406	0.004072398	3.983572212	10.22092095
GO:0006900_1	7	9757	0.000717434	0.725860806	0.006331329	0.020833333	0.020833333	0.006355932	0.00591716	8.824967854	29.03869048
GO:0006900_2	14	19202	0.000729091	0.78181676	0.005466974	0.008316008	0.008316008	0.008316008	0.0064	7.498345304	11.40599941
GO:0006909_1	11	6505	0.001691007	0.70973206	0.007540823	1	0.023529412	0.012383901	0.010928962	4.45936848	13.9144385
GO:0006909_2	32	19198	0.00166684	0.753459903	0.007559878	0.03030303	0.017699115	0.009358289	0.005110274	4.535454041	10.61836283
GO:0006913_1	26	5122	0.005076142	0.748845248	0.013312475	0.029411765	0.021052632	0.012915129	0.011986301	2.622557504	4.147368421
GO:0006913_2	100	19183	0.005212949	0.7440109	0.016263976	0.023809524	0.023809524	0.023809524	0.016269961	3.11991849	4.567380952
GO:0006914_1	5	3973	0.001258495	0.691381048	0.002742446	0.003115265	0.003115265	0.003115265	0.002583979	2.179147892	2.475389408
GO:0006914_2	24	19204	0.00124974	0.792092457	0.005143028	0.00990099	0.006980803	0.006980803	0.004998334	4.115279305	5.585805701
GO:0006916_1	44	7600	0.005789474	0.686778117	0.031859352	0.166666667	0.094339623	0.044534413	0.013127854	5.502979038	16.29502573
GO:0006916_2	112	19165	0.005843986	0.616979141	0.009667894	0.013908206	0.013003096	0.012427506	0.008803472	1.654332119	2.2250387
GO:0006917_1	69	6504	0.010608856	0.688442958	0.03377568	0.083333333	0.083333333	0.060836502	0.019858156	3.183724921	7.855072464
GO:0006917_2	203	19140	0.010606061	0.638433999	0.016404449	0.018682711	0.018682711	0.018682711	0.017078725	1.546705191	1.761512711
GO:0006919_1	15	7270	0.002063274	0.59558006	0.012262021	0.068965517	0.068965517	0.005540166	0.002930403	5.942993067	33.42528736
GO:0006919_2	39	19194	0.002031885	0.533178055	0.002639897	0.004694836	0.003326278	0.003326278	0.002439591	1.299235542	1.637040311
GO:0006921_1	6	5494	0.0010921	0.683187561	0.004823942	0.009803922	0.009803922	0.009756098	0.003241491	4.417123189	8.977124183
GO:0006921_2	21	19203	0.001093579	0.713563311	0.003092893	0.014705882	0.003415301	0.003415301	0.002255639	2.828229752	3.1230484
GO:0006935_1	40	4819	0.008300477	0.78083281	0.040914988	0.2	0.050359712	0.045801527	0.027741083	4.929233166	6.067086331
GO:0006935_2	159	19169	0.008294642	0.665061421	0.0179143	0.028409091	0.023671498	0.023671498	0.01919963	2.159743446	2.853829794
GO:0006936_1	31	8059	0.003846631	0.756851021	0.097027104	0.5	0.363636364	0.12962963	0.023289665	25.22391721	94.53372434
GO:0006936_2	74	19178	0.003858588	0.692345455	0.020705281	1	0.052401747	0.043859649	0.009303435	5.3660254	13.58054998
GO:0006937_1	13	5125	0.002536585	0.683971349	0.052150452	0.25	0.1	0.1	0.009589041	20.55931282	39.42307692
GO:0006937_2	49	19196	0.002552615	0.620816604	0.008151899	0.071428571	0.008264463	0.006681514	0.004095467	3.193548064	3.237645471
GO:0006939_1	8	7019	0.001139763	0.747325631	0.007744363	0.012232416	0.012232416	0.012232416	0.007122507	6.794710463	10.7324159
GO:0006939_2	22	19201	0.001145774	0.502137755	0.001666091	0.003618818	0.003618818	0.00148423	0.001289442	1.454118908	3.158405527
GO:0006940_1	5	3242	0.001542258	0.089650911	0.001549427	0.001549427	0.001549427	0.001549427	0.001549427	1.00464828	1.00464828
GO:0006940_2	29	19204	0.001510102	0.53825653	0.002005922	0.003333333	0.002581756	0.002453988	0.001820621	1.32833546	1.709656359
GO:0006941_1	14	11768	0.001189667	0.610940956	0.007542685	0.025	0.024793388	0.024793388	0.002057084	6.340165641	20.84061393
GO:0006941_2	23	19195	0.001198229	0.720099058	0.032435909	0.285714286	0.046875	0.014251781	0.00508044	27.06988176	39.12024457
GO:0006944_1	7	4635	0.001510248	0.517687369	0.002344905	0.004032258	0.004032258	0.002063679	0.002063679	1.552661958	2.669930876
GO:0006944_2	29	19202	0.001510259	0.747665989	0.004157988	0.005400914	0.005400914	0.005400914	0.003964059	2.753161448	3.576150022
GO:0006952_1	58	5632	0.010298295	0.801674647	0.142120979	1	0.5	0.184615385	0.065789474	13.80043713	48.55172414
GO:0006952_2	196	19151	0.010234453	0.727227483	0.035148464	0.075	0.050660793	0.05	0.037950664	3.434327697	4.950024724
GO:0006954_1	21	4271	0.004916881	0.796436975	0.034513105	0.133333333	0.036809816	0.036809816	0.033149171	7.019308093	7.486415425
GO:0006954_2	93	19188	0.004846779	0.664817959	0.017170426	0.125	0.04	0.017490494	0.011607534	3.542646589	8.252903226
GO:0006955_1	28	3991	0.007015786	0.757002271	0.109956578	0.363636364	0.363636364	0.181818182	0.040920716	15.6727394	51.83116883
GO:0006955_2	137	19181	0.007142485	0.674786166	0.018845744	0.034567901	0.034567901	0.026181818	0.019731198	2.638541667	4.839758493
GO:0006970_1	6	5389	0.001113379	0.573967428	0.001965552	0.002857143	0.002857143	0.002857143	0.001519757	1.765393448	2.566190476
GO:0006970_2	21	19203	0.001093579	0.542942044	0.00153956	0.003205128	0.001639942	0.001639942	0.001547988	1.407817261	1.499609538
GO:0006974_1	58	5241	0.01106659	0.765779372	0.096320973	1	0.466666667	0.129032258	0.026570048	8.70376244	42.16896552
GO:0006974_2	211	19151	0.011017701	0.77157399	0.031576064	0.044267877	0.044267877	0.043564356	0.030456853	2.865939386	4.017886826
GO:0006979_1	33	5707	0.005782373	0.683965136	0.014736274	0.034482759	0.027932961	0.021645022	0.01084991	2.548482309	4.830709328
GO:0006979_2	111	19176	0.005788486	0.654291743	0.011184639	0.016764459	0.016764459	0.014583333	0.011001305	1.932221948	2.896173625
GO:0006984_1	7	4553	0.001537448	0.777858086	0.014638772	0.071428571	0.071428571	0.009803922	0.00371471	9.521475271	46.45918367
GO:0006984_2	29	19202	0.001510259	0.841735055	0.008716332	0.012629162	0.012629162	0.012629162	0.008600917	5.771414171	8.36224712
GO:0006997_1	7	5416	0.001292467	0.648337427	0.013658575	0.043478261	0.043478261	0.041666667	0.002564103	10.56783485	33.63975155
GO:0006997_2	25	19202	0.001301948	0.679534859	0.002584159	0.002966479	0.002966479	0.002966479	0.002723806	1.984841092	2.278493029
GO:0007005_1	35	7011	0.004992155	0.695457896	0.012922994	0.022727273	0.019642857	0.019642857	0.009822264	2.588660277	3.934744898
GO:0007005_2	96	19174	0.00500678	0.716594376	0.011299486	0.017492711	0.014324082	0.013491635	0.012018641	2.256836944	2.860937034
GO:0007006_1	6	5405	0.001110083	0.513335803	0.001465045	0.001519295	0.001519295	0.001519295	0.001519295	1.319760998	1.368631622
GO:0007006_2	21	19203	0.001093579	0.729257588	0.003380768	0.005882353	0.005882353	0.00464684	0.003060657	3.091470836	5.378991597
GO:0007015_1	26	10419	0.002495441	0.656736413	0.025374175	0.5	0.010869565	0.009625668	0.00812065	10.1682127	4.355769231
GO:0007015_2	48	19183	0.002502216	0.655727942	0.007030717	0.083333333	0.00998004	0.008130081	0.004757374	2.809796834	3.988481371
GO:0007017_1	42	6136	0.00684485	0.729765421	0.02440806	0.055555556	0.051724138	0.051724138	0.013758599	3.565901272	7.556650246
GO:0007017_2	131	19167	0.006834664	0.731116134	0.016299368	0.021370207	0.021370207	0.021370207	0.015185857	2.384809028	3.126738668
GO:0007018_1	12	8230	0.00145808	0.733836294	0.0090154	0.058823529	0.016949153	0.005016722	0.00295733	6.183061679	11.62429379
GO:0007018_2	28	19197	0.001458561	0.649743261	0.002939459	0.00477327	0.00477327	0.00477327	0.00277687	2.01531437	3.272587794
GO:0007030_1	5	4742	0.001054407	0.899134473	0.018411836	0.055555556	0.055555556	0.014705882	0.011363636	17.46178528	52.68888889
GO:0007030_2	20	19204	0.00104145	0.761465284	0.005135518	0.016666667	0.016483516	0.00427716	0.002860858	4.931124098	15.82747253
GO:0007031_1	8	11074	0.000722413	0.801791524	0.002909564	0.004065041	0.004065041	0.004065041	0.002222928	4.027564067	5.62703252
GO:0007031_2	14	19201	0.000729129	0.804611009	0.00350376	0.010582011	0.010582011	0.00253936	0.00253936	4.805406748	14.51322751
GO:0007044_1	9	8255	0.001090248	0.699679306	0.017674047	0.125	0.125	0.015625	0.002300613	16.21102879	114.6527778
GO:0007044_2	21	19200	0.00109375	0.67348464	0.003907581	0.009242144	0.009242144	0.009242144	0.002092846	3.572645918	8.449960391
GO:0007050_1	13	5576	0.00233142	0.502758611	0.003208565	0.005494505	0.005494505	0.003329634	0.002953119	1.376227716	2.356720203
GO:0007050_2	45	19196	0.002344238	0.628982531	0.004016115	0.012987013	0.004077472	0.00405515	0.003698681	1.713185446	1.739358931
GO:0007051_1	7	4276	0.001637044	0.854264967	0.018650654	0.047619048	0.047619048	0.033333333	0.014440433	11.3928851	29.08843537
GO:0007051_2	32	19202	0.001666493	0.804293818	0.006970405	0.016759777	0.008639309	0.007930786	0.006263048	4.182678789	5.18412527
GO:0007059_1	15	4100	0.003658537	0.819388005	0.030237365	0.095238095	0.095238095	0.055555556	0.01399689	8.264879687	26.03174603
GO:0007059_2	69	19194	0.003594873	0.877770579	0.034773081	0.062992126	0.062992126	0.057692308	0.030017153	9.672963949	17.52276618
GO:0007067_1	8	3094	0.00258565	0.784672715	0.014205705	0.052631579	0.052631579	0.012145749	0.009380863	5.494056453	20.35526316
GO:0007067_2	50	19201	0.002604031	0.864430056	0.023847831	0.076923077	0.052941176	0.038596491	0.018867925	9.158043895	20.33047059
GO:0007088_1	6	2907	0.002063983	0.482764564	0.00312569	0.004739336	0.004739336	0.004524887	0.002372479	1.514396832	2.296208531
GO:0007088_2	40	19203	0.002083008	0.544850754	0.002763098	0.003566334	0.003566334	0.003210846	0.002955003	1.326494508	1.712107703
GO:0007093_1	11	5408	0.002034024	0.659541496	0.005490088	0.012820513	0.009036145	0.009036145	0.003765465	2.699126755	4.442497262
GO:0007093_2	39	19198	0.002031462	0.758414403	0.005599394	0.008264463	0.00794702	0.005847953	0.005847953	2.756337546	3.911971472
GO:0007126_1	15	5439	0.00275786	0.825307276	0.034694112	0.25	0.03960396	0.03960396	0.019753086	12.58008495	14.36039604
GO:0007126_2	53	19194	0.00276128	0.678396566	0.01114633	0.041666667	0.02303263	0.02303263	0.00596817	4.036653843	8.341288524
GO:0007127_1	8	3973	0.002013592	0.930800757	0.053325044	0.105263158	0.105263158	0.105263158	0.031847134	26.48255015	52.27631579
GO:0007127_2	38	19201	0.001979064	0.73474239	0.014121349	0.111111111	0.022123894	0.021220159	0.004702515	7.13536878	11.17897066
GO:0007140_1	7	10404	0.000672818	0.748031712	0.009643549	0.041666667	0.041666667	0.01369863	0.002183406	14.33306962	61.92857143
GO:0007140_2	13	19202	0.000677013	0.615388624	0.001630984	0.003496503	0.003460208	0.003460208	0.000983607	2.409088345	5.110992813
GO:0007155_1	55	4952	0.011106624	0.782909759	0.037222624	0.049723757	0.049723757	0.047457627	0.039215686	3.351389738	4.476946258
GO:0007155_2	216	19154	0.011277018	0.706386679	0.026651273	0.035949367	0.035949367	0.035949367	0.027661151	2.363326274	3.187843413
GO:0007156_1	7	6396	0.001094434	0.718780046	0.003864747	0.005263158	0.005263158	0.005263158	0.005263158	3.531274663	4.809022556
GO:0007156_2	21	19202	0.001093636	0.792637059	0.007570972	0.0125	0.011273957	0.011273957	0.009353079	6.92275261	10.30869168
GO:0007160_1	13	6326	0.002055011	0.734857254	0.01207085	0.037037037	0.026785714	0.026785714	0.00569395	5.873861215	13.03434066
GO:0007160_2	40	19196	0.002083767	0.663416162	0.005540825	0.009395973	0.009395973	0.008458035	0.00470009	2.6590421	4.509127517
GO:0007162_1	11	4656	0.002362543	0.574126627	0.010575031	0.041666667	0.024390244	0.019480519	0.003078502	4.476122264	10.32372506
GO:0007162_2	45	19198	0.002343994	0.594510869	0.004720947	0.011764706	0.011764706	0.005985784	0.002971911	2.014060952	5.019084967
GO:0007163_1	13	5655	0.002298851	0.715444605	0.023458636	0.083333333	0.057692308	0.057692308	0.006487488	10.20450668	25.09615385
GO:0007163_2	44	19196	0.002292144	0.700322065	0.006938827	0.013333333	0.011454754	0.011454754	0.006388076	3.027221192	4.997396647
GO:0007169_1	52	7067	0.007358143	0.742559899	0.049643419	0.333333333	0.109090909	0.052419355	0.02869288	6.746731512	14.82587413
GO:0007169_2	142	19157	0.007412434	0.664959465	0.014236102	0.017910448	0.017384106	0.017384106	0.015719208	1.920570505	2.345262802
GO:0007178_1	19	4332	0.004385965	0.80669213	0.0154499	0.037037037	0.037037037	0.013554217	0.013064133	3.522577266	8.444444444
GO:0007178_2	86	19190	0.004481501	0.641956756	0.009707258	0.014757969	0.014757969	0.014757969	0.008342814	2.166072941	3.293086406
GO:0007179_1	15	7673	0.001954907	0.755314704	0.006465641	0.017241379	0.009756098	0.007	0.004743833	3.307390924	4.990569106
GO:0007179_2	38	19194	0.001979785	0.632151806	0.004948334	0.010471204	0.010471204	0.009443861	0.004046126	2.499429725	5.289060347
GO:0007186_1	48	3948	0.012158055	0.777970085	0.068567495	1	0.11627907	0.083333333	0.057522124	5.639676485	9.563953488
GO:0007186_2	237	19161	0.012368874	0.627272358	0.022177974	0.044776119	0.027593819	0.026029342	0.02369754	1.793047123	2.230907872
GO:0007187_1	15	4403	0.003406768	0.818398663	0.037168159	0.076923077	0.076923077	0.058139535	0.030418251	10.91009369	22.57948718
GO:0007187_2	65	19194	0.003386475	0.58469581	0.00599271	0.016949153	0.007650273	0.007650273	0.005614373	1.769601218	2.259066835
GO:0007188_1	14	4721	0.002965473	0.761859237	0.032254482	0.086956522	0.086956522	0.057692308	0.02027027	10.87667207	29.32298137
GO:0007188_2	56	19195	0.002917426	0.586042523	0.005199428	0.02	0.007968127	0.005684125	0.004114059	1.782196859	2.731217985
GO:0007189_1	9	6203	0.001450911	0.774136261	0.01715865	0.035714286	0.035714286	0.034482759	0.021645022	11.82612318	24.61507937
GO:0007189_2	28	19200	0.001458333	0.549536526	0.002161764	0.005586592	0.004267425	0.002155947	0.001840039	1.482352448	2.926234505
GO:0007190_1	11	6743	0.001631321	0.74536812	0.024217156	0.066666667	0.066666667	0.040816327	0.018575851	14.84511652	40.86666667
GO:0007190_2	31	19198	0.001614752	0.559269376	0.002863123	0.011494253	0.003219316	0.003219316	0.002080624	1.773104302	1.993691179
GO:0007193_1	6	3862	0.001553599	0.574732019	0.049031895	0.2	0.2	0.08	0.001662971	31.56019615	128.7333333
GO:0007193_2	30	19203	0.001562256	0.480987152	0.001924306	0.003053435	0.003053435	0.001744924	0.001740265	1.231748275	1.954503817
GO:0007194_1	7	4193	0.001669449	0.657429527	0.040528595	0.111111111	0.111111111	0.090909091	0.016806723	24.2766285	66.55555556
GO:0007194_2	32	19202	0.001666493	0.494186881	0.00282401	0.006818182	0.006066734	0.004102564	0.001710773	1.694582547	3.640419616
GO:0007200_1	6	4647	0.001291156	0.470408676	0.002723314	0.007246377	0.007246377	0.00286944	0.001556017	2.109206649	5.612318841
GO:0007200_2	25	19203	0.00130188	0.576174784	0.002101678	0.003412969	0.003412969	0.002678273	0.001816404	1.614340874	2.621569966
GO:0007202_1	9	5965	0.001508801	0.65508171	0.020199872	0.055555556	0.055555556	0.055555556	0.003541076	13.38802634	36.82098765
GO:0007202_2	29	19200	0.001510417	0.576078452	0.002599953	0.005095541	0.005095541	0.003058104	0.002400768	1.721348169	3.373599824
GO:0007204_1	19	4757	0.003994114	0.781197929	0.031437366	0.090909091	0.090909091	0.045751634	0.018320611	7.870923753	22.76076555
GO:0007204_2	76	19190	0.003960396	0.526450714	0.007079308	0.019292605	0.012184508	0.011913626	0.004218519	1.787525371	3.076588338
GO:0007215_1	7	8806	0.000794913	0.761920998	0.008573945	0.024390244	0.024390244	0.015748031	0.004188482	10.78602258	30.68292683
GO:0007215_2	15	19202	0.000781169	0.656771078	0.003387043	0.020408163	0.00623053	0.002779708	0.002727583	4.335866091	7.975908619
GO:0007229_1	7	7876	0.000888776	0.584408983	0.001726648	0.002475248	0.002475248	0.002475248	0.001314406	1.942725585	2.785007072
GO:0007229_2	17	19202	0.000885324	0.735151543	0.003274284	0.005464481	0.005464481	0.00472255	0.003142857	3.698400244	6.172291868
GO:0007249_1	14	8340	0.001678657	0.77384098	0.021899683	0.090909091	0.08	0.053571429	0.004195271	13.04595392	47.65714286
GO:0007249_2	32	19195	0.001667101	0.621453126	0.005014723	0.055555556	0.005788712	0.004922644	0.002733119	3.008050458	3.472322721
GO:0007254_1	16	9816	0.001629992	0.68098852	0.008554789	0.033333333	0.033333333	0.011904762	0.003323486	5.248362832	20.45
GO:0007254_2	31	19193	0.001615172	0.491358906	0.001734629	0.001746555	0.001746555	0.001746555	0.001746555	1.073959402	1.081343157
GO:0007257_1	9	15701	0.000573212	0.548163254	0.000848242	0.000915919	0.000915919	0.000915919	0.000915919	1.479804605	1.597870998
GO:0007257_2	11	19200	0.000572917	0.679982376	0.001119579	0.001239669	0.001239669	0.001239669	0.001239669	1.954174441	2.163786627
GO:0007259_1	7	7099	0.000986054	0.785815003	0.0248703	0.068965517	0.068965517	0.068965517	0.014869888	25.22203678	69.9408867
GO:0007259_2	19	19202	0.00098948	0.648688395	0.00261686	0.014925373	0.002685079	0.002685079	0.001808973	2.644681251	2.71362526
GO:0007264_1	32	6961	0.004597041	0.751348499	0.016101926	0.032894737	0.032894737	0.027027027	0.012022631	3.502672067	7.155633224
GO:0007264_2	87	19177	0.004536685	0.720035163	0.012130203	0.017010936	0.017010936	0.015332198	0.015332198	2.673803468	3.749640368
GO:0007265_1	22	5798	0.003794412	0.699272853	0.00914434	0.015625	0.013157895	0.013157895	0.008	2.409949177	3.467703349
GO:0007265_2	73	19187	0.003804659	0.687001997	0.009869589	0.017329256	0.017329256	0.017329256	0.007261411	2.594079611	4.554745647
GO:0007266_1	7	4740	0.001476793	0.708067973	0.011731303	0.032258065	0.032258065	0.028985507	0.002862595	7.943768247	21.84331797
GO:0007266_2	29	19202	0.001510259	0.737542197	0.007261196	0.025862069	0.025862069	0.008124077	0.005910987	4.807913261	17.12425684
GO:0007268_1	60	7481	0.008020318	0.837530881	0.085855969	0.5	0.155844156	0.142857143	0.073394495	10.70480834	19.43116883
GO:0007268_2	152	19149	0.007937751	0.713548954	0.021103585	0.031007752	0.031007752	0.029859485	0.021394832	2.658635195	3.906364749
GO:0007269_1	15	11448	0.001310273	0.83524301	0.03672524	0.25	0.075	0.024752475	0.017738359	28.02870286	57.24
GO:0007269_2	25	19194	0.00130249	0.769671866	0.005279703	0.00931677	0.00931677	0.00931677	0.004651163	4.053544823	7.153043478
GO:0007270_1	10	7320	0.00136612	0.733953488	0.018145823	0.028985507	0.028985507	0.028985507	0.028985507	13.2827426	21.2173913
GO:0007270_2	26	19199	0.001354237	0.672105003	0.004814339	0.015625	0.011320755	0.006224066	0.003483454	3.555018912	8.359506531
GO:0007272_1	13	6720	0.001934524	0.690461171	0.029328403	0.166666667	0.166666667	0.008264463	0.003897791	15.16052821	86.15384615
GO:0007272_2	37	19196	0.001927485	0.647235157	0.003404985	0.004016064	0.00376336	0.00376336	0.00376336	1.766543012	1.952471815
GO:0007276_1	51	5824	0.008756868	0.703389341	0.033404116	0.086956522	0.063636364	0.063636364	0.020074349	3.814619053	7.267023173
GO:0007276_2	169	19158	0.00882138	0.591330203	0.013654762	0.043010753	0.016884114	0.016129032	0.011361002	1.547916769	1.913999101
GO:0007281_1	25	6973	0.003585257	0.55347726	0.008481021	0.045454545	0.025641026	0.007142857	0.004539386	2.365526244	7.151794872
GO:0007281_2	69	19184	0.003596747	0.567464659	0.00792499	0.142857143	0.009009009	0.005307206	0.005082592	2.203376883	2.504765635
GO:0007283_1	39	6639	0.005874379	0.744553225	0.043827753	0.136363636	0.107142857	0.076923077	0.02621232	7.460832168	18.23901099
GO:0007283_2	111	19170	0.005790297	0.653555176	0.01024979	0.017660044	0.014084507	0.012987013	0.008653326	1.770166451	2.432432432
GO:0007286_1	10	5392	0.001854599	0.686919361	0.012477871	0.025862069	0.025862069	0.025862069	0.004470939	6.728068152	13.94482759
GO:0007286_2	36	19199	0.001875098	0.709745922	0.013356783	0.1	0.047619048	0.006451613	0.004763099	7.123246562	25.39550265
GO:0007292_1	10	4412	0.002266546	0.545820082	0.003389973	0.005376344	0.00390625	0.00390625	0.002991027	1.495655988	1.7234375
GO:0007292_2	44	19199	0.002291786	0.423446287	0.002369987	0.002718869	0.002718869	0.002493075	0.00230608	1.034122324	1.18635375
GO:0007338_1	6	6430	0.000933126	0.840001038	0.007216657	0.010928962	0.010928962	0.010928962	0.005517241	7.733850607	11.71220401
GO:0007338_2	18	19203	0.000937354	0.528766687	0.001663079	0.004048583	0.003824092	0.002163722	0.00114969	1.774228609	4.079668579
GO:0007346_1	41	6106	0.006714707	0.68772847	0.028278979	0.111111111	0.058333333	0.052941176	0.016759777	4.211498621	8.687398374
GO:0007346_2	131	19168	0.006834307	0.642760763	0.011367	0.018181818	0.01343033	0.012587413	0.012073864	1.663226364	1.965134111
GO:0007368_1	13	5690	0.00228471	0.565615642	0.022204907	0.08	0.08	0.040540541	0.002646041	9.71891709	35.01538462
GO:0007368_2	44	19196	0.002292144	0.653443505	0.005365709	0.009411765	0.00929368	0.008727273	0.004863222	2.34091263	4.05457925
GO:0007369_1	11	2883	0.00381547	0.702804507	0.039915953	0.333333333	0.02739726	0.013333333	0.007028754	10.46160852	7.180572852
GO:0007369_2	72	19198	0.003750391	0.644403488	0.007427641	0.013636364	0.011965812	0.011843079	0.00620181	1.980497815	3.190550807
GO:0007409_1	54	6973	0.007744156	0.849274408	0.045530373	0.166666667	0.076923077	0.063492063	0.042089985	5.87932021	9.933048433
GO:0007409_2	148	19155	0.007726442	0.751456789	0.024182393	0.031390135	0.031390135	0.031390135	0.028091937	3.129822588	4.062689371
GO:0007411_1	23	5097	0.004512458	0.796361673	0.079177074	0.307692308	0.307692308	0.138888889	0.022082019	17.54632816	68.18729097
GO:0007411_2	86	19186	0.004482435	0.744493486	0.018642464	0.052631579	0.026209677	0.026209677	0.025360231	4.159003607	5.847196174
GO:0007420_1	77	6736	0.011431116	0.831911893	0.119861533	0.411764706	0.363636364	0.223684211	0.058479532	10.48554916	31.81109799
GO:0007420_2	218	19132	0.011394522	0.724849949	0.034879899	0.131578947	0.058355438	0.040302267	0.032102273	3.061111176	5.121358869
GO:0007422_1	5	3074	0.001626545	0.537113066	0.004648452	0.014285714	0.014285714	0.002729754	0.002729754	2.857868244	8.782857143
GO:0007422_2	31	19204	0.001614247	0.489862256	0.002219804	0.004862237	0.004428698	0.001853759	0.001668558	1.375133043	2.743506957
GO:0007423_1	65	5630	0.011545293	0.778959154	0.093937145	0.6	0.25	0.120967742	0.046511628	8.136401904	21.65384615
GO:0007423_2	219	19144	0.011439616	0.684010061	0.026796907	0.053571429	0.038095238	0.038095238	0.024241303	2.3424657	3.330115242
GO:0007431_1	6	5331	0.001125492	0.684037559	0.027329698	0.125	0.125	0.012195122	0.012195122	24.28243658	111.0625
GO:0007431_2	21	19203	0.001093579	0.599853037	0.002715563	0.005107252	0.005107252	0.005107252	0.002545118	2.483188288	4.670217423
GO:0007435_1	6	6016	0.00099734	0.665696062	0.006274627	0.010638298	0.010638298	0.010638298	0.00351803	6.291359496	10.66666667
GO:0007435_2	19	19203	0.000989429	0.593191695	0.003200018	0.00655308	0.00655308	0.00655308	0.002586653	3.234207903	6.623094433
GO:0007492_1	6	3253	0.001844451	0.602607535	0.006374853	0.010526316	0.010526316	0.010526316	0.002232143	3.45623257	5.707017544
GO:0007492_2	35	19203	0.001822632	0.581786609	0.002668665	0.004273504	0.003071672	0.003071672	0.003071672	1.464181996	1.685294978
GO:0007498_1	11	3978	0.002765209	0.775969934	0.029877102	1	0.181818182	0.034090909	0.01986755	10.80464642	65.75206612
GO:0007498_2	53	19198	0.002760704	0.625203881	0.005626122	0.018867925	0.010948905	0.007968127	0.004406724	2.037930091	3.965982647
GO:0007507_1	65	6732	0.009655377	0.847591467	0.126460355	1	0.388888889	0.144329897	0.068322981	13.09740165	40.27692308
GO:0007507_2	185	19144	0.009663602	0.745289622	0.031551611	0.136363636	0.045064378	0.03503036	0.031114085	3.264994816	4.663310521
GO:0007517_1	41	8234	0.004979354	0.80455356	0.022775674	0.058823529	0.034013605	0.029411765	0.023385301	4.57402191	6.830927493
GO:0007517_2	95	19168	0.004956177	0.668600143	0.011341388	0.023640662	0.023640662	0.015232292	0.00910144	2.28833387	4.769939032
GO:0007519_1	25	9095	0.002748763	0.664996692	0.00726154	0.013793103	0.013793103	0.011472275	0.00554895	2.641748079	5.017931034
GO:0007519_2	53	19184	0.002762719	0.64534101	0.004783955	0.006954103	0.00630517	0.005319149	0.004547334	1.731611273	2.282233696
GO:0007528_1	12	12956	0.000926212	0.652149001	0.008567885	0.058823529	0.009803922	0.009803922	0.001769017	9.250460133	10.58496732
GO:0007528_2	18	19197	0.000937647	0.722726246	0.00302456	0.004447268	0.004447268	0.004447268	0.002908668	3.225693077	4.743011436
GO:0007548_1	40	6633	0.006030454	0.736095101	0.031301382	0.086956522	0.065789474	0.053254438	0.027962716	5.190551605	10.90953947
GO:0007548_2	116	19169	0.006051437	0.573319072	0.008298043	0.00990099	0.00990099	0.00990099	0.008698092	1.371251541	1.636138614
GO:0007565_1	14	9183	0.001524556	0.5945967	0.004372698	0.007886435	0.007886435	0.007886435	0.002217295	2.868177692	5.17293826
GO:0007565_2	29	19195	0.00151081	0.613494802	0.002440523	0.003308519	0.003308519	0.003308519	0.002281369	1.61537397	2.189897607
GO:0007568_1	24	9468	0.002534854	0.625873571	0.007075434	0.020134228	0.020134228	0.014084507	0.003632479	2.791258644	7.94295302
GO:0007568_2	49	19185	0.002554079	0.606412318	0.004166794	0.00862069	0.005067568	0.004860804	0.004007442	1.631427353	1.984107832
GO:0007569_1	17	13597	0.001250276	0.709395305	0.005505441	0.025641026	0.012987013	0.007130125	0.00289296	4.40338103	10.38731856
GO:0007569_2	24	19192	0.001250521	0.64483775	0.002593973	0.004680187	0.004680187	0.003262643	0.002173238	2.074313459	3.742589704
GO:0007584_1	9	2564	0.00351014	0.632180909	0.011632099	0.045454545	0.045454545	0.01171875	0.00748503	3.31385562	12.94949495
GO:0007584_2	68	19200	0.003541667	0.59071574	0.004867381	0.005311778	0.005311778	0.005311778	0.005034539	1.374319355	1.499796223
GO:0007585_1	6	6473	0.000926927	0.690428328	0.004165498	0.012345679	0.012345679	0.004524887	0.002779708	4.493878346	13.31893004
GO:0007585_2	18	19203	0.000937354	0.560979353	0.001553603	0.005586592	0.002234637	0.001232742	0.001232742	1.657435972	2.383985102
GO:0007588_1	5	5184	0.000964506	0.943386754	0.018959929	0.038461538	0.038461538	0.025	0.012383901	19.65765388	39.87692308
GO:0007588_2	18	19204	0.000937305	0.361939261	0.001070881	0.001702611	0.001702611	0.000944535	0.000944535	1.142510818	1.816496406
GO:0007589_1	12	8453	0.001419614	0.47152786	0.003345442	0.01754386	0.006944444	0.001590387	0.001590387	2.356584888	4.891782407
GO:0007589_2	27	19197	0.00140647	0.40610715	0.001543433	0.001839926	0.001839926	0.001839926	0.001465201	1.097380733	1.308187672
GO:0007595_1	9	12328	0.000730045	0.444958555	0.002543059	0.016393443	0.016393443	0.000811762	0.000811762	3.483426285	22.45537341
GO:0007595_2	14	19200	0.000729167	0.518916323	0.001284035	0.002548853	0.002548853	0.002548853	0.000897465	1.760962056	3.495569851
GO:0007596_1	8	3542	0.002258611	0.561544992	0.005687955	0.016393443	0.016393443	0.011299435	0.00296846	2.518341983	7.258196721
GO:0007596_2	42	19201	0.002187386	0.650231521	0.00529203	0.01826484	0.005681818	0.005681818	0.003963964	2.419339868	2.597537879
GO:0007599_1	9	4021	0.002238249	0.592057162	0.008163642	0.023529412	0.023529412	0.023529412	0.002944063	3.647334012	10.5124183
GO:0007599_2	43	19200	0.002239583	0.647369169	0.005549625	0.016528926	0.00853971	0.00853971	0.003786575	2.4779721	3.813079658
GO:0007600_1	48	5769	0.008320333	0.715219513	0.036575777	0.081632653	0.081632653	0.081632653	0.020689655	4.395951192	9.81122449
GO:0007600_2	160	19161	0.008350295	0.537148374	0.010184766	0.012462908	0.012462908	0.01212938	0.009930121	1.219689442	1.492511128
GO:0007601_1	13	5045	0.002576809	0.824354898	0.042487676	0.142857143	0.076923077	0.076923077	0.041666667	16.48848676	29.85207101
GO:0007601_2	49	19196	0.002552615	0.692288343	0.008048892	0.055555556	0.010060362	0.010060362	0.0058099	3.153194658	3.94119821
GO:0007605_1	21	7281	0.002884219	0.618070314	0.009517941	0.023391813	0.023391813	0.021551724	0.004070556	3.300006012	8.110275689
GO:0007605_2	56	19188	0.002918491	0.494646217	0.003380064	0.004171633	0.004171633	0.003830602	0.002943463	1.158154685	1.429380215
GO:0007606_1	8	4740	0.001687764	0.499075444	0.00648881	0.034482759	0.034482759	0.004926108	0.002116722	3.844620132	20.43103448
GO:0007606_2	32	19201	0.00166658	0.301958892	0.001731227	0.001731227	0.001731227	0.001731227	0.001731227	1.038790305	1.038790305
GO:0007608_1	6	6727	0.000891928	0.611664931	0.014028683	0.076923077	0.076923077	0.001740644	0.001377094	15.72849181	86.24358974
GO:0007608_2	17	19203	0.000885278	0.302043156	0.000896719	0.000896719	0.000896719	0.000896719	0.000896719	1.012923304	1.012923304
GO:0007611_1	24	4790	0.005010438	0.765614072	0.046622562	0.125	0.125	0.095238095	0.034300792	9.305086418	24.94791667
GO:0007611_2	96	19185	0.005003909	0.650319447	0.010253664	0.020979021	0.018404908	0.014825797	0.00876306	2.049130726	3.678105828
GO:0007612_1	11	3834	0.002869066	0.80479395	0.048354388	0.142857143	0.081081081	0.081081081	0.038961039	16.85370225	28.26044226
GO:0007612_2	57	19198	0.002969059	0.629365457	0.006962307	0.0625	0.010248902	0.00974026	0.005076142	2.344953986	3.451902083
GO:0007613_1	11	5181	0.002123142	0.668630209	0.050947742	0.333333333	0.078947368	0.078947368	0.004237288	23.99638628	37.18421053
GO:0007613_2	41	19198	0.002135639	0.542198801	0.004489835	0.016666667	0.010989011	0.004320691	0.00259901	2.102337978	5.145537389
GO:0007618_1	5	5393	0.000927128	0.698106904	0.006977566	0.025641026	0.025641026	0.003478261	0.002926829	7.526003157	27.65641026
GO:0007618_2	18	19204	0.000937305	0.5271668	0.001557155	0.004237288	0.00210084	0.00210084	0.001129305	1.661311502	2.241363212
GO:0007626_1	36	7383	0.004876067	0.721719371	0.018592804	0.039370079	0.039370079	0.026086957	0.014357502	3.81307426	8.074146982
GO:0007626_2	95	19173	0.004954884	0.597330626	0.009690539	0.02919708	0.015846539	0.015015015	0.006533436	1.955754852	3.198165138
GO:0007628_1	8	6646	0.001203732	0.533255499	0.005396945	0.016260163	0.016260163	0.016260163	0.001385681	4.483511739	13.50813008
GO:0007628_2	23	19201	0.001197854	0.632212182	0.002645982	0.004123711	0.004123711	0.004123711	0.001915709	2.208935191	3.442581802
GO:0007631_1	16	8087	0.001978484	0.646217941	0.004253097	0.006369427	0.005763689	0.005763689	0.004003559	2.149674784	2.913184438
GO:0007631_2	38	19193	0.001979889	0.429986674	0.002372719	0.004731861	0.003636364	0.002132701	0.002072991	1.198410237	1.836650718
GO:0007632_1	7	5784	0.001210235	0.849427533	0.134655764	0.333333333	0.333333333	0.285714286	0.036036036	111.2641344	275.4285714
GO:0007632_2	23	19202	0.001197792	0.616178928	0.002581955	0.006514658	0.004065041	0.003117207	0.002251862	2.155595691	3.39377872
GO:0008015_1	39	6136	0.006355932	0.589937043	0.032290284	0.285714286	0.05	0.044444444	0.009483167	5.080337965	7.866666667
GO:0008015_2	125	19170	0.006520605	0.605459491	0.010939666	0.017699115	0.017035775	0.015168539	0.009615385	1.677707117	2.612606474
GO:0008016_1	19	6756	0.002812315	0.781286376	0.033634776	0.142857143	0.133333333	0.032490975	0.029673591	11.95981814	47.41052632
GO:0008016_2	54	19190	0.002813966	0.580584007	0.005468392	0.02	0.009310987	0.007633588	0.00429053	1.943304401	3.308848886
GO:0008037_1	11	7029	0.001564945	0.624562813	0.0047198	0.007751938	0.007716049	0.007716049	0.003942181	3.015952285	4.930555556
GO:0008037_2	30	19198	0.001562663	0.459449777	0.001818258	0.002567394	0.001766139	0.001766139	0.001766139	1.163564168	1.130211125
GO:0008064_1	8	3981	0.002009545	0.883935313	0.013384307	0.015873016	0.015873016	0.015706806	0.015075377	6.660365769	7.898809524
GO:0008064_2	39	19201	0.002031144	0.66797267	0.004356373	0.007228916	0.006196747	0.006196747	0.004331561	2.144787505	3.050864963
GO:0008156_1	6	4747	0.001263956	0.904204458	0.020164864	0.032786885	0.032786885	0.032786885	0.013029316	15.95376827	25.93989071
GO:0008156_2	25	19203	0.00130188	0.789775785	0.007835709	0.012145749	0.012145749	0.012145749	0.00979021	6.018764422	9.329392713
GO:0008202_1	18	3454	0.005211349	0.693150951	0.043289466	0.2	0.083333333	0.083333333	0.015313936	8.306767505	15.99074074
GO:0008202_2	97	19191	0.005054453	0.741004083	0.030442774	0.333333333	0.055276382	0.030095759	0.017140898	6.022961626	10.93617572
GO:0008213_1	20	8625	0.002318841	0.755845439	0.014572669	0.111111111	0.021126761	0.008510638	0.006883605	6.284463348	9.110915493
GO:0008213_2	44	19189	0.00229298	0.768825233	0.00668515	0.008814103	0.008814103	0.008814103	0.006688963	2.915485046	3.843950321
GO:0008217_1	24	5848	0.004103967	0.618210565	0.013897218	0.047619048	0.02739726	0.024752475	0.012093023	3.386288863	6.675799087
GO:0008217_2	80	19185	0.004169924	0.590675216	0.009088912	0.054054054	0.012517385	0.010662177	0.007436873	2.179634767	3.001825452
GO:0008277_1	9	5184	0.001736111	0.713687601	0.009870824	0.037037037	0.037037037	0.019230769	0.003850385	5.685594695	21.33333333
GO:0008277_2	34	19200	0.001770833	0.600705293	0.003621629	0.005628518	0.0055517	0.0055517	0.002979457	2.04515547	3.135077765
GO:0008283_1	75	6367	0.011779488	0.729913117	0.048484877	0.125	0.114285714	0.068085106	0.040513834	4.116042793	9.702095238
GO:0008283_2	223	19134	0.011654646	0.593779737	0.016822823	0.025547445	0.023541453	0.019676432	0.016838027	1.44344351	2.019920044
GO:0008286_1	8	5565	0.001437556	0.763294044	0.005550355	0.00990099	0.00990099	0.008264463	0.004659832	3.860965816	6.887376238
GO:0008286_2	28	19201	0.001458257	0.75870644	0.004383979	0.005686434	0.005686434	0.005686434	0.004890773	3.006313571	3.899471974
GO:0008306_1	7	3856	0.001815353	0.844820547	0.102286679	1	1	0.4	0.034188034	56.34534797	550.8571429
GO:0008306_2	35	19202	0.001822727	0.646386274	0.004076352	0.011406844	0.005707763	0.00401837	0.003440931	2.23640295	3.131441618
GO:0008344_1	19	7648	0.00248431	0.590585784	0.009563787	0.029126214	0.029126214	0.023121387	0.003808073	3.849675906	11.72406745
GO:0008344_2	48	19190	0.002501303	0.591996657	0.004426123	0.007640068	0.007640068	0.006321839	0.003631647	1.769526919	3.054435484
GO:0008360_1	14	10299	0.001359355	0.648232516	0.007248557	0.066666667	0.003521127	0.003521127	0.002475928	5.332348929	2.590291751
GO:0008360_2	26	19195	0.001354519	0.642475632	0.004938603	0.029411765	0.010033445	0.010033445	0.002459016	3.646018388	7.407383586
GO:0008361_1	54	6284	0.008593253	0.70469651	0.05115676	1	0.121212121	0.093220339	0.024597116	5.953131098	14.10549944
GO:0008361_2	165	19155	0.008613939	0.606633795	0.012266828	0.013705715	0.013705715	0.013705715	0.012602016	1.424067262	1.591108917
GO:0008366_1	13	6775	0.001918819	0.6859145	0.017988172	0.1	0.086956522	0.008130081	0.00379107	9.374605095	45.31772575
GO:0008366_2	37	19196	0.001927485	0.647235157	0.003404985	0.004016064	0.00376336	0.00376336	0.00376336	1.766543012	1.952471815
GO:0008380_1	32	5611	0.005703083	0.935864402	0.123435244	1	0.230769231	0.2	0.117241379	21.64359858	40.46394231
GO:0008380_2	109	19177	0.005683892	0.916026274	0.054673391	0.069672131	0.069672131	0.06779661	0.062437059	9.61900571	12.25782072
GO:0008406_1	28	5941	0.004713011	0.702393032	0.014666438	0.035714286	0.020689655	0.019374069	0.013321492	3.111903828	4.389901478
GO:0008406_2	90	19181	0.004692143	0.573572189	0.007793289	0.014128728	0.014128728	0.010532151	0.005815362	1.660922968	3.011145997
GO:0008542_1	6	5201	0.001153624	0.834071222	0.107100306	0.333333333	0.333333333	0.142857143	0.018779343	92.83811507	288.9444444
GO:0008542_2	22	19203	0.001145654	0.556611419	0.001605237	0.001960144	0.001960144	0.001960144	0.001662971	1.401152742	1.710938196
GO:0008543_1	7	5858	0.001194947	0.621481066	0.003806683	0.008928571	0.008928571	0.005524862	0.003838772	3.185649895	7.471938776
GO:0008543_2	23	19202	0.001197792	0.453292437	0.001549236	0.004761905	0.001695394	0.001695394	0.001308007	1.293410026	1.415433001
GO:0008544_1	28	5532	0.005061461	0.713357818	0.023438742	0.086956522	0.086956522	0.02955665	0.013720743	4.630825815	17.18012422
GO:0008544_2	98	19181	0.005109223	0.658295609	0.011660775	0.018939394	0.018939394	0.016962221	0.011423349	2.282299307	3.706903216
GO:0008584_1	11	5654	0.001945525	0.494675624	0.002916397	0.00399361	0.00399361	0.00399361	0.002018719	1.499027979	2.052715655
GO:0008584_2	37	19198	0.001927284	0.555256525	0.002555085	0.003374578	0.002902758	0.002902758	0.002581121	1.325744045	1.50613894
GO:0008585_1	17	5938	0.002862917	0.505161092	0.00378576	0.003908599	0.003908599	0.003908599	0.003908599	1.322343669	1.36525061
GO:0008585_2	54	19192	0.002813672	0.527412013	0.004991803	0.045454545	0.00752587	0.006384214	0.003441728	1.774123691	2.674750009
GO:0008589_1	7	5126	0.001365587	0.832919376	0.028556584	0.047619048	0.047619048	0.044444444	0.044444444	20.91157818	34.8707483
GO:0008589_2	27	19202	0.001406104	0.676774349	0.003926371	0.00990099	0.006008584	0.006008584	0.003546938	2.792377121	4.273215705
GO:0008610_1	50	5533	0.009036689	0.796728069	0.047149871	0.090909091	0.090909091	0.082191781	0.042488619	5.217604721	10.06
GO:0008610_2	172	19159	0.008977504	0.675684158	0.018347918	0.026046512	0.026046512	0.02344602	0.017835428	2.043766034	2.901308816
GO:0008624_1	33	10798	0.003056122	0.627198131	0.007176526	0.025641026	0.012012012	0.009661836	0.004099705	2.348246222	3.93047593
GO:0008624_2	59	19176	0.003076763	0.638206477	0.005327379	0.011494253	0.008018328	0.005800838	0.005088727	1.731488495	2.606092376
GO:0008629_1	12	6538	0.001835424	0.620632853	0.038439363	0.333333333	0.076923077	0.025	0.002598152	20.94304638	41.91025641
GO:0008629_2	35	19197	0.001823202	0.70376191	0.004390488	0.006206362	0.006206362	0.006206362	0.004398827	2.408119836	3.404100632
GO:0008630_1	8	6115	0.001308258	0.762956443	0.072796047	0.5	0.5	0.032258065	0.003424658	55.64347808	382.1875
GO:0008630_2	25	19201	0.001302016	0.729036295	0.004580629	0.008888889	0.008888889	0.007936508	0.003404032	3.518106175	6.827022222
GO:0008633_1	7	8998	0.000777951	0.827128716	0.036096861	0.086956522	0.086956522	0.086956522	0.004344049	46.39993683	111.7763975
GO:0008633_2	15	19202	0.000781169	0.698243602	0.001672324	0.001897933	0.001897933	0.001897933	0.001897933	2.140798241	2.42960776
GO:0008637_1	10	7331	0.00136407	0.704275372	0.052973811	0.5	0.004842615	0.004842615	0.002979146	38.83510074	3.550121065
GO:0008637_2	26	19199	0.001354237	0.698821259	0.00388107	0.010989011	0.009803922	0.005249344	0.002827521	2.865871341	7.239441931
GO:0008643_1	5	2870	0.00174216	0.558743455	0.002672368	0.002672368	0.002672368	0.002672368	0.002672368	1.53393907	1.53393907
GO:0008643_2	34	19204	0.001770464	0.582210255	0.002537003	0.002998501	0.002998501	0.002998501	0.002305476	1.432959023	1.693623776
GO:0008652_1	8	5276	0.0015163	0.766396166	0.022473013	0.076923077	0.076923077	0.076923077	0.003272557	14.820952	50.73076923
GO:0008652_2	29	19201	0.001510338	0.812046303	0.015465088	0.025462963	0.025462963	0.025462963	0.017301038	10.23948784	16.85911558
GO:0008654_1	19	6286	0.00302259	0.748927129	0.011885781	0.022727273	0.01843318	0.01843318	0.013605442	3.932316915	6.098471986
GO:0008654_2	58	19190	0.003022408	0.729843303	0.007506394	0.010638298	0.010238908	0.010238908	0.008310249	2.483581037	3.387666235
GO:0009062_1	6	3946	0.001520527	0.926480541	0.0452531	0.083333333	0.083333333	0.083333333	0.011441648	29.76145576	54.80555556
GO:0009062_2	29	19203	0.001510181	0.830433094	0.019246535	0.038167939	0.038167939	0.034482759	0.021961933	12.74452436	25.27375625
GO:0009100_1	19	2765	0.006871609	0.706213823	0.027386936	0.117647059	0.117647059	0.024509804	0.016920474	3.985519847	17.12074303
GO:0009100_2	130	19190	0.006774362	0.664877311	0.014501642	0.019297378	0.019297378	0.019297378	0.016250858	2.140665484	2.848589807
GO:0009101_1	11	2072	0.00530888	0.66366724	0.010873442	0.023255814	0.016666667	0.00913242	0.009009009	2.04816116	3.139393939
GO:0009101_2	100	19198	0.005208876	0.673949105	0.011364395	0.015327696	0.015327696	0.015327696	0.012772352	2.181736514	2.942610994
GO:0009108_1	6	3443	0.001742666	0.772330521	0.048218628	0.25	0.25	0.019417476	0.006622517	27.66945619	143.4583333
GO:0009108_2	34	19203	0.001770557	0.817264701	0.010083587	0.022900763	0.020304569	0.013975155	0.00766129	5.695150588	11.46790087
GO:0009116_1	8	4452	0.001796945	0.607532628	0.02132604	0.142857143	0.142857143	0.01183432	0.002689377	11.86794099	79.5
GO:0009116_2	34	19201	0.001770741	0.69201354	0.004022232	0.006151142	0.006151142	0.006151142	0.003227617	2.27149659	3.473767187
GO:0009119_1	7	4543	0.001540832	0.659139582	0.006240636	0.021276596	0.021276596	0.009756098	0.002672606	4.050172595	13.80851064
GO:0009119_2	30	19202	0.001562337	0.690188817	0.004269894	0.033333333	0.003872967	0.003872967	0.003178321	2.733016516	2.478956881
GO:0009123_1	14	5440	0.002573529	0.692420094	0.007883226	0.017964072	0.017964072	0.017964072	0.00501002	3.063196266	6.980325064
GO:0009123_2	49	19195	0.002552748	0.533379381	0.004051529	0.006872852	0.006872852	0.005844535	0.002766405	1.587124628	2.692334666
GO:0009124_1	6	3499	0.001714776	0.742771257	0.016065615	0.05	0.05	0.025	0.003654971	9.368931104	29.15833333
GO:0009124_2	33	19203	0.001718481	0.558053145	0.004660744	0.00952381	0.00952381	0.00952381	0.002069203	2.71212918	5.541991342
GO:0009141_1	39	4866	0.008014797	0.684079404	0.039383618	0.5	0.086956522	0.035460993	0.017211704	4.913863725	10.84949833
GO:0009141_2	154	19170	0.008033385	0.673489925	0.01770099	0.035714286	0.023323615	0.022627737	0.018540528	2.203428445	2.903335731
GO:0009143_1	31	4137	0.007493353	0.594810113	0.01370426	0.023529412	0.02189781	0.02189781	0.009482418	1.828855603	2.922298093
GO:0009143_2	144	19178	0.007508604	0.673671675	0.016883384	0.028846154	0.028846154	0.02369281	0.016053082	2.248538527	3.841746795
GO:0009144_1	38	4873	0.007798071	0.668040059	0.029570483	0.25	0.074626866	0.033057851	0.013333333	3.792025332	9.56991359
GO:0009144_2	146	19171	0.00761567	0.687423901	0.017472106	0.030567686	0.027173913	0.02360515	0.017732151	2.294231158	3.56815813
GO:0009146_1	31	4210	0.00736342	0.601749145	0.01397253	0.025974026	0.024896266	0.020304569	0.009457985	1.897559705	3.381073484
GO:0009146_2	139	19178	0.007247888	0.688751714	0.017208287	0.028508772	0.028387097	0.025	0.015799452	2.374248467	3.91660246
GO:0009150_1	37	4438	0.008337089	0.655913582	0.045873381	0.333333333	0.161290323	0.064516129	0.012734584	5.502326037	19.34612031
GO:0009150_2	161	19172	0.008397663	0.69661435	0.019790496	0.03125	0.03003003	0.026885736	0.019372694	2.356667059	3.575998359
GO:0009154_1	31	4297	0.007214336	0.599655188	0.015655782	0.040540541	0.028436019	0.020661157	0.009206349	2.170093369	3.941599144
GO:0009154_2	141	19178	0.007352174	0.692194409	0.018609657	0.033402923	0.033402923	0.026627219	0.0168185	2.531177284	4.543271295
GO:0009165_1	12	3648	0.003289474	0.751306381	0.04409858	0.125	0.090909091	0.071428571	0.028776978	13.40596826	27.63636364
GO:0009165_2	62	19197	0.003229671	0.656025523	0.008694218	0.015311005	0.015311005	0.015311005	0.006323555	2.691982197	4.740731594
GO:0009166_1	40	4476	0.00893655	0.623055681	0.02059678	0.040540541	0.040540541	0.040540541	0.011813046	2.304779721	4.536486486
GO:0009166_2	170	19169	0.008868486	0.659214262	0.016621937	0.025392987	0.025392987	0.021393643	0.015578505	1.874270058	2.863283306
GO:0009187_1	12	8605	0.001394538	0.81283215	0.020447491	0.052631579	0.052631579	0.043478261	0.016460905	14.66255495	37.74122807
GO:0009187_2	27	19197	0.00140647	0.550650128	0.002263592	0.003824092	0.003406326	0.003406326	0.001932367	1.609414082	2.42189781
GO:0009190_1	5	5310	0.00094162	0.707785108	0.053209805	0.095238095	0.095238095	0.095238095	0.073170732	56.50881304	101.1428571
GO:0009190_2	18	19204	0.000937305	0.524045311	0.002868726	0.011494253	0.005714286	0.005714286	0.000972605	3.060612065	6.096507937
GO:0009199_1	37	5003	0.007395563	0.639821053	0.025520529	0.2	0.060606061	0.027692308	0.011302796	3.450789384	8.194922195
GO:0009199_2	143	19172	0.007458794	0.683750639	0.017083267	0.028735632	0.026711185	0.023673469	0.017831325	2.290352439	3.581166746
GO:0009203_1	31	4307	0.007197585	0.602643411	0.01432767	0.035087719	0.024291498	0.021406728	0.009394572	1.99062175	3.374951025
GO:0009203_2	137	19178	0.007143602	0.682290271	0.017081678	0.030746706	0.030746706	0.025431426	0.014738997	2.391185587	4.304089942
GO:0009205_1	37	5077	0.007287768	0.656611969	0.029495285	0.25	0.074074074	0.03539823	0.011600928	4.047231364	10.16416416
GO:0009205_2	141	19172	0.007354475	0.682202349	0.016648933	0.028061224	0.026186579	0.02277737	0.016839677	2.263782568	3.560631914
GO:0009207_1	31	4380	0.007077626	0.604899903	0.014440549	0.03125	0.025974026	0.021377672	0.009139616	2.04030979	3.669878509
GO:0009207_2	136	19178	0.007091459	0.687974184	0.017371896	0.032051282	0.032051282	0.02452698	0.015862808	2.449692765	4.519702112
GO:0009259_1	38	4325	0.008786127	0.64771095	0.034397426	0.25	0.081632653	0.07079646	0.012061015	3.914970185	9.291084855
GO:0009259_2	166	19171	0.008658912	0.691708903	0.020226474	0.03250478	0.03250478	0.026713124	0.019667525	2.335914066	3.753910479
GO:0009261_1	32	4259	0.007513501	0.592079193	0.014711355	0.028169014	0.025830258	0.025830258	0.010227273	1.957989411	3.437845941
GO:0009261_2	144	19177	0.007508995	0.68663199	0.018215472	0.031029619	0.031029619	0.029087262	0.016287372	2.425820193	4.132326438
GO:0009262_1	5	4989	0.001002205	0.816653291	0.003743441	0.004301075	0.004301075	0.004301075	0.003505697	3.735205704	4.291612903
GO:0009262_2	19	19204	0.000989377	0.62405388	0.001605481	0.001619346	0.001619346	0.001619346	0.001619346	1.622718347	1.636732444
GO:0009266_1	11	4079	0.002696739	0.574237955	0.005274021	0.01369863	0.005899705	0.005813953	0.005459509	1.955703051	2.187717887
GO:0009266_2	51	19198	0.002656527	0.521758899	0.004633684	0.012987013	0.012987013	0.004901961	0.002773401	1.744264206	4.888719124
GO:0009267_1	8	5240	0.001526718	0.561807148	0.005129515	0.025641026	0.025641026	0.002436054	0.002021734	3.359832404	16.79487179
GO:0009267_2	29	19201	0.001510338	0.671902991	0.003009965	0.004210526	0.003754693	0.003653738	0.00267335	1.992907883	2.485995425
GO:0009306_1	6	5961	0.001006543	0.800895606	0.032069642	0.166666667	0.166666667	0.01183432	0.002686367	31.86118969	165.5833333
GO:0009306_2	19	19203	0.000989429	0.545967583	0.001305292	0.001627781	0.001627781	0.001271546	0.00126917	1.319238047	1.645172345
GO:0009308_1	55	4538	0.012119877	0.742068015	0.041356831	0.2	0.054237288	0.054237288	0.043219076	3.412314558	4.475069337
GO:0009308_2	232	19154	0.012112353	0.648880021	0.021664113	0.029389018	0.029389018	0.026671821	0.022833724	1.788596627	2.426367443
GO:0009309_1	13	5545	0.002344454	0.737693976	0.037117458	0.333333333	0.027027027	0.020100503	0.018324607	15.8320236	11.52806653
GO:0009309_2	45	19196	0.002344238	0.687781897	0.009395375	0.01558753	0.01558753	0.01558753	0.009892473	4.007858236	6.649293898
GO:0009310_1	5	2050	0.002439024	0.644107579	0.070094259	0.333333333	0.333333333	0.00428449	0.00428449	28.7386461	136.6666667
GO:0009310_2	48	19204	0.002499479	0.639640757	0.006755374	0.01270648	0.01270648	0.01270648	0.00554939	2.702712462	5.083650995
GO:0009314_1	48	7018	0.006839555	0.672005022	0.017355952	0.045454545	0.040178571	0.022624434	0.011825573	2.537584865	5.874441964
GO:0009314_2	131	19161	0.006836804	0.615405968	0.009854747	0.010585745	0.010585745	0.010585745	0.010519031	1.441426011	1.548346954
GO:0009408_1	9	5509	0.00163369	0.508606061	0.002573547	0.0041841	0.0041841	0.0041841	0.00175644	1.575296704	2.561134356
GO:0009408_2	32	19200	0.001666667	0.570822791	0.003834042	0.012295082	0.009478673	0.005109489	0.002130059	2.300425071	5.687203791
GO:0009411_1	20	8165	0.002449479	0.604769797	0.004907756	0.016666667	0.00589391	0.005165289	0.003393665	2.003591429	2.406188605
GO:0009411_2	47	19189	0.00244932	0.701432963	0.004706915	0.004792125	0.004792125	0.004792125	0.004792125	1.921723384	1.956512633
GO:0009416_1	32	6899	0.004638353	0.652937054	0.015610711	0.032894737	0.032894737	0.032154341	0.006289308	3.365571726	7.091899671
GO:0009416_2	88	19177	0.00458883	0.612066564	0.007227619	0.019230769	0.010055866	0.008997429	0.00640101	1.575045947	2.191378873
GO:0009451_1	5	5140	0.000972763	0.645024343	0.006847553	0.027027027	0.027027027	0.00215208	0.00215208	7.039284091	27.78378378
GO:0009451_2	19	19204	0.000989377	0.719432671	0.002652016	0.005333333	0.005333333	0.003584229	0.002225519	2.680490716	5.390596491
GO:0009566_1	13	7030	0.001849218	0.679700946	0.004555801	0.015151515	0.004374453	0.004374453	0.003506721	2.46363676	2.365569688
GO:0009566_2	35	19196	0.001823297	0.580463292	0.002883833	0.005555556	0.003624126	0.003624126	0.002348337	1.581658667	1.98767797
GO:0009581_1	12	4994	0.002402883	0.635203399	0.009858576	0.023809524	0.023809524	0.023809524	0.005057803	4.102810908	9.908730159
GO:0009581_2	46	19197	0.002396208	0.539899154	0.004147763	0.008559201	0.008559201	0.006421483	0.00260172	1.730969602	3.57197792
GO:0009582_1	11	5857	0.001878095	0.69399434	0.007908785	0.018181818	0.012578616	0.012578616	0.006302521	4.211068352	6.697541452
GO:0009582_2	36	19198	0.001875195	0.608613402	0.003146815	0.004518072	0.003690037	0.003634161	0.003369164	1.678126319	1.967814678
GO:0009607_1	48	4783	0.010035543	0.783795319	0.112724918	0.333333333	0.333333333	0.197183099	0.058035714	11.23256838	33.21527778
GO:0009607_2	192	19161	0.010020354	0.734827493	0.031741906	0.085714286	0.049295775	0.042510121	0.032057573	3.167743021	4.919564261
GO:0009611_1	41	3864	0.010610766	0.793222026	0.085414949	0.4	0.193548387	0.136363636	0.050480769	8.049838138	18.24075531
GO:0009611_2	204	19168	0.010642738	0.698409732	0.027256701	0.044917258	0.043367347	0.038461538	0.027166882	2.561061048	4.074829932
GO:0009612_1	11	7187	0.001530541	0.527908686	0.00197568	0.002702703	0.002136752	0.002012882	0.002006689	1.290837541	1.396076146
GO:0009612_2	29	19198	0.001510574	0.491141408	0.002156722	0.005970149	0.005576208	0.001892446	0.001644529	1.427749902	3.691449814
GO:0009615_1	10	4512	0.002216312	0.902576633	0.118007503	0.4	0.4	0.073170732	0.073170732	53.2449854	180.48
GO:0009615_2	42	19199	0.002187614	0.679797513	0.009643261	0.2	0.006750241	0.005130836	0.004920599	4.408118504	3.085663774
GO:0009617_1	31	5515	0.005621034	0.822957107	0.065988038	0.152542373	0.152542373	0.152542373	0.041884817	11.73948477	27.13778021
GO:0009617_2	107	19178	0.00557931	0.759136174	0.023069618	0.08	0.033766234	0.033766234	0.024456522	4.134851726	6.052045151
GO:0009636_1	12	7007	0.001712573	0.562032404	0.00267681	0.003225806	0.003225806	0.003225806	0.002886598	1.563034214	1.883602151
GO:0009636_2	33	19197	0.001719019	0.580804918	0.002632758	0.007042254	0.00278266	0.00278266	0.00278266	1.531546933	1.618749001
GO:0009712_1	6	6350	0.000944882	0.472125893	0.002096662	0.006849315	0.006849315	0.001146132	0.001146132	2.218967653	7.248858447
GO:0009712_2	18	19203	0.000937354	0.472246836	0.001474286	0.006493506	0.002066116	0.001419648	0.001073826	1.572816939	2.204201102
GO:0009725_1	64	5881	0.010882503	0.732873474	0.052905062	0.5	0.095744681	0.076023392	0.040540541	4.861479256	8.798038564
GO:0009725_2	209	19145	0.010916688	0.613344017	0.016980213	0.029126214	0.021323529	0.018623213	0.016628176	1.555436243	1.95329651
GO:0009743_1	9	4428	0.00203252	0.543511604	0.010919527	0.076923077	0.076923077	0.002743484	0.002708559	5.372407235	37.84615385
GO:0009743_2	40	19200	0.002083333	0.523256785	0.003023441	0.023809524	0.00267094	0.002587322	0.00245865	1.451251725	1.282051282
GO:0009746_1	8	4071	0.001965119	0.573837066	0.012960534	0.083333333	0.083333333	0.003336113	0.00258565	6.595291752	42.40625
GO:0009746_2	38	19201	0.001979064	0.52133772	0.002716539	0.015873016	0.002417962	0.002417962	0.002417962	1.372638366	1.221770748
GO:0009749_1	8	4101	0.001950744	0.574242609	0.012129757	0.076923077	0.076923077	0.003289474	0.002561639	6.218016668	39.43269231
GO:0009749_2	37	19201	0.001926983	0.5196173	0.002719388	0.016129032	0.00249066	0.002426343	0.002426343	1.411215199	1.292517923
GO:0009791_1	23	7309	0.003146805	0.645209992	0.006703979	0.010141988	0.010141988	0.010141988	0.006138107	2.130407851	3.22294735
GO:0009791_2	61	19186	0.003179402	0.562172078	0.004236378	0.004848229	0.004848229	0.004848229	0.004325033	1.332445162	1.524887347
GO:0009798_1	11	4765	0.002308499	0.740084905	0.039536995	0.333333333	0.022058824	0.022058824	0.008152174	17.12670749	9.555481283
GO:0009798_2	44	19198	0.002291905	0.589219437	0.004065014	0.00669344	0.00669344	0.00669344	0.003321779	1.773639582	2.920469758
GO:0009799_1	13	5219	0.002490899	0.605839416	0.016489775	0.055555556	0.047619048	0.028735632	0.0035	6.620010623	19.11721612
GO:0009799_2	47	19196	0.002448427	0.641580084	0.005288806	0.008573655	0.008573655	0.008573655	0.00407189	2.160083318	3.501699806
GO:0009855_1	13	5384	0.002414562	0.569454191	0.024519578	0.071428571	0.071428571	0.051020408	0.002801724	10.15487739	29.58241758
GO:0009855_2	46	19196	0.002396333	0.637589965	0.00524699	0.012738854	0.007981756	0.007668712	0.004928131	2.189591675	3.330821476
GO:0009880_1	6	3354	0.001788909	0.902528873	0.031254226	0.111111111	0.111111111	0.027027027	0.009560229	17.47111223	62.11111111
GO:0009880_2	33	19203	0.001718481	0.641720807	0.003819091	0.009677419	0.005106383	0.004125129	0.003663004	2.222363913	2.971450677
GO:0009894_1	54	5711	0.009455437	0.715766766	0.037993579	0.333333333	0.073170732	0.055276382	0.021201413	4.018172817	7.738482385
GO:0009894_2	182	19155	0.009501436	0.653086543	0.016107793	0.018664047	0.018664047	0.017884131	0.017211155	1.695300959	1.964339688
GO:0009895_1	9	4669	0.001927608	0.70345732	0.005992931	0.011299435	0.011299435	0.011299435	0.004604052	3.10899919	5.861895794
GO:0009895_2	37	19200	0.001927083	0.527515722	0.002644571	0.003896104	0.003378378	0.003261123	0.002369373	1.372318059	1.753104456
GO:0009896_1	15	4581	0.003274394	0.683150825	0.011852799	0.035714286	0.020725389	0.020725389	0.00744186	3.619844872	6.329533679
GO:0009896_2	64	19194	0.003334375	0.661351607	0.006998533	0.01459854	0.012302285	0.007931666	0.006763133	2.098903768	3.689532074
GO:0009913_1	7	3769	0.001857257	0.679691653	0.006483993	0.010067114	0.010067114	0.010067114	0.007476636	3.491167118	5.42042186
GO:0009913_2	35	19202	0.001822727	0.613578397	0.006666524	0.1	0.012048193	0.004287245	0.002547122	3.65744546	6.609982788
GO:0009914_1	10	4717	0.002119992	0.55827491	0.003736755	0.00990099	0.004484305	0.004484305	0.002607076	1.762627186	2.115246637
GO:0009914_2	40	19199	0.002083442	0.57109583	0.00411418	0.033333333	0.006460876	0.006460876	0.002595543	1.974703349	3.101058866
GO:0009948_1	6	6425	0.000933852	0.848314898	0.019922437	0.066666667	0.066666667	0.017391304	0.013289037	21.33360932	71.38888889
GO:0009948_2	18	19203	0.000937354	0.670347204	0.001959523	0.002554278	0.002554278	0.002520161	0.001799532	2.090484418	2.724989357
GO:0009952_1	27	4090	0.006601467	0.78988341	0.049431025	0.2	0.072463768	0.06741573	0.046296296	7.487884891	10.97691895
GO:0009952_2	128	19182	0.006672923	0.749877404	0.035165258	0.176470588	0.074712644	0.051792829	0.026264967	5.269843518	11.19639009
GO:0009953_1	16	7168	0.002232143	0.627840115	0.011252113	0.083333333	0.020618557	0.009661836	0.002888504	5.040946634	9.237113402
GO:0009953_2	43	19193	0.0022404	0.629860951	0.003867509	0.006830601	0.006830601	0.004474273	0.003483815	1.726258331	3.048830855
GO:0009954_1	6	7298	0.000822143	0.827642165	0.012006196	0.029411765	0.029411765	0.024390244	0.005060729	14.60353616	35.7745098
GO:0009954_2	16	19203	0.000833203	0.573308099	0.003533	0.013513514	0.013513514	0.001757984	0.001235246	4.24026227	16.21875
GO:0009991_1	28	4277	0.006546645	0.628063746	0.021578746	0.045226131	0.045226131	0.045226131	0.009960159	3.296153525	6.908291457
GO:0009991_2	124	19181	0.006464731	0.607718441	0.010860483	0.066666667	0.011655012	0.011655012	0.009723488	1.679959102	1.802861117
GO:0009994_1	6	6382	0.000940144	0.507397532	0.001648232	0.00330033	0.00330033	0.001317812	0.001317812	1.753169471	3.510451045
GO:0009994_2	18	19203	0.000937354	0.444583442	0.001348882	0.003039514	0.003012048	0.002077922	0.000939212	1.439031858	3.213353414
GO:0010001_1	16	5879	0.002721551	0.696731622	0.010964326	0.034482759	0.034482759	0.014084507	0.005724098	4.028704494	12.67025862
GO:0010001_2	52	19193	0.002709321	0.555498065	0.005535454	0.05	0.010385757	0.003897116	0.00311555	2.0431146	3.833342844
GO:0010035_1	38	5191	0.007320362	0.671024544	0.030965949	0.086956522	0.077669903	0.077669903	0.016233766	4.230111571	10.61011753
GO:0010035_2	137	19171	0.00714621	0.665966933	0.013784054	0.024561404	0.022727273	0.016778523	0.013073134	1.928862076	3.180325149
GO:0010038_1	27	5902	0.00457472	0.677825059	0.015400401	0.035460993	0.035460993	0.025	0.010678871	3.366413548	7.751510376
GO:0010038_2	88	19182	0.004587634	0.677038599	0.009840326	0.016129032	0.015579357	0.013091641	0.008700696	2.144967471	3.395945826
GO:0010165_1	9	13261	0.000678682	0.616250797	0.001747998	0.007407407	0.007407407	0.001090909	0.001025115	2.575577818	10.91440329
GO:0010165_2	13	19200	0.000677083	0.595499357	0.001416732	0.002121341	0.002121341	0.002121341	0.00126803	2.09240409	3.133057015
GO:0010171_1	8	8134	0.000983526	0.853987202	0.007603176	0.023255814	0.023255814	0.009478673	0.003607937	7.730529253	23.64534884
GO:0010171_2	19	19201	0.000989532	0.648722212	0.002339249	0.003298969	0.003298969	0.003298969	0.002550429	2.363995557	3.333868692
GO:0010212_1	24	10728	0.002237136	0.654432144	0.004601081	0.010416667	0.006920415	0.006920415	0.003449763	2.056683221	3.093425606
GO:0010212_2	42	19185	0.00218921	0.682568289	0.004218244	0.004618938	0.004618938	0.004618938	0.004586314	1.926833554	2.109864731
GO:0010243_1	7	5154	0.001358168	0.600127675	0.011313251	0.034482759	0.034482759	0.034482759	0.001756235	8.329785383	25.38916256
GO:0010243_2	26	19202	0.001354026	0.603298193	0.00300155	0.011560694	0.005347594	0.002948403	0.002047223	2.216760145	3.949403538
GO:0010324_1	32	5883	0.005439402	0.74607973	0.044417546	0.333333333	0.1	0.043715847	0.029363785	8.165888217	18.384375
GO:0010324_2	102	19177	0.005318872	0.727158533	0.015325114	0.035714286	0.025751073	0.019283747	0.014951121	2.881271747	4.841454178
GO:0010332_1	11	14068	0.000781916	0.677359064	0.001697536	0.002333722	0.002333722	0.002218525	0.00144023	2.170994485	2.984618649
GO:0010332_2	15	19198	0.000781331	0.663483292	0.001787247	0.00274223	0.00274223	0.002555911	0.001678979	2.28743806	3.509689214
GO:0010464_1	10	7923	0.001262148	0.823240238	0.10967188	0.5	0.5	0.021186441	0.01511335	86.8930307	396.15
GO:0010464_2	24	19199	0.001250065	0.697299	0.004318148	0.014285714	0.00877193	0.006648936	0.00267533	3.454338257	7.017178363
GO:0010466_1	13	5810	0.002237522	0.724313637	0.021195764	0.2	0.019417476	0.00698324	0.0056	9.472875955	8.678117999
GO:0010466_2	43	19196	0.00224005	0.596491654	0.004716937	0.010570825	0.010570825	0.008364312	0.003919473	2.105728295	4.719012734
GO:0010469_1	7	5582	0.001254031	0.57309417	0.008423989	0.026315789	0.026315789	0.023255814	0.00155376	6.717529821	20.98496241
GO:0010469_2	24	19202	0.00124987	0.511903831	0.00175594	0.003338898	0.003338898	0.001714678	0.001440762	1.404898014	2.671396772
GO:0010498_1	24	3963	0.006056018	0.700029618	0.01338116	1	0.019230769	0.019230769	0.012115564	2.209564096	3.175480769
GO:0010498_2	118	19185	0.006150639	0.827365677	0.030403782	0.058823529	0.050997783	0.049360146	0.024154589	4.943191147	8.291461536
GO:0010517_1	11	5713	0.001925433	0.699387775	0.049309158	0.25	0.107142857	0.107142857	0.006334842	25.60938354	55.6461039
GO:0010517_2	37	19198	0.001927284	0.579107054	0.003649565	0.008695652	0.006728343	0.006728343	0.002638871	1.893631304	3.491100857
GO:0010518_1	10	5682	0.001759944	0.626798307	0.041488046	0.153846154	0.153846154	0.088235294	0.002620373	23.57350748	87.41538462
GO:0010518_2	33	19199	0.00171884	0.566868729	0.002578508	0.005464481	0.003925417	0.002803364	0.002468831	1.500144546	2.283760074
GO:0010522_1	7	6796	0.001030018	0.770363824	0.010630762	0.037037037	0.037037037	0.021052632	0.004801921	10.32095089	35.95767196
GO:0010522_2	20	19202	0.001041558	0.449356167	0.001126584	0.001227747	0.001227747	0.00120854	0.001050641	1.08163333	1.178759975
GO:0010551_1	70	6459	0.010837591	0.825436576	0.064667235	0.15625	0.104761905	0.095541401	0.048913043	5.966938153	9.666530612
GO:0010551_2	210	19139	0.01097236	0.690120727	0.023432389	0.029346093	0.029346093	0.029346093	0.02475133	2.135583303	2.674546973
GO:0010552_1	42	7527	0.005579912	0.784515062	0.022703974	0.038461538	0.037037037	0.028358209	0.027946537	4.06887645	6.637566138
GO:0010552_2	109	19167	0.005686858	0.685652008	0.013475433	0.019438445	0.019438445	0.019438445	0.011701515	2.369574602	3.418134623
GO:0010553_1	31	5735	0.005405405	0.722639461	0.042499987	0.166666667	0.12195122	0.063636364	0.020382166	7.86249755	22.56097561
GO:0010553_2	106	19178	0.005527167	0.653796042	0.011553763	0.0625	0.014298481	0.014298481	0.011056043	2.090359129	2.586945892
GO:0010562_1	44	6337	0.006943349	0.764424397	0.036621059	0.080645161	0.080645161	0.071942446	0.033873343	5.274264826	11.61473607
GO:0010562_2	134	19165	0.006991912	0.651939059	0.013874435	0.020274689	0.020274689	0.020274689	0.014052953	1.984354897	2.899734486
GO:0010563_1	14	3780	0.003703704	0.590546999	0.026887761	0.25	0.028571429	0.028571429	0.004371217	7.2596956	7.714285714
GO:0010563_2	70	19195	0.003646783	0.62454155	0.0060425	0.011312217	0.008492569	0.006302094	0.005984043	1.656939915	2.328783743
GO:0010564_1	44	5387	0.008167811	0.725252242	0.07029331	0.5	0.214285714	0.090163934	0.02079566	8.606137713	26.23538961
GO:0010564_2	159	19165	0.008296374	0.700450437	0.020426591	0.034285714	0.034068136	0.028985507	0.01902497	2.462110838	4.106388878
GO:0010565_1	17	5565	0.003054807	0.685959964	0.019552267	0.105263158	0.105263158	0.017391304	0.006152125	6.400492059	34.45820433
GO:0010565_2	59	19192	0.003074198	0.667545735	0.008134044	0.032258065	0.015075377	0.010033445	0.006342914	2.645908139	4.90384124
GO:0010578_1	9	6262	0.00143724	0.769568385	0.015819105	0.035714286	0.035714286	0.03030303	0.02016129	11.00658152	24.84920635
GO:0010578_2	28	19200	0.001458333	0.549536526	0.002161764	0.005586592	0.004267425	0.002155947	0.001840039	1.482352448	2.926234505
GO:0010579_1	9	6143	0.001465082	0.772742093	0.017037306	0.037037037	0.037037037	0.035087719	0.021097046	11.62890812	25.27983539
GO:0010579_2	28	19200	0.001458333	0.549536526	0.002161764	0.005586592	0.004267425	0.002155947	0.001840039	1.482352448	2.926234505
GO:0010594_1	6	3361	0.001785183	0.687928465	0.014454019	0.05	0.05	0.014492754	0.002579536	8.096659671	28.00833333
GO:0010594_2	35	19203	0.001822632	0.642418912	0.003558621	0.006557377	0.00538358	0.004882018	0.00273734	1.952462817	2.953739665
GO:0010608_1	40	4873	0.008208496	0.69852576	0.025817131	0.25	0.035971223	0.035971223	0.014800515	3.145171956	4.382194245
GO:0010608_2	161	19169	0.008398978	0.689669404	0.01751122	0.026645768	0.026645768	0.02090209	0.017613756	2.084922813	3.172501412
GO:0010638_1	20	4206	0.004755112	0.661741519	0.012374605	0.023166023	0.023166023	0.023166023	0.007518797	2.602379338	4.871814672
GO:0010638_2	92	19189	0.004794413	0.615235491	0.008816686	0.013012048	0.013012048	0.013012048	0.00840048	1.838949925	2.714002095
GO:0010639_1	24	7300	0.003287671	0.708001191	0.026045684	0.117647059	0.107142857	0.027777778	0.007931666	7.922228899	32.58928571
GO:0010639_2	63	19185	0.003283815	0.591198038	0.005428692	0.01055409	0.01055409	0.00701565	0.004636785	1.65316592	3.213971604
GO:0010675_1	13	5872	0.002213896	0.755826014	0.015590159	0.044776119	0.044776119	0.044776119	0.006980803	7.041954971	20.2250287
GO:0010675_2	42	19196	0.002187956	0.644231964	0.004489201	0.012244898	0.006090134	0.004909984	0.003803539	2.051778626	2.783481237
GO:0010676_1	8	9106	0.000878542	0.699906573	0.002826769	0.004338395	0.004338395	0.004338395	0.001699717	3.217569762	4.938177874
GO:0010676_2	17	19201	0.000885371	0.530659741	0.001101465	0.001184133	0.001184133	0.001090443	0.001090443	1.244072263	1.33744297
GO:0010717_1	6	6050	0.000991736	0.691760424	0.004520184	0.01	0.01	0.006198347	0.001574803	4.557852143	10.08333333
GO:0010717_2	19	19203	0.000989429	0.758680479	0.006010108	0.0125	0.0125	0.011173184	0.005440158	6.07432079	12.63355263
GO:0010720_1	41	9442	0.0043423	0.708507917	0.016459271	0.033333333	0.033333333	0.031358885	0.010638298	3.790449792	7.676422764
GO:0010720_2	84	19168	0.004382304	0.698223892	0.010261789	0.018867925	0.012838802	0.0125	0.010606808	2.341642627	2.929692276
GO:0010721_1	18	5762	0.003123915	0.726709997	0.010923296	0.01826484	0.01826484	0.01826484	0.011111111	3.496668392	5.846778285
GO:0010721_2	60	19191	0.003126466	0.704173854	0.011287521	0.076923077	0.023333333	0.014554795	0.008972504	3.610313531	7.463166667
GO:0010740_1	62	7202	0.00860872	0.778417819	0.04612979	1	0.125	0.076023392	0.028596187	5.358495959	14.52016129
GO:0010740_2	163	19147	0.008513083	0.641141782	0.014171471	0.017699115	0.017699115	0.017699115	0.013840253	1.664669629	2.079048808
GO:0010741_1	20	9449	0.002116626	0.611867642	0.006068564	0.041666667	0.00621118	0.005580357	0.003549004	2.867092939	2.93447205
GO:0010741_2	41	19189	0.002136641	0.666967702	0.004905442	0.015151515	0.005265797	0.005265797	0.005265797	2.295866549	2.464521614
GO:0010769_1	39	7238	0.005388229	0.809816891	0.052631114	0.25	0.117647059	0.095652174	0.030721966	9.767794975	21.83408748
GO:0010769_2	103	19170	0.005372979	0.723570078	0.014410085	0.018877819	0.018877819	0.018877819	0.016752577	2.681954604	3.51347361
GO:0010770_1	6	7659	0.000783392	0.740036587	0.00729025	0.014388489	0.014388489	0.014388489	0.00179051	9.306003764	18.36690647
GO:0010770_2	15	19203	0.000781128	0.752539782	0.003824613	0.005586592	0.005586592	0.005586592	0.005319149	4.896268933	7.151955307
GO:0010810_1	15	5230	0.002868069	0.831767338	0.022413649	0.035502959	0.035502959	0.035502959	0.020930233	7.814892194	12.37869822
GO:0010810_2	55	19194	0.002865479	0.709369256	0.011087196	0.017367459	0.017367459	0.017367459	0.012361466	3.869229909	6.060927372
GO:0010811_1	10	5566	0.001796622	0.836933045	0.024448674	0.040816327	0.040816327	0.034013605	0.024390244	13.60813217	22.71836735
GO:0010811_2	35	19199	0.001823012	0.680187554	0.005032224	0.007896626	0.007896626	0.007896626	0.004305461	2.760390561	4.331637781
GO:0010817_1	28	4650	0.006021505	0.733912345	0.024506782	0.105263158	0.032608696	0.028571429	0.015906681	4.069876282	5.415372671
GO:0010817_2	117	19181	0.006099786	0.643180326	0.015234831	0.025959368	0.025959368	0.02519685	0.013409962	2.497600878	4.255783219
GO:0010827_1	8	5261	0.001520623	0.835427375	0.021721922	0.058823529	0.058823529	0.027777778	0.024752475	14.28487873	38.68382353
GO:0010827_2	29	19201	0.001510338	0.52082419	0.009253787	0.166666667	0.002606429	0.001819652	0.00174793	6.126964314	1.725725756
GO:0010828_1	6	6105	0.000982801	0.759195497	0.007366864	0.018518519	0.018518519	0.012121212	0.00232423	7.495784297	18.84259259
GO:0010828_2	19	19203	0.000989429	0.535978447	0.001598224	0.007246377	0.001908397	0.00130956	0.00130956	1.615299874	1.928786661
GO:0010863_1	9	5752	0.001564673	0.647803123	0.018719973	0.055555556	0.055555556	0.055555556	0.003355705	11.96414282	35.50617284
GO:0010863_2	30	19200	0.0015625	0.567137889	0.002669726	0.007168459	0.004987531	0.002951096	0.00192926	1.708624737	3.19201995
GO:0010876_1	18	4478	0.004019652	0.736709018	0.021037399	1	0.054054054	0.041666667	0.025316456	5.233637492	13.44744745
GO:0010876_2	77	19191	0.004012297	0.698038019	0.011484491	0.032786885	0.016415869	0.014843321	0.012654121	2.862323036	4.091388775
GO:0010883_1	6	7284	0.000823723	0.82513511	0.014595607	0.066666667	0.066666667	0.006666667	0.00311284	17.71906668	80.93333333
GO:0010883_2	16	19203	0.000833203	0.580099807	0.001409826	0.003802281	0.001518438	0.001518438	0.001186099	1.692055243	1.822410521
GO:0010906_1	11	5931	0.001854662	0.741722973	0.00935365	0.020833333	0.020833333	0.015957447	0.005708849	5.043318046	11.23295455
GO:0010906_2	36	19198	0.001875195	0.656462733	0.003834681	0.017241379	0.004515599	0.004515599	0.003093455	2.044950301	2.408068783
GO:0010907_1	6	8208	0.000730994	0.734475331	0.002854446	0.003731343	0.003731343	0.003731343	0.003707136	3.904882545	5.104477612
GO:0010907_2	14	19203	0.000729053	0.569195149	0.001042436	0.001194743	0.001125176	0.001125176	0.001125176	1.4298504	1.543339361
GO:0010927_1	12	3863	0.003106394	0.736908162	0.041571637	0.09375	0.09375	0.09375	0.014644351	13.38260266	30.1796875
GO:0010927_2	59	19197	0.003073397	0.689753813	0.009455457	0.142857143	0.011452682	0.011452682	0.005805743	3.076549202	3.726392252
GO:0010948_1	5	2664	0.001876877	0.615268898	0.005022817	0.011627907	0.011627907	0.003371544	0.003371544	2.676156753	6.195348837
GO:0010948_2	37	19204	0.001926682	0.676644401	0.004524597	0.007936508	0.007936508	0.006349206	0.003711662	2.348388109	4.119262119
GO:0010951_1	5	5289	0.000945358	0.534632854	0.00144184	0.001443001	0.001443001	0.001443001	0.001443001	1.52517843	1.526406926
GO:0010951_2	18	19204	0.000937305	0.567453699	0.001497573	0.002264151	0.002264151	0.001920966	0.001106929	1.5977437	2.415597484
GO:0010952_1	20	6197	0.003227368	0.663663591	0.015823585	0.076923077	0.038461538	0.019011407	0.009433962	4.90293784	11.91730769
GO:0010952_2	62	19189	0.003231018	0.572738756	0.004891126	0.009708738	0.006899951	0.006899951	0.003974662	1.513803628	2.135534746
GO:0010959_1	32	7473	0.004282082	0.758852977	0.044313323	0.333333333	0.106382979	0.054644809	0.022106632	10.34854568	24.84375
GO:0010959_2	83	19177	0.004328101	0.56265136	0.005858992	0.00845666	0.006888634	0.006888634	0.005866612	1.353709466	1.59160638
GO:0010962_1	5	6336	0.000789141	0.946138051	0.011637427	0.013157895	0.013157895	0.013157895	0.013157895	14.74694737	16.67368421
GO:0010962_2	15	19204	0.000781087	0.751628537	0.002355021	0.004474273	0.004474273	0.00323363	0.001986097	3.015055247	5.728262491
GO:0010970_1	10	12824	0.000779788	0.847463712	0.015109021	0.090909091	0.017647059	0.017647059	0.00356597	19.37580874	22.63058824
GO:0010970_2	15	19199	0.000781291	0.764904782	0.004126924	0.017241379	0.005706134	0.005706134	0.00317864	5.28218769	7.303471232
GO:0010975_1	46	7558	0.006086266	0.774598324	0.033629824	0.105263158	0.078947368	0.064516129	0.017964072	5.525526248	12.97139588
GO:0010975_2	117	19163	0.006105516	0.705752874	0.013620824	0.020242915	0.016489988	0.016024653	0.015313936	2.230904673	2.700834567
GO:0010976_1	8	6147	0.001301448	0.421404137	0.001490188	0.001503759	0.001503759	0.001503759	0.001503759	1.14502305	1.155451128
GO:0010976_2	25	19201	0.001302016	0.686591573	0.003059384	0.005376344	0.00384	0.00384	0.002874114	2.34972908	2.9492736
GO:0012502_1	69	6523	0.010577955	0.682740285	0.031175627	0.077777778	0.077777778	0.050359712	0.019003595	2.947226301	7.352818035
GO:0012502_2	204	19140	0.010658307	0.643054106	0.016668225	0.019081694	0.019081694	0.018885306	0.017267393	1.563871674	1.790311831
GO:0014013_1	16	11509	0.001390216	0.563538676	0.005876515	0.02	0.02	0.010899183	0.001698514	4.227050363	14.38625
GO:0014013_2	27	19193	0.001406763	0.608197	0.002254354	0.00408998	0.002484472	0.002432552	0.002253703	1.602511962	1.766091557
GO:0014015_1	11	16328	0.000673689	0.416603988	0.000776246	0.00102459	0.000754945	0.000754945	0.000754945	1.152231454	1.120612741
GO:0014015_2	13	19198	0.000677154	0.667977787	0.00134419	0.001754386	0.001390821	0.001390821	0.001349031	1.985058955	2.053921044
GO:0014020_1	15	6981	0.002148689	0.743305579	0.006809913	0.018518519	0.008032129	0.007225434	0.006682868	3.169333533	3.73815261
GO:0014020_2	41	19194	0.002136084	0.679620973	0.00504915	0.010989011	0.007874016	0.006797583	0.004246677	2.363740951	3.686191665
GO:0014031_1	15	6457	0.00232306	0.666449343	0.011217602	0.027027027	0.027027027	0.018587361	0.006837607	4.82880382	11.63423423
GO:0014031_2	45	19194	0.002344483	0.633031026	0.008115249	0.125	0.012048193	0.00589391	0.00522508	3.461424202	5.138955823
GO:0014032_1	6	3968	0.001512097	0.657916877	0.005216896	0.006896552	0.006896552	0.006896552	0.006896552	3.450107351	4.56091954
GO:0014032_2	29	19203	0.001510181	0.657934775	0.007870802	0.066666667	0.011583012	0.006392694	0.002799813	5.21182763	7.669950739
GO:0014033_1	6	3553	0.001688714	0.505262663	0.002801801	0.004608295	0.004608295	0.00245821	0.00245821	1.659133047	2.728878648
GO:0014033_2	33	19203	0.001718481	0.663939868	0.006407587	0.047619048	0.00929368	0.005490734	0.004089488	3.728632946	5.408077053
GO:0014066_1	8	8101	0.000987532	0.700590016	0.005777603	0.018518519	0.018518519	0.007692308	0.004401408	5.850545169	18.75231481
GO:0014066_2	19	19201	0.000989532	0.605323522	0.001473915	0.001688239	0.001688239	0.001688239	0.001525236	1.489506977	1.706098392
GO:0014070_1	22	7285	0.003019904	0.49385428	0.009700905	0.083333333	0.03125	0.003649635	0.003649635	3.212322507	10.34801136
GO:0014070_2	59	19187	0.003074999	0.551743296	0.004323822	0.021276596	0.005636071	0.005044136	0.003500384	1.406121673	1.832869347
GO:0014706_1	42	7929	0.005297011	0.766387727	0.067811004	0.5	0.106382979	0.1	0.022908367	12.80174891	20.08358663
GO:0014706_2	101	19167	0.005269474	0.698393179	0.022037227	0.285714286	0.026974952	0.022222222	0.012117206	4.182054748	5.119098037
GO:0014910_1	7	6656	0.001051683	0.786820789	0.006031419	0.01010101	0.01010101	0.009049774	0.007233273	5.735017409	9.604617605
GO:0014910_2	20	19202	0.001041558	0.72731467	0.00446021	0.00965251	0.00965251	0.00965251	0.002770083	4.282247965	9.267374517
GO:0015672_1	23	4875	0.004717949	0.589483494	0.012065993	1	0.026022305	0.026022305	0.007233273	2.557465907	5.51559722
GO:0015672_2	91	19186	0.004743042	0.607450889	0.011207106	0.039215686	0.018232819	0.018232819	0.009535655	2.362852139	3.844119415
GO:0015698_1	5	1737	0.002878526	0.822286374	0.008109664	1	1	0.014705882	0.008849558	2.817297265	347.4
GO:0015698_2	53	19204	0.002759842	0.494542381	0.003294882	0.007575758	0.004222379	0.003976143	0.002904564	1.193866204	1.529935071
GO:0015711_1	10	5719	0.001748557	0.797320021	0.011549338	0.038461538	0.014814815	0.013157895	0.007	6.60506639	8.472592593
GO:0015711_2	33	19199	0.00171884	0.536715902	0.00450383	0.023255814	0.012618297	0.003381234	0.002766927	2.620273635	7.341171972
GO:0015718_1	14	7229	0.001936644	0.739253539	0.010574402	0.023255814	0.023255814	0.017857143	0.010230179	5.460168139	12.00830565
GO:0015718_2	37	19195	0.001927585	0.591506477	0.003312245	0.00565371	0.00565371	0.00565371	0.002785107	1.718338758	2.933053195
GO:0015807_1	5	4390	0.001138952	0.700980616	0.01071014	0.017857143	0.017857143	0.016393443	0.016393443	9.403502703	15.67857143
GO:0015807_2	22	19204	0.001145595	0.616359087	0.001875081	0.003527337	0.001890359	0.001890359	0.001649162	1.636774833	1.650111703
GO:0015833_1	8	4253	0.001881025	0.492608952	0.003211955	0.005235602	0.005235602	0.004823151	0.002162747	1.70755543	2.783376963
GO:0015833_2	37	19201	0.001926983	0.538683173	0.002494743	0.003484321	0.003125977	0.003125977	0.002304147	1.294636948	1.622213023
GO:0015837_1	23	4867	0.004725704	0.746400747	0.027627108	0.086956522	0.064516129	0.045454545	0.01986755	5.846136363	13.65217391
GO:0015837_2	89	19186	0.004638799	0.663534422	0.011420388	0.022123894	0.02044293	0.019911504	0.009877604	2.461927599	4.406944471
GO:0015849_1	29	5311	0.005460365	0.747254828	0.019631005	0.030674847	0.030674847	0.028011204	0.020053476	3.595181551	5.617727946
GO:0015849_2	105	19180	0.005474453	0.64628846	0.012379636	0.02283105	0.02283105	0.018659881	0.011067029	2.261346752	4.170471842
GO:0015850_1	5	5620	0.00088968	0.561567231	0.001412992	0.001445087	0.001445087	0.001445087	0.001391595	1.588202494	1.624277457
GO:0015850_2	17	19204	0.000885232	0.374423246	0.000916335	0.000916433	0.000916433	0.000916433	0.000916433	1.035134802	1.035245601
GO:0015908_1	8	5561	0.00143859	0.815392581	0.018194608	0.029850746	0.029850746	0.029850746	0.011037528	12.64752716	20.75
GO:0015908_2	28	19201	0.001458257	0.580129423	0.003279942	0.007380074	0.007380074	0.007380074	0.001938736	2.249220256	5.060885609
GO:0015909_1	5	4774	0.00104734	0.9200671	0.03859515	0.066666667	0.066666667	0.066666667	0.049180328	36.85064901	63.65333333
GO:0015909_2	20	19204	0.00104145	0.723954858	0.00558613	0.010582011	0.010582011	0.010582011	0.004283361	5.363801854	10.16084656
GO:0015931_1	8	4286	0.001866542	0.833625526	0.00918652	0.024390244	0.024390244	0.008316008	0.006868132	4.921678049	13.06707317
GO:0015931_2	37	19201	0.001926983	0.663723366	0.005406463	0.027027027	0.007564297	0.007564297	0.004120313	2.805662278	3.925461013
GO:0015980_1	15	4577	0.003277256	0.706386088	0.014432896	0.055555556	0.034883721	0.012861736	0.009864365	4.403957632	10.64418605
GO:0015980_2	62	19194	0.003230176	0.833294835	0.032417705	0.056603774	0.056603774	0.055710306	0.02809482	10.03589396	17.52343274
GO:0016032_1	10	5934	0.001685204	0.606482107	0.003918108	0.009259259	0.005398111	0.005398111	0.002651515	2.325005236	3.203238866
GO:0016032_2	32	19199	0.001666753	0.698032426	0.003479471	0.004712535	0.004712535	0.00422119	0.003295851	2.087573886	2.82737394
GO:0016042_1	16	4744	0.003372681	0.81476047	0.070316269	0.285714286	0.285714286	0.070175439	0.022779043	20.84877365	84.71428571
GO:0016042_2	64	19193	0.003334549	0.723938457	0.016064148	0.028985507	0.028985507	0.028985507	0.014030612	4.817487352	8.692481884
GO:0016044_1	63	5467	0.011523688	0.721326354	0.053452763	0.5	0.095238095	0.088082902	0.02862254	4.638511953	8.264550265
GO:0016044_2	222	19146	0.011595111	0.714651398	0.025346531	0.031222123	0.031222123	0.02886836	0.0272838	2.185967053	2.692697157
GO:0016049_1	11	6312	0.001742712	0.592561065	0.003189451	0.007692308	0.003242542	0.003242542	0.003027245	1.830165039	1.860629643
GO:0016049_2	34	19198	0.001771018	0.568162425	0.002708168	0.006896552	0.004501125	0.002655081	0.002197294	1.529158914	2.541547151
GO:0016050_1	15	6382	0.00235036	0.637401183	0.007000635	0.027777778	0.021505376	0.006349206	0.004257332	2.978536732	9.149820789
GO:0016050_2	45	19194	0.002344483	0.698327154	0.005762146	0.007497657	0.007497657	0.007497657	0.006029477	2.45774722	3.198000625
GO:0016051_1	9	1725	0.005217391	0.697293447	0.025592371	0.142857143	0.142857143	0.014084507	0.012787724	4.905204433	27.38095238
GO:0016051_2	93	19200	0.00484375	0.707295812	0.012271044	0.017686072	0.017686072	0.017686072	0.012997563	2.533376878	3.651318135
GO:0016052_1	7	3385	0.002067947	0.780047365	0.01681027	0.058823529	0.058823529	0.018072289	0.009478673	8.128966188	28.44537815
GO:0016052_2	40	19202	0.002083116	0.74584464	0.009522298	0.038461538	0.015503876	0.015503876	0.009395973	4.57117931	7.442635659
GO:0016053_1	22	4857	0.004529545	0.782429256	0.023503233	0.048780488	0.048780488	0.046728972	0.01589404	5.188872766	10.76940133
GO:0016053_2	86	19187	0.004482201	0.662879576	0.013731911	0.090909091	0.024725275	0.021317829	0.011980831	3.063653162	5.516323792
GO:0016054_1	10	2643	0.003783579	0.812419294	0.049277616	0.2	0.068965517	0.063492063	0.024691358	13.02407389	18.22758621
GO:0016054_2	72	19199	0.003750195	0.768611707	0.026818705	0.046575342	0.046575342	0.046575342	0.020856821	7.151282063	12.41944444
GO:0016055_1	15	3712	0.004040948	0.75142007	0.025279858	0.055555556	0.055555556	0.043956044	0.028469751	6.255922226	13.74814815
GO:0016055_2	77	19194	0.00401167	0.657095167	0.008799116	0.015544041	0.01287794	0.01287794	0.007520143	2.193379633	3.210119108
GO:0016064_1	6	4860	0.001234568	0.920924324	0.166371412	0.25	0.25	0.25	0.2	134.7608435	202.5
GO:0016064_2	24	19203	0.001249805	0.676008481	0.002668542	0.0078125	0.003487358	0.002573056	0.002573056	2.135167271	2.790322581
GO:0016071_1	25	3709	0.006740361	0.777947883	0.059664753	0.125	0.098039216	0.091743119	0.078313253	8.85186281	14.54509804
GO:0016071_2	125	19184	0.006515847	0.797830736	0.026502656	0.037037037	0.037037037	0.037037037	0.027987561	4.067415684	5.684148148
GO:0016079_1	9	14406	0.00062474	0.707516226	0.002004193	0.002971768	0.002971768	0.002971768	0.002608242	3.20804545	4.756810302
GO:0016079_2	12	19200	0.000625	0.761552359	0.002426677	0.005194805	0.005194805	0.002292264	0.002292264	3.882683315	8.311688312
GO:0016101_1	5	4187	0.001194172	0.453610713	0.00148236	0.00148236	0.00148236	0.00148236	0.00148236	1.241328194	1.241328194
GO:0016101_2	23	19204	0.001197667	0.636626372	0.007471153	0.027027027	0.027027027	0.017421603	0.002950522	6.238087671	22.56639248
GO:0016125_1	5	2103	0.002377556	0.647283127	0.016544628	0.0625	0.0625	0.007067138	0.006960557	6.958670415	26.2875
GO:0016125_2	46	19204	0.002395334	0.829787306	0.029057854	0.071428571	0.0625	0.046692607	0.02672148	12.13102214	26.0923913
GO:0016197_1	13	4780	0.002719665	0.742879734	0.014255797	0.111111111	0.006406523	0.006406523	0.006406523	5.241746718	2.355629228
GO:0016197_2	53	19196	0.002760992	0.769755731	0.007773377	0.009825328	0.009825328	0.009252669	0.008398656	2.815429078	3.558622394
GO:0016202_1	22	10785	0.00203987	0.767688968	0.013803302	0.045454545	0.025252525	0.025252525	0.007707129	6.766755051	12.37947658
GO:0016202_2	39	19187	0.002032626	0.611588276	0.003905198	0.007025761	0.0058873	0.005636979	0.003065849	1.921257058	2.896400768
GO:0016311_1	32	6392	0.005006258	0.625653498	0.008927905	0.025	0.009733939	0.009733939	0.008979206	1.783349098	1.944354315
GO:0016311_2	97	19177	0.005058143	0.685307657	0.010191144	0.012477718	0.012461059	0.012461059	0.010845507	2.014799583	2.463564248
GO:0016331_1	27	6893	0.003917017	0.709394655	0.018477268	0.058823529	0.058823529	0.025974026	0.009411765	4.717178054	15.01742919
GO:0016331_2	74	19182	0.003857783	0.675358135	0.007865025	0.014705882	0.013463892	0.00907544	0.00690151	2.038742038	3.490059215
GO:0016337_1	36	5488	0.006559767	0.754524334	0.024192109	0.090909091	0.03539823	0.034042553	0.019791667	3.687952603	5.39626352
GO:0016337_2	126	19173	0.006571742	0.69087912	0.01449857	0.018979058	0.018979058	0.018979058	0.016005262	2.20619909	2.88797993
GO:0016358_1	15	9018	0.00166334	0.713725055	0.004561689	0.008333333	0.008333333	0.006711409	0.003380663	2.742487579	5.01
GO:0016358_2	32	19194	0.001667188	0.614585508	0.003542086	0.006430868	0.006430868	0.005856515	0.002326097	2.124587507	3.857315113
GO:0016458_1	11	6556	0.001677852	0.837433155	0.011763723	0.035714286	0.013157895	0.013157895	0.011965812	7.011179088	7.842105263
GO:0016458_2	32	19198	0.00166684	0.729755818	0.005247984	0.009950249	0.008710801	0.007820137	0.003924284	3.148462632	5.225936411
GO:0016485_1	13	5355	0.002427638	0.470178268	0.005684745	0.029411765	0.010416667	0.006896552	0.002669953	2.34167769	4.290865385
GO:0016485_2	47	19196	0.002448427	0.541504862	0.003362216	0.007017544	0.005780347	0.004019293	0.00293634	1.37321489	2.360841225
GO:0016525_1	6	3952	0.001518219	0.368685589	0.001967858	0.001967858	0.001967858	0.001967858	0.001967858	1.296162676	1.296162676
GO:0016525_2	29	19203	0.001510181	0.499205102	0.002238122	0.007352941	0.003610108	0.00258695	0.00164194	1.482022757	2.390514129
GO:0016567_1	48	5953	0.008063161	0.725737369	0.028391941	0.078947368	0.049586777	0.049586777	0.017925736	3.521192231	6.149793388
GO:0016567_2	152	19161	0.00793278	0.760935609	0.019630651	0.02234456	0.02234456	0.02234456	0.021236047	2.474624378	2.816737541
GO:0016568_1	59	6861	0.00859933	0.787572449	0.05657223	0.5	0.101694915	0.101694915	0.030364372	6.578679199	11.82591209
GO:0016568_2	163	19150	0.008511749	0.776613382	0.026584931	0.033484677	0.033484677	0.033484677	0.029579473	3.123321636	3.933935921
GO:0016569_1	53	7840	0.006760204	0.785111131	0.037529138	1	0.086419753	0.062146893	0.027001862	5.551480041	12.78360121
GO:0016569_2	130	19156	0.006786385	0.802937276	0.022383273	0.026119403	0.026119403	0.026119403	0.025221541	3.298261382	3.848794489
GO:0016570_1	51	7552	0.006753178	0.786572248	0.060066169	0.5	0.085714286	0.079710145	0.022452504	8.894504116	12.69243697
GO:0016570_2	129	19158	0.006733479	0.804929726	0.022984776	0.027336861	0.027336861	0.027336861	0.026782198	3.413506487	4.05984168
GO:0016571_1	16	11079	0.001444174	0.766694161	0.006165741	0.025641026	0.016	0.005899705	0.003388947	4.269390193	11.079
GO:0016571_2	28	19193	0.001458865	0.796600947	0.006439677	0.009075908	0.009075908	0.009075908	0.006729475	4.41416835	6.221210514
GO:0016573_1	20	7815	0.002559181	0.796735087	0.034180791	0.25	0.115384615	0.02	0.015306122	13.356144	45.08653846
GO:0016573_2	49	19189	0.002553546	0.819297123	0.010668665	0.013087448	0.013087448	0.013087448	0.012269939	4.177979659	5.125204871
GO:0016579_1	10	5491	0.001821162	0.729976282	0.005900914	0.018181818	0.005060089	0.005060089	0.005060089	3.240191892	2.778494624
GO:0016579_2	35	19199	0.001823012	0.786143662	0.00604278	0.008333333	0.008333333	0.008333333	0.00617284	3.314723577	4.571190476
GO:0017015_1	17	8189	0.002075956	0.657942472	0.008458016	0.083333333	0.00625	0.004034065	0.004034065	4.074275873	3.010661765
GO:0017015_2	40	19192	0.002084202	0.624975198	0.00369846	0.005154639	0.005154639	0.004950495	0.00292113	1.77452133	2.473195876
GO:0017038_1	21	5908	0.003554502	0.701634756	0.008933087	0.016806723	0.014044944	0.014044944	0.006496143	2.513175212	3.951310861
GO:0017038_2	69	19188	0.003595997	0.643088937	0.007558576	0.01459854	0.01280683	0.010566038	0.006732747	2.101941453	3.561412463
GO:0017145_1	5	5771	0.000866401	0.750502948	0.003164542	0.007246377	0.007246377	0.002171553	0.002134927	3.652514771	8.363768116
GO:0017145_2	17	19204	0.000885232	0.49800263	0.001072289	0.001084011	0.001084011	0.001084011	0.001084011	1.211307631	1.224549657
GO:0017148_1	9	7288	0.001234907	0.697592771	0.002588282	0.002880184	0.002880184	0.002880184	0.002880184	2.09593363	2.332309268
GO:0017148_2	24	19200	0.00125	0.680123157	0.002941393	0.005434783	0.003541533	0.003541533	0.003265511	2.353114138	2.833226014
GO:0017156_1	5	6403	0.000780884	0.775336043	0.002812405	0.004048583	0.004048583	0.003976143	0.002270148	3.601566418	5.184615385
GO:0017156_2	15	19204	0.000781087	0.527955252	0.001796784	0.010869565	0.003738318	0.001210287	0.000925069	2.300362695	4.786043614
GO:0017157_1	14	6206	0.002255881	0.610257475	0.009094642	0.023255814	0.021428571	0.021428571	0.0027894	4.031525096	9.498979592
GO:0017157_2	44	19195	0.002292264	0.625419513	0.004150245	0.007556675	0.006570302	0.005572755	0.003575315	1.810544304	2.86629435
GO:0017158_1	5	6307	0.00079277	0.613646461	0.005954143	0.022727273	0.022727273	0.003496503	0.001182313	7.510555737	28.66818182
GO:0017158_2	15	19204	0.000781087	0.543648271	0.001096215	0.002724796	0.001097996	0.001097996	0.000993295	1.403447335	1.40572788
GO:0018105_1	18	10075	0.0017866	0.754267343	0.012001184	0.066666667	0.024390244	0.020725389	0.004803074	6.717329297	13.65176152
GO:0018105_2	34	19191	0.001771664	0.753992551	0.005314374	0.009852217	0.009852217	0.00569044	0.005346089	2.999651372	5.560996813
GO:0018107_1	8	8978	0.000891067	0.88011427	0.010677669	0.023255814	0.023255814	0.01459854	0.010118044	11.98301452	26.09883721
GO:0018107_2	17	19201	0.000885371	0.835218074	0.004706591	0.010638298	0.008264463	0.00530856	0.004712042	5.315956621	9.334467671
GO:0018108_1	22	19188	0.00114655	0.837005398	0.013071764	0.03125	0.03125	0.03125	0.007000539	11.40095504	27.25568182
GO:0018108_2	21	19187	0.001094491	0.571580129	0.001695049	0.002659574	0.002645503	0.002001601	0.001698902	1.548709888	2.417107584
GO:0018130_1	19	4172	0.004554171	0.811398228	0.039338803	0.2	0.06097561	0.06097561	0.035087719	8.637972983	13.38896021
GO:0018130_2	86	19190	0.004481501	0.695270807	0.013976803	0.023709902	0.023709902	0.02175805	0.015547703	3.118777354	5.290616587
GO:0018193_1	77	8882	0.008669219	0.710925758	0.039998147	1	0.062015504	0.062015504	0.024605678	4.613812248	7.153528642
GO:0018193_2	169	19132	0.008833368	0.683439598	0.016828924	0.019395135	0.019395135	0.019395135	0.017300015	1.905153692	2.195666974
GO:0018205_1	30	8078	0.003713791	0.796346918	0.030968653	0.142857143	0.088888889	0.044871795	0.013109978	8.338825841	23.93481481
GO:0018205_2	71	19179	0.003701966	0.764711779	0.010066612	0.011760636	0.011760636	0.011760636	0.011253041	2.719261208	3.176862629
GO:0018209_1	20	8688	0.002302026	0.71747808	0.014518901	0.083333333	0.026315789	0.022727273	0.005400914	6.307010453	11.43157895
GO:0018209_2	44	19189	0.00229298	0.662309172	0.00445546	0.007389163	0.006944444	0.004788214	0.004558405	1.943086958	3.028566919
GO:0018210_1	9	9207	0.000977517	0.877630403	0.012142381	0.020100503	0.020100503	0.020100503	0.008073818	12.42165599	20.56281407
GO:0018210_2	19	19200	0.000989583	0.805399532	0.004330441	0.006145742	0.006145742	0.006145742	0.003628823	4.376024752	6.210433899
GO:0018212_1	22	19188	0.00114655	0.837005398	0.013071764	0.03125	0.03125	0.03125	0.007000539	11.40095504	27.25568182
GO:0018212_2	21	19187	0.001094491	0.571580129	0.001695049	0.002659574	0.002645503	0.002001601	0.001698902	1.548709888	2.417107584
GO:0018393_1	20	7731	0.002586987	0.798988458	0.033205817	0.2	0.12	0.020761246	0.014157014	12.83570851	46.386
GO:0018393_2	50	19189	0.002605659	0.819791003	0.010670263	0.012857978	0.012857978	0.012857978	0.012126462	4.095033544	4.934634717
GO:0018394_1	21	8087	0.00259676	0.813803974	0.033068081	0.2	0.130434783	0.023648649	0.012702079	12.73436071	50.22981366
GO:0018394_2	50	19188	0.002605795	0.820666736	0.010684127	0.012994684	0.012994684	0.012994684	0.01169844	4.10014056	4.986839929
GO:0018904_1	24	9024	0.002659574	0.873967593	0.068535099	0.2	0.2	0.2	0.01595092	25.76919734	75.2
GO:0018904_2	50	19185	0.002606203	0.733139274	0.018189335	0.0625	0.035294118	0.031976744	0.013926085	6.979247939	13.54235294
GO:0018958_1	8	5893	0.001357543	0.406457094	0.001520046	0.001520046	0.001520046	0.001520046	0.001520046	1.119703591	1.119703591
GO:0018958_2	26	19201	0.001354096	0.533304583	0.003127652	0.013513514	0.013513514	0.002183406	0.00164626	2.309771014	9.97972973
GO:0019058_1	7	8918	0.000784929	0.57968482	0.004088685	0.015625	0.015625	0.005698006	0.001359157	5.208985075	19.90625
GO:0019058_2	15	19202	0.000781169	0.588335852	0.001474611	0.002751032	0.002751032	0.001839926	0.001016777	1.887698986	3.521687299
GO:0019216_1	31	5643	0.005493532	0.755489389	0.020235709	0.03271028	0.03271028	0.03271028	0.022099448	3.683551884	5.954326198
GO:0019216_2	104	19178	0.00542288	0.675609569	0.013116787	0.033333333	0.023636364	0.01686747	0.011907164	2.418786016	4.358636364
GO:0019217_1	15	6617	0.002266888	0.73197011	0.009153421	0.032258065	0.011673152	0.011673152	0.007782101	4.037879109	5.149416342
GO:0019217_2	43	19194	0.002240283	0.616296678	0.005407875	0.05	0.008241758	0.005565863	0.003042731	2.413924504	3.678890877
GO:0019218_1	9	4645	0.001937567	0.678674144	0.006344168	0.015503876	0.015503876	0.015503876	0.003858025	3.274295409	8.001722653
GO:0019218_2	37	19200	0.001927083	0.647549966	0.007947847	0.038461538	0.013742072	0.013742072	0.004268704	4.124288414	7.131021085
GO:0019221_1	21	5726	0.003667482	0.775643754	0.02356302	0.083333333	0.047619048	0.02739726	0.023861171	6.42485024	12.98412698
GO:0019221_2	71	19188	0.003700229	0.656440289	0.00806646	0.022222222	0.010380623	0.010380623	0.007641066	2.179989134	2.805399873
GO:0019226_1	75	7246	0.010350538	0.854041742	0.120755535	0.363636364	0.244897959	0.231884058	0.092909535	11.66659473	23.66040816
GO:0019226_2	199	19134	0.010400334	0.712874645	0.028903158	0.048	0.048	0.042283298	0.028977108	2.779060411	4.615236181
GO:0019228_1	18	6885	0.002614379	0.604113069	0.007592321	0.03125	0.03125	0.00744879	0.005022602	2.904062757	11.953125
GO:0019228_2	51	19191	0.002657496	0.54652304	0.003562689	0.0078125	0.003754106	0.003754106	0.003329634	1.340619063	1.412648025
GO:0019233_1	12	6385	0.001879405	0.739826874	0.029246248	0.105263158	0.105263158	0.090909091	0.004982206	15.56144092	56.00877193
GO:0019233_2	36	19197	0.001875293	0.515904702	0.002823394	0.007042254	0.004901961	0.003124186	0.002045113	1.505574586	2.613970588
GO:0019318_1	17	4441	0.003827967	0.742620466	0.060596839	0.5	0.25	0.038095238	0.010377358	15.83003306	65.30882353
GO:0019318_2	72	19192	0.003751563	0.716389906	0.012243137	0.025641026	0.02443609	0.018126888	0.009064885	3.263476146	6.513575606
GO:0019320_1	6	5447	0.001101524	0.680083318	0.011707705	0.045454545	0.045454545	0.017699115	0.001799856	10.62864498	41.26515152
GO:0019320_2	21	19203	0.001093579	0.736724906	0.006481339	0.013774105	0.013774105	0.013774105	0.004004368	5.926721163	12.59543487
GO:0019395_1	8	4596	0.001740644	0.905350915	0.135402195	0.5	0.5	0.4	0.02994012	77.78856098	287.25
GO:0019395_2	33	19201	0.00171866	0.818007917	0.017001435	0.025917927	0.025917927	0.025917927	0.020524515	9.8922593	15.0803063
GO:0019432_1	10	8008	0.001248751	0.780445111	0.006844803	1	0.009933775	0.009933775	0.009122007	5.481318079	7.954966887
GO:0019432_2	24	19199	0.001250065	0.756412429	0.02105449	0.166666667	0.039106145	0.039106145	0.005464481	16.84271491	31.28328678
GO:0019637_1	37	6003	0.006163585	0.704270143	0.020133378	0.038095238	0.038095238	0.030018762	0.014015417	3.266504513	6.180694981
GO:0019637_2	118	19172	0.006154809	0.67206183	0.011505098	0.014844804	0.014844804	0.012800819	0.012099214	1.869285858	2.411903291
GO:0019724_1	7	5324	0.001314801	0.909750396	0.151589513	0.333333333	0.333333333	0.222222222	0.210526316	115.2946523	253.5238095
GO:0019724_2	25	19202	0.001301948	0.674241018	0.002587403	0.005050505	0.00289296	0.002884868	0.002852128	1.987332611	2.222025072
GO:0019748_1	7	3510	0.001994302	0.668202765	0.006285531	0.009868421	0.009868421	0.009868421	0.00625	3.15174469	4.948308271
GO:0019748_2	38	19202	0.001978961	0.558492349	0.007568003	0.058823529	0.028985507	0.009635974	0.00205726	3.824231577	14.64683448
GO:0019827_1	11	7064	0.001557191	0.561476097	0.014299403	0.090909091	0.042553191	0.00660793	0.001735107	9.182816738	27.32688588
GO:0019827_2	30	19198	0.001562663	0.66321995	0.006138444	0.012114537	0.012114537	0.012114537	0.003379092	3.928194775	7.752496329
GO:0019882_1	7	4826	0.001450477	0.959209083	0.195152615	1	1	1	0.093023256	134.5437886	689.4285714
GO:0019882_2	28	19202	0.001458181	0.908480979	0.036255498	0.117647059	0.076923077	0.076923077	0.023364486	24.8635023	52.75274725
GO:0019884_1	5	4555	0.001097695	0.889494505	0.028379526	0.042857143	0.042857143	0.042857143	0.042857143	25.853748	39.04285714
GO:0019884_2	21	19204	0.001093522	0.822571076	0.010996788	0.03125	0.022727273	0.022421525	0.007768362	10.05630113	20.78354978
GO:0019932_1	27	4784	0.005643813	0.781102313	0.036440896	0.083333333	0.075	0.065420561	0.024390244	6.456786909	13.28888889
GO:0019932_2	109	19182	0.005682411	0.53898806	0.009432888	0.019746121	0.019746121	0.012396694	0.006972617	1.660015146	3.474955034
GO:0019933_1	16	5030	0.003180915	0.733782908	0.032657423	0.142857143	0.074074074	0.051282051	0.012080537	10.26667723	23.28703704
GO:0019933_2	60	19193	0.00312614	0.563914877	0.004879443	0.010869565	0.007726269	0.005476804	0.004218835	1.560852574	2.471504783
GO:0019935_1	18	4993	0.003605047	0.809994417	0.029496193	0.054545455	0.054545455	0.047058824	0.025906736	8.181916071	15.13030303
GO:0019935_2	70	19191	0.003647543	0.573299364	0.006236566	0.015	0.009933775	0.007457627	0.005389222	1.7097992	2.723415326
GO:0019941_1	39	4923	0.007921999	0.705605956	0.02363926	0.125	0.04587156	0.028011204	0.01510574	2.984001982	5.790402258
GO:0019941_2	155	19170	0.00808555	0.814011349	0.028306051	0.040892193	0.040892193	0.038732394	0.027545652	3.500819377	5.05744094
GO:0019953_1	62	6191	0.010014537	0.756440823	0.045343203	0.333333333	0.074766355	0.06302521	0.038976857	4.527738174	7.465782333
GO:0019953_2	194	19147	0.010132136	0.557705415	0.013602994	0.041666667	0.015201315	0.014931087	0.012250985	1.342559448	1.500307076
GO:0021510_1	6	4481	0.001338987	0.702495345	0.021086562	0.090909091	0.090909091	0.025	0.0022553	15.74814755	67.89393939
GO:0021510_2	26	19203	0.001353955	0.665250039	0.00277793	0.004250797	0.004250797	0.004083716	0.002224419	2.051715223	3.139540587
GO:0021536_1	8	4764	0.001679261	0.613383095	0.066735954	0.5	0.5	0.00872093	0.002035278	39.74126045	297.75
GO:0021536_2	33	19201	0.00171866	0.614684512	0.0096477	0.125	0.010695187	0.005076142	0.002362205	5.61349979	6.222978448
GO:0021537_1	25	6394	0.003909916	0.657258596	0.009211527	0.05	0.013824885	0.011952191	0.005954596	2.355940078	3.535852535
GO:0021537_2	76	19184	0.003961635	0.662675044	0.013251295	0.25	0.016901408	0.013058419	0.00652635	3.344905748	4.266271312
GO:0021543_1	17	6928	0.002453811	0.679947569	0.00674101	0.015151515	0.015151515	0.01509434	0.004013915	2.74715993	6.174688057
GO:0021543_2	46	19192	0.002396832	0.662650616	0.006209227	0.023529412	0.01035503	0.007947977	0.004241782	2.590597371	4.320298431
GO:0021549_1	10	6621	0.001510346	0.547995765	0.011036819	0.090909091	0.002906977	0.002906977	0.001847291	7.307477538	1.924709302
GO:0021549_2	29	19199	0.001510495	0.54907992	0.002813615	0.006525285	0.006525285	0.005444646	0.00186428	1.862709976	4.319963998
GO:0021575_1	8	7259	0.00110208	0.520807475	0.001740256	0.00242915	0.00242915	0.00242915	0.00132692	1.579064882	2.204149798
GO:0021575_2	21	19201	0.001093693	0.559496499	0.002084317	0.012987013	0.002182453	0.002182453	0.001239596	1.905760292	1.995489597
GO:0021587_1	8	8704	0.000919118	0.584248505	0.002273259	0.00422833	0.00422833	0.00422833	0.001215067	2.473306085	4.600422833
GO:0021587_2	18	19201	0.000937451	0.579343979	0.002401811	0.016666667	0.002967359	0.002110595	0.00137893	2.562065611	3.16534784
GO:0021675_1	6	3907	0.001535705	0.361403059	0.002171765	0.004444444	0.004444444	0.00171723	0.00171723	1.414181207	2.894074074
GO:0021675_2	29	19203	0.001510181	0.574344569	0.003929333	0.035714286	0.003984064	0.003257329	0.002221235	2.601895921	2.638137107
GO:0021695_1	6	6137	0.000977676	0.703446964	0.003184614	0.007633588	0.007633588	0.002991027	0.002073828	3.257329589	7.807888041
GO:0021695_2	19	19203	0.000989429	0.567976055	0.001727314	0.002805836	0.002805836	0.002805836	0.001525236	1.745769398	2.835814283
GO:0021700_1	30	7652	0.003920544	0.806546838	0.039137866	0.105263158	0.090909091	0.079545455	0.025487256	9.982765065	23.18787879
GO:0021700_2	76	19179	0.003962668	0.479826811	0.004434698	0.012195122	0.005271695	0.004841313	0.00408117	1.119119327	1.330339992
GO:0021761_1	7	4489	0.001559367	0.642410913	0.005314633	0.010989011	0.010989011	0.010989011	0.002319289	3.40819835	7.047095761
GO:0021761_2	30	19202	0.001562337	0.623177898	0.003046947	0.005102041	0.005044136	0.004626952	0.002265576	1.950249393	3.228583438
GO:0021766_1	5	3847	0.001299714	0.646590318	0.002843125	0.004464286	0.004464286	0.002437835	0.002437835	2.187500609	3.434821429
GO:0021766_2	25	19204	0.001301812	0.637609886	0.002648119	0.004608295	0.004608295	0.004587156	0.001953363	2.034179289	3.539907834
GO:0021782_1	7	4214	0.00166113	0.634656525	0.004225477	0.011235955	0.011235955	0.003242542	0.003242542	2.54373738	6.764044944
GO:0021782_2	32	19202	0.001666493	0.592755608	0.005515635	0.076923077	0.002453319	0.002453319	0.002453319	3.309725992	1.47214461
GO:0021795_1	8	11001	0.000727207	0.82024925	0.02263048	0.054054054	0.054054054	0.054054054	0.008417508	31.11973916	74.33108108
GO:0021795_2	14	19201	0.000729129	0.699997766	0.002034212	0.004219409	0.004219409	0.002956393	0.001660095	2.789921339	5.786919831
GO:0021846_1	6	7121	0.000842578	0.569946123	0.001722162	0.002677376	0.002677376	0.002677376	0.001244555	2.043919391	3.177599286
GO:0021846_2	16	19203	0.000833203	0.764055741	0.008262866	0.066666667	0.021276596	0.006956522	0.002787068	9.916989052	25.53590426
GO:0021872_1	8	9099	0.000879217	0.638172368	0.003019271	0.010416667	0.010416667	0.003944773	0.0013947	3.434043033	11.84765625
GO:0021872_2	17	19201	0.000885371	0.677031718	0.005292136	0.038461538	0.015625	0.004060914	0.001408054	5.977311547	17.64797794
GO:0021885_1	9	6849	0.00131406	0.760997401	0.055495258	0.2	0.2	0.095238095	0.003389831	42.23189171	152.2
GO:0021885_2	25	19200	0.001302083	0.631499348	0.010549774	0.166666667	0.011538462	0.007741935	0.002090368	8.102226533	8.861538462
GO:0021915_1	22	5553	0.003961822	0.808541937	0.040542851	1	0.090909091	0.077922078	0.024347826	10.2333841	22.94628099
GO:0021915_2	76	19187	0.003961015	0.662053268	0.009025008	0.020618557	0.015686275	0.012883436	0.006921556	2.278458215	3.960165119
GO:0021953_1	22	7496	0.002934899	0.630999586	0.020541246	0.125	0.083333333	0.023529412	0.005766458	6.998962647	28.39393939
GO:0021953_2	56	19187	0.002918643	0.661561826	0.011018262	0.25	0.019933555	0.009259259	0.00494965	3.775132065	6.829734219
GO:0021954_1	10	6833	0.001463486	0.592539938	0.016861058	0.064516129	0.064516129	0.025423729	0.002227171	11.52116102	44.08387097
GO:0021954_2	28	19199	0.001458409	0.623279582	0.003128289	0.007407407	0.005889282	0.005	0.001959344	2.145000955	4.038154131
GO:0021955_1	5	6336	0.000789141	0.466119097	0.029309981	0.142857143	0.142857143	0.000923191	0.000923191	37.14160793	181.0285714
GO:0021955_2	15	19204	0.000781087	0.628783852	0.001619246	0.002285714	0.002285714	0.002285714	0.001077006	2.07306701	2.92632381
GO:0021983_1	6	5202	0.001153403	0.683923531	0.0217719	0.090909091	0.090909091	0.022727273	0.00277585	18.87623733	78.81818182
GO:0021983_2	22	19203	0.001145654	0.682375078	0.004824045	0.019230769	0.016393443	0.005111821	0.002716161	4.210733539	14.30923994
GO:0021987_1	14	8511	0.00164493	0.645597606	0.005881694	0.043478261	0.004573171	0.004573171	0.002597403	3.575649984	2.78016115
GO:0021987_2	32	19195	0.001667101	0.717138822	0.0050429	0.007659574	0.007659574	0.007659574	0.004544422	3.024952223	4.594547872
GO:0022029_1	9	7839	0.001148106	0.751440329	0.029656837	0.105263158	0.105263158	0.105263158	0.002952756	25.83110497	91.68421053
GO:0022029_2	22	19200	0.001145833	0.618028233	0.005431436	0.071428571	0.005802708	0.003362475	0.00192895	4.740162169	5.064181467
GO:0022037_1	13	7743	0.001678936	0.56963877	0.011969757	0.125	0.004889976	0.002851711	0.00253073	7.129371425	2.912544668
GO:0022037_2	32	19196	0.001667014	0.576425851	0.003746267	0.00933126	0.00933126	0.004372267	0.002148741	2.247292062	5.597589425
GO:0022403_1	59	5925	0.009957806	0.764459944	0.07465719	1	0.129411765	0.123893805	0.042407661	7.497353438	12.99601196
GO:0022403_2	193	19150	0.010078329	0.747530886	0.037126644	0.076086957	0.073684211	0.056179775	0.03375087	3.683809492	7.311153531
GO:0022404_1	16	7716	0.002073613	0.707037338	0.008841604	0.019047619	0.019047619	0.017699115	0.008662175	4.263863618	9.185714286
GO:0022404_2	40	19193	0.002084093	0.557227327	0.00270861	0.003338898	0.003298153	0.002853649	0.002853649	1.299658607	1.58253628
GO:0022405_1	16	7583	0.002109983	0.70486157	0.009007575	0.020618557	0.020618557	0.017777778	0.008482564	4.26902773	9.771907216
GO:0022405_2	40	19193	0.002084093	0.557227327	0.00270861	0.003338898	0.003298153	0.002853649	0.002853649	1.299658607	1.58253628
GO:0022407_1	6	3251	0.001845586	0.73030303	0.005065053	0.008474576	0.008474576	0.006079027	0.004415011	2.744414655	4.59180791
GO:0022407_2	35	19203	0.001822632	0.552222454	0.002679996	0.004962779	0.004399749	0.003404255	0.002159075	1.470398794	2.413953488
GO:0022411_1	14	6709	0.002086749	0.627013763	0.007039913	1	0.052631579	0.007326007	0.003487021	3.373626647	25.22180451
GO:0022411_2	40	19195	0.002083876	0.689926912	0.004270921	0.005291005	0.004940424	0.004940424	0.004893964	2.049508361	2.370786109
GO:0022415_1	9	5353	0.0016813	0.605455755	0.004894719	0.008658009	0.008658009	0.008658009	0.002497502	2.911270346	5.14959115
GO:0022415_2	32	19200	0.001666667	0.704129278	0.003512115	0.00462963	0.004528986	0.004323657	0.003586498	2.107268962	2.717391304
GO:0022602_1	16	6240	0.002564103	0.523568043	0.003122888	0.003683241	0.003683241	0.003072197	0.003072197	1.217926298	1.436464088
GO:0022602_2	49	19193	0.002553014	0.527773395	0.004710332	0.04	0.007929515	0.00739645	0.002743635	1.845008227	3.105942641
GO:0022604_1	39	7175	0.00543554	0.808967891	0.06166043	0.333333333	0.125	0.116883117	0.03257329	11.34393807	22.99679487
GO:0022604_2	103	19170	0.005372979	0.723570078	0.014410085	0.018877819	0.018877819	0.018877819	0.016752577	2.681954604	3.51347361
GO:0022610_1	55	4892	0.011242845	0.780566467	0.037287148	0.048991354	0.048991354	0.048991354	0.040995608	3.316522371	4.357558292
GO:0022610_2	217	19154	0.011329226	0.704956211	0.026773032	0.036630037	0.036630037	0.036630037	0.027039737	2.363182743	3.23323374
GO:0022612_1	24	7167	0.003348681	0.797546549	0.030121245	0.064516129	0.064516129	0.05982906	0.014557671	8.994956763	19.26612903
GO:0022612_2	64	19185	0.00333594	0.678465431	0.00777962	0.011088011	0.011088011	0.011088011	0.007643885	2.332062603	3.323804574
GO:0022613_1	11	2277	0.004830918	0.796076386	0.018603239	0.028301887	0.028301887	0.028301887	0.018058691	3.850870435	5.858490566
GO:0022613_2	93	19198	0.004844255	0.904064972	0.044586327	0.125	0.068862275	0.068862275	0.046966732	9.203960207	14.21524693
GO:0022618_1	8	2891	0.002767209	0.756590357	0.008917695	0.012244898	0.012244898	0.012244898	0.008185539	3.222632111	4.425
GO:0022618_2	53	19201	0.002760273	0.880647666	0.018324064	0.026645768	0.026645768	0.026645768	0.016816817	6.638497378	9.65330928
GO:0022898_1	15	9601	0.001562337	0.589199527	0.00714983	0.02173913	0.01754386	0.013071895	0.001802885	4.576367952	11.22923977
GO:0022898_2	30	19194	0.001562988	0.473770264	0.001752847	0.001804026	0.001804026	0.001804026	0.001804026	1.121471556	1.154215724
GO:0022900_1	7	9640	0.000726141	0.668149664	0.001732168	0.002392344	0.002392344	0.002392344	0.001344688	2.385442733	3.294600137
GO:0022900_2	14	19202	0.000729091	0.842810983	0.008501094	0.014388489	0.014388489	0.011764706	0.009625668	11.65985758	19.7348407
GO:0022904_1	7	10346	0.00067659	0.660453484	0.001414624	0.001781473	0.001781473	0.001781473	0.001233299	2.090814424	2.633016627
GO:0022904_2	13	19202	0.000677013	0.834199882	0.008105464	0.014388489	0.014388489	0.011655012	0.00845666	11.97239351	21.25290537
GO:0023061_1	26	7473	0.003479192	0.752538451	0.06172384	0.333333333	0.176470588	0.1	0.034482759	17.74085615	50.72171946
GO:0023061_2	67	19183	0.003492676	0.672132901	0.009565752	0.030769231	0.015067407	0.015067407	0.007337526	2.738803297	4.314000971
GO:0030001_1	62	6297	0.009845958	0.804560623	0.088455979	0.363636364	0.162790698	0.158536585	0.059149723	8.983988707	16.53375844
GO:0030001_2	190	19147	0.009923226	0.634943071	0.016637418	0.024390244	0.021032505	0.021032505	0.017559577	1.67661388	2.119522995
GO:0030003_1	47	5064	0.009281201	0.749171964	0.037684933	0.333333333	0.052083333	0.037234043	0.03301238	4.060351078	5.611702128
GO:0030003_2	175	19162	0.009132658	0.633591706	0.016041646	0.041666667	0.021008403	0.017496355	0.016476315	1.756514452	2.300360144
GO:0030004_1	6	6783	0.000884564	0.669519453	0.014568203	0.045454545	0.045454545	0.02173913	0.001494768	16.46935374	51.38636364
GO:0030004_2	17	19203	0.000885278	0.517249097	0.001620022	0.007246377	0.001982816	0.001771793	0.000935191	1.829957727	2.239765172
GO:0030010_1	6	4272	0.001404494	0.550828254	0.003234764	0.009803922	0.009803922	0.001978631	0.001978631	2.303152154	6.980392157
GO:0030010_2	27	19203	0.00140603	0.624013041	0.00293194	0.00621118	0.00621118	0.003777658	0.002290576	2.085261092	4.417529331
GO:0030029_1	51	6786	0.007515473	0.772971163	0.049109768	0.333333333	0.070588235	0.069518717	0.042207792	6.534487925	9.392387543
GO:0030029_2	146	19158	0.007620837	0.724108278	0.019170617	0.02507837	0.02507837	0.02507837	0.022255639	2.515552596	3.290763087
GO:0030031_1	18	5430	0.003314917	0.613153897	0.006741133	0.02173913	0.0125	0.005698006	0.00524405	2.033575246	3.770833333
GO:0030031_2	64	19191	0.003334897	0.614211912	0.005251067	0.006513026	0.006513026	0.006513026	0.00544394	1.574581794	1.952991921
GO:0030036_1	49	7080	0.006920904	0.767554184	0.049697053	0.333333333	0.06918239	0.06918239	0.038297872	7.180717042	9.996149403
GO:0030036_2	133	19160	0.006941545	0.719439056	0.017201739	0.023887974	0.023887974	0.023887974	0.019804907	2.478085068	3.441305075
GO:0030097_1	80	8010	0.009987516	0.814780895	0.103646485	1	0.243902439	0.129770992	0.045758929	10.37760434	24.42073171
GO:0030097_2	193	19129	0.010089393	0.641025894	0.016523492	0.020769231	0.020769231	0.02022756	0.016035215	1.637709228	2.058521323
GO:0030098_1	38	9015	0.004215197	0.852925312	0.064076292	0.333333333	0.19047619	0.082474227	0.040462428	15.20125714	45.18796992
GO:0030098_2	81	19171	0.004225132	0.664133507	0.009757088	0.05	0.016728625	0.011255411	0.008204923	2.309298048	3.959314333
GO:0030099_1	35	9599	0.003646213	0.750241979	0.041112128	0.2	0.125	0.09375	0.013899614	11.27529465	34.28214286
GO:0030099_2	70	19174	0.003650777	0.681930486	0.008392519	0.014814815	0.013447433	0.012875536	0.007673592	2.298830981	3.68344394
GO:0030100_1	19	5372	0.003536858	0.668538055	0.01217182	0.052631579	0.03	0.018957346	0.006672598	3.441421892	8.482105263
GO:0030100_2	67	19190	0.003491402	0.603596045	0.006991463	0.025380711	0.008551308	0.008551308	0.004731133	2.002480344	2.449247725
GO:0030111_1	26	5611	0.004633755	0.784580952	0.052573196	0.142857143	0.142857143	0.127272727	0.014913007	11.34570009	30.82967033
GO:0030111_2	91	19183	0.004743784	0.64684535	0.008274815	0.01149976	0.01149976	0.01149976	0.007548408	1.744349159	2.424174771
GO:0030148_1	9	9164	0.000982104	0.522155471	0.002233571	0.004172462	0.004172462	0.004172462	0.001144165	2.274271961	4.248493278
GO:0030148_2	19	19200	0.000989583	0.636808904	0.002354565	0.0078125	0.002915452	0.002915452	0.002494388	2.379350063	2.946140862
GO:0030155_1	37	5381	0.006876045	0.746222083	0.035180821	0.2	0.058823529	0.04950495	0.032154341	5.116432437	8.554848967
GO:0030155_2	132	19172	0.006885041	0.658868491	0.015480706	0.024475524	0.024475524	0.024475524	0.014609682	2.248455202	3.554884509
GO:0030162_1	24	6098	0.003935717	0.734414444	0.014319173	0.071428571	0.018390805	0.018390805	0.008159102	3.638263129	4.672796935
GO:0030162_2	75	19185	0.003909304	0.701806384	0.009272638	0.014606742	0.014606742	0.010951403	0.009431681	2.371940753	3.736404494
GO:0030163_1	48	5346	0.008978676	0.745245847	0.032249469	0.125	0.073529412	0.046413502	0.022301517	3.591784593	8.189338235
GO:0030163_2	172	19161	0.008976567	0.810074866	0.030659749	0.044905009	0.044905009	0.041371158	0.029715762	3.415531642	5.002470177
GO:0030177_1	10	5931	0.001686056	0.485171424	0.006073753	0.041666667	0.002183406	0.002183406	0.002097755	3.60234313	1.294978166
GO:0030177_2	33	19199	0.00171884	0.534968805	0.002220823	0.003623188	0.002227171	0.002227171	0.002096153	1.292047778	1.295741378
GO:0030178_1	17	6029	0.002819705	0.76935345	0.009840482	0.016129032	0.015503876	0.015503876	0.007908612	3.489898053	5.498404013
GO:0030178_2	55	19192	0.002865777	0.629710176	0.005363349	0.010687023	0.010687023	0.006908463	0.004387248	1.871516091	3.729188064
GO:0030183_1	12	8157	0.001471129	0.897923061	0.060909483	0.2	0.105263158	0.102040816	0.02661597	41.40322109	71.55263158
GO:0030183_2	28	19197	0.001458561	0.697731829	0.004020144	0.00748503	0.00748503	0.006976744	0.003524229	2.756239556	5.131789991
GO:0030198_1	22	4708	0.004672897	0.731734761	0.040792894	0.166666667	0.093023256	0.05	0.01589404	8.729679418	19.90697674
GO:0030198_2	89	19187	0.004638557	0.752613074	0.025891213	0.053030303	0.049881235	0.049881235	0.02265861	5.581738297	10.75360965
GO:0030216_1	7	4977	0.00140647	0.619775798	0.002683894	0.003584229	0.003584229	0.003584229	0.002220988	1.908248732	2.548387097
GO:0030216_2	27	19202	0.001406104	0.557645468	0.003416396	0.013274336	0.013274336	0.003564155	0.00159689	2.429689891	9.440511308
GO:0030217_1	30	11387	0.002634583	0.818015321	0.040618369	0.137931034	0.137931034	0.056122449	0.016848365	15.41737887	52.35402299
GO:0030217_2	51	19179	0.002659158	0.638964745	0.008844001	0.043478261	0.015584416	0.00952381	0.004410517	3.325864739	5.86065699
GO:0030218_1	16	9375	0.001706667	0.783023026	0.041476464	0.222222222	0.222222222	0.028571429	0.012064343	24.30261565	130.2083333
GO:0030218_2	33	19193	0.001719377	0.751103941	0.007731334	0.083333333	0.009025271	0.008604207	0.00425	4.496590721	5.249152172
GO:0030239_1	5	6030	0.000829187	0.831236515	0.122176484	0.5	0.5	0.083333333	0.017857143	147.3448398	603
GO:0030239_2	16	19204	0.00083316	0.754540598	0.015167754	0.111111111	0.055555556	0.014652015	0.003446955	18.20509698	66.68055556
GO:0030258_1	17	5669	0.002998765	0.78425128	0.048425703	0.166666667	0.1	0.1	0.017681729	16.1485475	33.34705882
GO:0030258_2	58	19192	0.003022093	0.731262818	0.008916953	0.012248469	0.012248469	0.012248469	0.009264025	2.950589071	4.052976137
GO:0030262_1	6	5786	0.001036986	0.674365629	0.004424975	0.009433962	0.009433962	0.009433962	0.002094241	4.267150489	9.097484277
GO:0030262_2	20	19203	0.001041504	0.694760986	0.002952809	0.014705882	0.003351206	0.003351206	0.002089046	2.835139697	3.217660858
GO:0030278_1	28	7905	0.003542062	0.759983859	0.016344553	0.048780488	0.048780488	0.020477816	0.012205045	4.614417462	13.771777
GO:0030278_2	67	19181	0.00349304	0.60066545	0.006349904	0.009451796	0.009451796	0.009451796	0.005467042	1.817873148	2.705893971
GO:0030282_1	5	5924	0.000844024	0.559824295	0.003229018	0.011111111	0.011111111	0.001258495	0.001258495	3.825740638	13.16444444
GO:0030282_2	16	19204	0.00083316	0.447851522	0.001035465	0.001035465	0.001035465	0.001035465	0.001035465	1.242816464	1.242816464
GO:0030307_1	20	8615	0.002321532	0.625450844	0.030082005	0.176470588	0.176470588	0.007385524	0.003725551	12.95782385	76.01470588
GO:0030307_2	44	19189	0.00229298	0.515690069	0.002831911	0.002918761	0.002918761	0.002918761	0.002918761	1.235035099	1.272911538
GO:0030308_1	22	4978	0.004419446	0.63151185	0.014724363	0.034482759	0.030434783	0.030434783	0.007741935	3.331721698	6.886561265
GO:0030308_2	84	19187	0.004377964	0.550266974	0.005402371	0.007125891	0.006306938	0.005614549	0.005614549	1.233991611	1.440609671
GO:0030323_1	28	5872	0.004768392	0.758965239	0.041333127	0.1	0.092592593	0.085106383	0.024311183	8.668147258	19.41798942
GO:0030323_2	91	19181	0.004744278	0.735975915	0.016408557	0.052631579	0.035460993	0.028485757	0.012195122	3.458599189	7.474475879
GO:0030324_1	27	5736	0.004707113	0.741434901	0.047179867	0.25	0.097560976	0.090909091	0.03125	10.02310063	20.72628726
GO:0030324_2	90	19182	0.004691899	0.727315106	0.016037323	0.05	0.029876977	0.024901704	0.011070111	3.418088014	6.367779731
GO:0030326_1	24	6458	0.003716321	0.827304165	0.079380482	0.25	0.24	0.24	0.029816514	21.35996478	64.58
GO:0030326_2	70	19185	0.003648684	0.727252345	0.017513103	0.117647059	0.023668639	0.018614271	0.010972265	4.799841266	6.486897718
GO:0030330_1	9	7792	0.001155031	0.744243151	0.061962874	0.333333333	0.333333333	0.181818182	0.004355401	53.64607916	288.5925926
GO:0030330_2	22	19200	0.001145833	0.616203225	0.002164045	0.008695652	0.002781641	0.001802343	0.001795102	1.888621235	2.427614111
GO:0030334_1	54	5212	0.010360706	0.793406144	0.057635347	0.113207547	0.113207547	0.107438017	0.041369472	5.562878344	10.92662474
GO:0030334_2	199	19155	0.010388932	0.727179366	0.028579573	0.03930131	0.03930131	0.035971223	0.033377396	2.750963456	3.782997959
GO:0030335_1	33	5027	0.006564551	0.835378211	0.048151672	0.084615385	0.084615385	0.084615385	0.032357473	7.335104635	12.88974359
GO:0030335_2	125	19176	0.006518565	0.684867356	0.014937616	0.02507837	0.018526316	0.018526316	0.017283284	2.291549741	2.842085053
GO:0030336_1	17	5400	0.003148148	0.631082602	0.013776127	0.068965517	0.068965517	0.011961722	0.005050505	4.375946247	21.90669371
GO:0030336_2	60	19192	0.003126303	0.6091252	0.00653274	0.010695187	0.010695187	0.010695187	0.006411582	2.089605634	3.421033868
GO:0030433_1	7	7050	0.000992908	0.694387538	0.020997068	0.111111111	0.111111111	0.026315789	0.001822323	21.14704701	111.9047619
GO:0030433_2	19	19202	0.00098948	0.842870744	0.005862491	0.016666667	0.009174312	0.006825939	0.006825939	5.924818818	9.271849348
GO:0030510_1	5	2838	0.001761804	0.656618426	0.010338658	0.037037037	0.037037037	0.006079027	0.003023432	5.868222503	21.02222222
GO:0030510_2	35	19204	0.001822537	0.648836291	0.005208414	0.012269939	0.011933174	0.008639309	0.00280796	2.857782413	6.547562223
GO:0030512_1	8	6128	0.001305483	0.515257353	0.001764383	0.001788376	0.001788376	0.001788376	0.001788376	1.351517379	1.369895678
GO:0030512_2	25	19201	0.001302016	0.565721736	0.00220517	0.010989011	0.002004812	0.002004812	0.001780944	1.693658388	1.539775461
GO:0030516_1	11	8474	0.001298088	0.709430355	0.013945924	0.054054054	0.054054054	0.014705882	0.002197199	10.74343266	41.64127764
GO:0030516_2	25	19198	0.001302219	0.637997184	0.002614424	0.003346203	0.003346203	0.003346203	0.003346203	2.007668178	2.569616474
GO:0030518_1	12	8602	0.001395024	0.749049282	0.019392406	0.142857143	0.027027027	0.013761468	0.006205674	13.90112336	19.37387387
GO:0030518_2	27	19197	0.00140647	0.788732394	0.006390611	0.016393443	0.010582011	0.007194245	0.007020623	4.543724529	7.523809524
GO:0030522_1	16	8833	0.001811389	0.655041397	0.018760928	0.166666667	0.066666667	0.005673759	0.002855103	10.35720497	36.80416667
GO:0030522_2	35	19193	0.001823582	0.741488077	0.006558242	0.010869565	0.010869565	0.010088272	0.005864198	3.596352703	5.960559006
GO:0030534_1	21	5883	0.003569607	0.617780377	0.007594174	0.011627907	0.011331445	0.011320755	0.008270159	2.127453605	3.17442331
GO:0030534_2	68	19188	0.003543882	0.543891521	0.004589258	0.007326007	0.006831768	0.005046864	0.004394345	1.294980658	1.927764103
GO:0030595_1	6	3010	0.001993355	0.645195295	0.005920871	0.01010101	0.01010101	0.01010101	0.003225806	2.970303439	5.067340067
GO:0030595_2	37	19203	0.001926782	0.589522268	0.010125512	0.071428571	0.04040404	0.010964912	0.002734482	5.255140679	20.96969697
GO:0030705_1	10	12731	0.000785484	0.848942693	0.013087996	0.071428571	0.017045455	0.017045455	0.003647733	16.66232732	21.70056818
GO:0030705_2	15	19199	0.000781291	0.764904782	0.004126924	0.017241379	0.005706134	0.005706134	0.00317864	5.28218769	7.303471232
GO:0030799_1	19	4553	0.004173073	0.770830915	0.033646588	0.076923077	0.076923077	0.076923077	0.021653543	8.062785103	18.43319838
GO:0030799_2	81	19190	0.004220948	0.587252855	0.007531044	0.018181818	0.00996796	0.00996796	0.006966329	1.784206589	2.361545122
GO:0030802_1	18	4533	0.00397088	0.768463148	0.037388071	0.081632653	0.081632653	0.081632653	0.025575448	9.415562663	20.55782313
GO:0030802_2	75	19191	0.003908082	0.574786915	0.007684774	0.012828345	0.012828345	0.012828345	0.006239276	1.966380053	3.282516799
GO:0030808_1	18	4599	0.003913894	0.767724175	0.032211281	0.076923077	0.064516129	0.064516129	0.024271845	8.229982239	16.48387097
GO:0030808_2	75	19191	0.003908082	0.574786915	0.007684774	0.012828345	0.012828345	0.012828345	0.006239276	1.966380053	3.282516799
GO:0030811_1	20	6204	0.003223727	0.67722348	0.022435625	0.1	0.047058824	0.03875969	0.005620609	6.959530791	14.59764706
GO:0030811_2	61	19189	0.003178905	0.570442609	0.004779188	0.014184397	0.005401235	0.005309063	0.004459167	1.503407085	1.699086723
GO:0030814_1	18	5103	0.003527337	0.779820824	0.043279238	0.181818182	0.181818182	0.072463768	0.024449878	12.2696641	51.54545455
GO:0030814_2	68	19191	0.003543328	0.595224875	0.007366662	0.012297735	0.012297735	0.012297735	0.005889089	2.07902378	3.470673901
GO:0030817_1	18	5360	0.003358209	0.772692292	0.033101654	0.078431373	0.078431373	0.078431373	0.021881838	9.85693683	23.35511983
GO:0030817_2	66	19191	0.003439112	0.587598336	0.007206044	0.014534884	0.011118833	0.011118833	0.005206074	2.095321014	3.233053257
GO:0030832_1	8	3828	0.002089864	0.877028796	0.014201941	0.01793722	0.01793722	0.01793722	0.016722408	6.795628826	8.582959641
GO:0030832_2	40	19201	0.002083225	0.648785293	0.004252788	0.007211538	0.006006006	0.005798969	0.004526838	2.041444596	2.883033033
GO:0030833_1	7	4369	0.001602197	0.881803891	0.016541653	0.05	0.05	0.01459854	0.01459854	10.32435439	31.20714286
GO:0030833_2	31	19202	0.001614415	0.651496464	0.003319916	0.00621118	0.004918033	0.004444444	0.003663004	2.056419981	3.046324696
GO:0030850_1	10	7102	0.001408054	0.75214326	0.012573819	0.05	0.032786885	0.018181818	0.004037685	8.929926259	23.2852459
GO:0030850_2	27	19199	0.001406323	0.56110377	0.001854533	0.002036245	0.002036245	0.002036245	0.001903352	1.318710333	1.447921145
GO:0030855_1	28	5150	0.005436893	0.813354159	0.045426123	0.142857143	0.092592593	0.07079646	0.03187251	8.355161912	17.03042328
GO:0030855_2	104	19181	0.005422032	0.701837896	0.017365468	0.083333333	0.022457891	0.022457891	0.018098059	3.20275994	4.141969384
GO:0030856_1	7	5692	0.001229796	0.561904762	0.002726868	0.005012531	0.005012531	0.005012531	0.002522068	2.217333607	4.075904046
GO:0030856_2	24	19202	0.00124987	0.585001912	0.002498397	0.004138645	0.004138645	0.004138645	0.001679804	1.998925519	3.311260562
GO:0030879_1	26	7714	0.003370495	0.697025334	0.010886588	0.028571429	0.023809524	0.015209125	0.009831461	3.229966871	7.064102564
GO:0030879_2	64	19183	0.003336287	0.655573317	0.009523101	0.090909091	0.015837104	0.013727561	0.006434003	2.854400755	4.746924491
GO:0030888_1	13	9644	0.001347988	0.950728018	0.078164081	0.5	0.166666667	0.166666667	0.019125683	57.9857226	123.6410256
GO:0030888_2	26	19196	0.001354449	0.625988122	0.002296856	0.003738318	0.002512563	0.002512563	0.002369668	1.69578675	1.855044453
GO:0030890_1	9	9125	0.000986301	0.870886354	0.016143005	0.047619048	0.047619048	0.021052632	0.01312336	16.3672138	48.28042328
GO:0030890_2	19	19200	0.000989583	0.584421536	0.001451863	0.001596169	0.001596169	0.001596169	0.001596169	1.467145328	1.612970975
GO:0030900_1	53	7314	0.007246377	0.842440747	0.051838461	0.176470588	0.1	0.068441065	0.03611457	7.153707552	13.8
GO:0030900_2	140	19156	0.007308415	0.717384233	0.022965737	0.085714286	0.027912621	0.025460931	0.01875	3.142368961	3.819244105
GO:0030901_1	8	10389	0.000770045	0.746700703	0.015836493	0.083333333	0.083333333	0.024096386	0.002145923	20.56566613	108.21875
GO:0030901_2	15	19201	0.000781209	0.640661594	0.012878905	0.083333333	0.074074074	0.002832861	0.001285164	16.48585737	94.81975309
GO:0030902_1	18	6702	0.002685765	0.662219895	0.034113455	0.5	0.021505376	0.010840108	0.005136107	12.70157629	8.007168459
GO:0030902_2	51	19191	0.002657496	0.636647407	0.007253163	0.030927835	0.013108614	0.012290503	0.00378402	2.729322412	4.932694426
GO:0031016_1	5	3111	0.0016072	0.621764327	0.10364375	0.5	0.5	0.011235955	0.003061224	64.48714102	311.1
GO:0031016_2	31	19204	0.001614247	0.577032891	0.00278411	0.00464191	0.00464191	0.00464191	0.002233022	1.724711295	2.87558826
GO:0031023_1	10	6859	0.001457938	0.764432764	0.00953556	0.038461538	0.021052632	0.012875536	0.003502627	6.540440723	14.44
GO:0031023_2	28	19199	0.001458409	0.839094764	0.00848112	0.015665796	0.015665796	0.015665796	0.004931825	5.815322267	10.74170086
GO:0031032_1	7	7968	0.000878514	0.693362284	0.084140929	0.5	0.5	0.076923077	0.001591723	95.77641721	569.1428571
GO:0031032_2	17	19202	0.000885324	0.720050898	0.017318465	0.142857143	0.111111111	0.005961252	0.00185816	19.56171509	125.503268
GO:0031056_1	11	11210	0.000981267	0.705030482	0.003942716	0.010416667	0.005512679	0.005512679	0.003143007	4.017985966	5.617921219
GO:0031056_2	19	19198	0.000989686	0.675961372	0.003303248	0.006265664	0.006265664	0.006265664	0.002202643	3.337671345	6.330958976
GO:0031098_1	17	9342	0.001819739	0.737050938	0.016899205	0.057142857	0.057142857	0.029239766	0.009727626	9.28661041	31.40168067
GO:0031098_2	35	19192	0.001823677	0.543507409	0.002295734	0.002546844	0.002546844	0.002546844	0.002201338	1.258849202	1.396543569
GO:0031099_1	8	5668	0.001411433	0.608811837	0.003088029	0.005952381	0.005952381	0.005464481	0.00223001	2.187868601	4.217261905
GO:0031099_2	27	19201	0.001406177	0.531205452	0.002535068	0.011976048	0.00251995	0.00251995	0.001683502	1.802808626	1.792057492
GO:0031110_1	12	10380	0.001156069	0.681238747	0.004266022	0.008492569	0.008492569	0.008492569	0.00271423	3.690109097	7.346072187
GO:0031110_2	22	19197	0.001146012	0.715273201	0.005524479	0.029411765	0.0125	0.003692762	0.003278689	4.820610185	10.90738636
GO:0031111_1	8	10998	0.000727405	0.774283439	0.002861282	0.004784689	0.004784689	0.004784689	0.002526529	3.933548059	6.577751196
GO:0031111_2	14	19201	0.000729129	0.733595664	0.004344576	0.014814815	0.014814815	0.007425743	0.001755413	5.95858613	20.31851852
GO:0031128_1	6	6411	0.000935891	0.409575852	0.00183618	0.005405405	0.005405405	0.001122334	0.001122334	1.961957918	5.775675676
GO:0031128_2	18	19203	0.000937354	0.530953001	0.001765617	0.004310345	0.004310345	0.002883922	0.001079719	1.883618998	4.59841954
GO:0031145_1	6	1788	0.003355705	0.923213618	0.051309406	0.076923077	0.076923077	0.076923077	0.049382716	15.2902029	22.92307692
GO:0031145_2	64	19203	0.003332813	0.904392699	0.045956	0.070469799	0.070469799	0.070469799	0.059566787	13.78895419	21.14424287
GO:0031214_1	6	6821	0.000879636	0.460748349	0.005206688	0.025641026	0.025641026	0.001119821	0.001119821	5.919136813	29.14957265
GO:0031214_2	17	19203	0.000885278	0.442175974	0.001071541	0.001071541	0.001071541	0.001071541	0.001071541	1.210400252	1.210400252
GO:0031279_1	16	5311	0.003012615	0.812559018	0.085790308	0.333333333	0.333333333	0.12	0.018947368	28.47702028	110.6458333
GO:0031279_2	58	19193	0.003021935	0.567008461	0.005212879	0.011061947	0.008647799	0.007142857	0.003897945	1.725013421	2.861675884
GO:0031280_1	7	4241	0.001650554	0.660402186	0.046046136	0.142857143	0.142857143	0.1	0.017857143	27.89738044	86.55102041
GO:0031280_2	32	19202	0.001666493	0.494186881	0.00282401	0.006818182	0.006066734	0.004102564	0.001710773	1.694582547	3.640419616
GO:0031281_1	11	5934	0.001853724	0.793977254	0.02767533	0.076923077	0.076923077	0.076923077	0.009852217	14.92958247	41.4965035
GO:0031281_2	35	19198	0.001823107	0.526747229	0.003528652	0.019047619	0.004909984	0.00268012	0.002077802	1.935515971	2.693196166
GO:0031329_1	48	6484	0.007402838	0.678190387	0.026499643	0.5	0.035353535	0.021459227	0.014492754	3.579660164	4.775673401
GO:0031329_2	142	19161	0.007410887	0.633098555	0.012093676	0.014397367	0.014397367	0.014397367	0.013592567	1.631879807	1.942732082
GO:0031330_1	7	7415	0.000944032	0.696062172	0.012007221	0.043478261	0.043478261	0.028985507	0.00275672	12.71907791	46.05590062
GO:0031330_2	18	19202	0.000937402	0.594615884	0.001953975	0.003831418	0.003831418	0.003174603	0.001820499	2.084457257	4.087271179
GO:0031331_1	11	4608	0.002387153	0.78096387	0.02188664	0.125	0.030769231	0.01744186	0.014388489	9.168512589	12.88951049
GO:0031331_2	46	19198	0.002396083	0.656000282	0.004786829	0.016393443	0.006976744	0.005577245	0.004673737	1.997772509	2.911729019
GO:0031333_1	10	10080	0.000992063	0.642393247	0.00216856	1	0.007968127	0.002358491	0.001681076	2.185908265	8.03187251
GO:0031333_2	19	19199	0.000989635	0.597404094	0.002459101	0.005586592	0.005586592	0.004659832	0.00150015	2.484857193	5.645104381
GO:0031334_1	7	3076	0.002275683	0.605455476	0.013583193	0.038461538	0.038461538	0.035714286	0.003549246	5.968843217	16.9010989
GO:0031334_2	43	19202	0.00223935	0.686533865	0.004855398	0.010752688	0.005586592	0.005586592	0.00518602	2.168217569	2.49473821
GO:0031341_1	12	8908	0.001347104	0.684699116	0.028158609	0.066666667	0.066666667	0.066666667	0.010432191	20.90307402	49.48888889
GO:0031341_2	26	19197	0.001354378	0.695904872	0.006313026	0.018181818	0.012755102	0.012170385	0.003979534	4.661198348	9.417680534
GO:0031343_1	12	12129	0.000989364	0.654039779	0.012532091	0.052631579	0.051282051	0.01369863	0.002762431	12.66681079	51.83333333
GO:0031343_2	19	19197	0.000989738	0.688620733	0.011877606	0.0625	0.034188034	0.034188034	0.002960332	12.00075768	34.54251012
GO:0031344_1	49	6827	0.007177384	0.741311928	0.032129267	0.142857143	0.079365079	0.039087948	0.016361257	4.476459311	11.05766116
GO:0031344_2	140	19160	0.007306889	0.702042962	0.016151079	0.01996008	0.01996008	0.01996008	0.017821285	2.210390471	2.731679498
GO:0031345_1	13	5712	0.00227591	0.622227921	0.045123106	0.5	0.043478261	0.008152174	0.003130336	19.82639858	19.10367893
GO:0031345_2	44	19196	0.002292144	0.671884493	0.004527714	0.006507592	0.006507592	0.005112247	0.005112247	1.975318254	2.839084993
GO:0031346_1	27	6954	0.003882657	0.738056665	0.016341264	0.071428571	0.051724138	0.014625229	0.010646388	4.208783316	13.32183908
GO:0031346_2	73	19182	0.003805651	0.731363046	0.009355277	0.01303781	0.01303781	0.011849901	0.009946237	2.45825925	3.425907735
GO:0031347_1	61	6363	0.009586673	0.751694752	0.040198417	0.1	0.07	0.07	0.035028249	4.193156214	7.301803279
GO:0031347_2	183	19148	0.009557134	0.706455521	0.025758302	0.125	0.038076152	0.037601626	0.02252142	2.695191043	3.984055543
GO:0031348_1	10	4546	0.002199736	0.65218254	0.00459753	0.005405405	0.005405405	0.005405405	0.005405405	2.090036944	2.457297297
GO:0031348_2	43	19199	0.0022397	0.536976696	0.003694695	0.011764706	0.007399577	0.003399433	0.00260983	1.649638223	3.303825163
GO:0031349_1	38	6580	0.005775076	0.755901141	0.027208921	0.060240964	0.060240964	0.043243243	0.02638191	4.711439393	10.43119848
GO:0031349_2	109	19171	0.005685671	0.729266835	0.017338482	0.033613445	0.027131783	0.023861171	0.015919342	3.049504907	4.771957898
GO:0031396_1	21	3092	0.006791721	0.788528632	0.029994128	0.05	0.047619048	0.047619048	0.029268293	4.416278335	7.011337868
GO:0031396_2	124	19188	0.006462372	0.784096947	0.027535087	0.05785124	0.045126354	0.045126354	0.024056255	4.260832588	6.982939327
GO:0031397_1	10	2400	0.004166667	0.721924686	0.023915045	0.04494382	0.04494382	0.04494382	0.007905138	5.739610855	10.78651685
GO:0031397_2	77	19199	0.004010626	0.872875059	0.041514916	0.08988764	0.08988764	0.066115702	0.028867506	10.35123211	22.41237414
GO:0031398_1	15	3071	0.004884402	0.770593368	0.022536241	0.083333333	0.033898305	0.032258065	0.014754098	4.613919674	6.940112994
GO:0031398_2	96	19194	0.005001563	0.800473763	0.025817678	0.052631579	0.051643192	0.035422343	0.022074136	5.161922091	10.3254108
GO:0031400_1	25	3505	0.007132668	0.618517241	0.026867052	0.125	0.103448276	0.037974684	0.009782609	3.766760753	14.50344828
GO:0031400_2	138	19184	0.007193495	0.714207175	0.01846224	0.028443114	0.028443114	0.026913373	0.018153527	2.566518866	3.954005033
GO:0031401_1	60	5066	0.011843664	0.726414969	0.034120674	0.111111111	0.052264808	0.052264808	0.030097087	2.880922218	4.412891986
GO:0031401_2	228	19149	0.011906627	0.676532712	0.022575707	0.028325746	0.028325746	0.028325746	0.021151795	1.896062337	2.378989964
GO:0031532_1	6	6041	0.000993213	0.789588511	0.010947207	0.033333333	0.033333333	0.012396694	0.003948667	11.02201244	33.56111111
GO:0031532_2	19	19203	0.000989429	0.573726461	0.001534753	0.002604167	0.002	0.001988072	0.001473529	1.551151068	2.021368421
GO:0031570_1	15	7869	0.001906214	0.758068076	0.008338226	0.021052632	0.021052632	0.009487666	0.006962576	4.374233394	11.04421053
GO:0031570_2	36	19194	0.001875586	0.808780202	0.008155482	0.02	0.012376238	0.011029412	0.006993007	4.348231413	6.59859736
GO:0031575_1	9	12247	0.000734874	0.541146883	0.001397634	0.002670227	0.002670227	0.002670227	0.001143118	1.901869639	3.633585521
GO:0031575_2	14	19200	0.000729167	0.635102232	0.001347261	0.002762431	0.001731602	0.001237317	0.001237317	1.847672492	2.374768089
GO:0031576_1	5	5292	0.000944822	0.590769813	0.001549758	0.001707942	0.001707942	0.001707942	0.001623377	1.640264346	1.807685739
GO:0031576_2	18	19204	0.000937305	0.841157325	0.005125357	0.015873016	0.008547009	0.008547009	0.003539823	5.468186106	9.118708452
GO:0031589_1	17	5258	0.003233169	0.732493799	0.021997433	0.166666667	0.042553191	0.015570934	0.015570934	6.803676646	13.16145181
GO:0031589_2	61	19192	0.003178408	0.661050514	0.007141846	0.012096774	0.010505581	0.010505581	0.007577497	2.246988797	3.305296923
GO:0031623_1	6	6063	0.000989609	0.566259424	0.001553894	0.001609442	0.001609442	0.001609442	0.001518834	1.570210076	1.626341202
GO:0031623_2	19	19203	0.000989429	0.650248562	0.00184813	0.00286533	0.00286533	0.002428363	0.001717305	1.867875331	2.895943297
GO:0031644_1	53	8023	0.006606008	0.782775029	0.035169701	0.166666667	0.055319149	0.055319149	0.033962264	5.323896372	8.37406664
GO:0031644_2	128	19156	0.00668198	0.681457096	0.014541991	0.019333011	0.019333011	0.019333011	0.01530842	2.17629977	2.893305945
GO:0031645_1	6	4774	0.001256808	0.495350951	0.002252195	0.003663004	0.003663004	0.003663004	0.00154679	1.791996351	2.914529915
GO:0031645_2	24	19203	0.001249805	0.545244799	0.002307466	0.007692308	0.003512881	0.00297619	0.001352543	1.8462613	2.81074356
GO:0031646_1	14	9242	0.001514824	0.681984953	0.004433636	0.012987013	0.007380074	0.006237006	0.00353045	2.926833317	4.871903005
GO:0031646_2	29	19195	0.00151081	0.523574433	0.001905431	0.002552323	0.002552323	0.002065262	0.001706865	1.261198435	1.689373537
GO:0031647_1	12	4055	0.002959309	0.466258554	0.004451953	0.010152284	0.010152284	0.00336984	0.003340757	1.504389244	3.430626058
GO:0031647_2	57	19197	0.002969214	0.645841354	0.005018311	0.006931317	0.006931317	0.006080449	0.004634581	1.690114381	2.334394588
GO:0031667_1	20	3431	0.005829204	0.59838757	0.022398215	0.1	0.054054054	0.04587156	0.00721562	3.842413794	9.272972973
GO:0031667_2	111	19189	0.005784564	0.642240154	0.010551637	0.02	0.013165426	0.013165426	0.011118714	1.824102291	2.275958271
GO:0031668_1	16	5416	0.00295421	0.571759259	0.008419574	0.022222222	0.018348624	0.016611296	0.003275824	2.850025813	6.211009174
GO:0031668_2	57	19193	0.002969833	0.659989622	0.006020238	0.029411765	0.007345226	0.007069914	0.006084767	2.027130336	2.473279211
GO:0031669_1	9	3938	0.002285424	0.621051441	0.008208174	0.04	0.04	0.007751938	0.003679176	3.591532059	17.50222222
GO:0031669_2	44	19200	0.002291667	0.709276941	0.005551224	0.011764706	0.006379585	0.006379585	0.006080449	2.422352218	2.783819052
GO:0031960_1	7	4712	0.001485569	0.784302414	0.054541937	0.115384615	0.115384615	0.115384615	0.023529412	36.71451541	77.67032967
GO:0031960_2	29	19202	0.001510259	0.576491366	0.003819634	0.009242144	0.009242144	0.006666667	0.002638958	2.529124813	6.119574224
GO:0032024_1	6	5883	0.001019888	0.644943565	0.043182277	0.25	0.25	0.001818733	0.001818733	42.34022305	245.125
GO:0032024_2	20	19203	0.001041504	0.563212219	0.002337198	0.010869565	0.001531133	0.001531133	0.001439539	2.24406066	1.470117387
GO:0032088_1	14	11215	0.001248328	0.575484332	0.005066086	0.043478261	0.005797101	0.002610966	0.001775148	4.058296359	4.64389234
GO:0032088_2	24	19195	0.001250326	0.629890199	0.002361542	0.003249097	0.003249097	0.003249097	0.002382261	1.888741418	2.598601083
GO:0032091_1	5	6376	0.000784191	0.549615445	0.029434161	0.142857143	0.142857143	0.001171646	0.001129624	37.53444241	182.1714286
GO:0032091_2	15	19204	0.000781087	0.617763649	0.001773429	0.00462963	0.002424242	0.002424242	0.001693122	2.270462303	3.103676768
GO:0032092_1	8	9502	0.000841928	0.698138298	0.008186113	0.045454545	0.045454545	0.010638298	0.001696641	9.723056055	53.98863636
GO:0032092_2	16	19201	0.00083329	0.552615976	0.001121258	0.001395673	0.001395673	0.00126968	0.001020168	1.345580223	1.674895324
GO:0032101_1	41	4605	0.008903366	0.794093756	0.057769214	0.125	0.125	0.108433735	0.057377049	6.48846901	14.03963415
GO:0032101_2	172	19168	0.008973289	0.688622635	0.021571904	0.051948052	0.036630037	0.02553389	0.02079847	2.404013062	4.082119431
GO:0032102_1	12	4078	0.002942619	0.542506968	0.00896826	0.03125	0.03125	0.012	0.003694126	3.047713585	10.61979167
GO:0032102_2	57	19197	0.002969214	0.610693138	0.005066357	0.007228916	0.006421691	0.006421691	0.006114961	1.706295867	2.162757947
GO:0032103_1	16	3860	0.004145078	0.777526665	0.036163428	0.058823529	0.058823529	0.058823529	0.052631579	8.724426897	14.19117647
GO:0032103_2	78	19193	0.004063982	0.62127407	0.010045044	0.076923077	0.016574586	0.01342812	0.007899807	2.471724655	4.07841054
GO:0032147_1	25	6542	0.003821461	0.611624981	0.020240456	0.075	0.075	0.038961039	0.005608283	5.296522648	19.626
GO:0032147_2	73	19184	0.003805254	0.559093486	0.004954244	0.007594937	0.005788219	0.005788219	0.004712302	1.301948062	1.521112308
GO:0032200_1	7	5844	0.00119781	0.723855209	0.004275874	0.009259259	0.009259259	0.007662835	0.002626395	3.569744322	7.73015873
GO:0032200_2	23	19202	0.001197792	0.807103331	0.004748978	0.007255139	0.007255139	0.007255139	0.004968944	3.964777606	6.05709479
GO:0032259_1	27	7172	0.00376464	0.766062774	0.017847488	0.046511628	0.032432432	0.032432432	0.011180992	4.740821692	8.615015015
GO:0032259_2	71	19182	0.003701387	0.716249251	0.009626312	0.013559322	0.013559322	0.013559322	0.011483551	2.600731128	3.663308666
GO:0032269_1	43	4368	0.009844322	0.676295201	0.028156376	0.076923077	0.06097561	0.045918367	0.01888412	2.860163981	6.193987521
GO:0032269_2	186	19166	0.009704685	0.70029856	0.021453019	0.0302267	0.0302267	0.027812114	0.021475897	2.210583672	3.114650199
GO:0032271_1	11	4582	0.002400698	0.789642211	0.025707177	0.068965517	0.068965517	0.050847458	0.008522727	10.70820784	28.72727273
GO:0032271_2	46	19198	0.002396083	0.707150576	0.007465394	0.016620499	0.016620499	0.009733939	0.005380973	3.115665781	6.936528965
GO:0032273_1	6	4096	0.001464844	0.721801141	0.006361021	0.008510638	0.008510638	0.008510638	0.008510638	4.342456963	5.809929078
GO:0032273_2	28	19203	0.001458106	0.69241572	0.003664913	0.009174312	0.006430868	0.004077472	0.003195569	2.513475622	4.410427193
GO:0032318_1	6	2962	0.002025658	0.767704105	0.009503366	0.025	0.025	0.011976048	0.004562738	4.691494771	12.34166667
GO:0032318_2	39	19203	0.002030933	0.56763349	0.003013758	0.014285714	0.003280033	0.003280033	0.002506864	1.48392821	1.615037689
GO:0032320_1	5	4162	0.001201346	0.790858792	0.006125836	0.00990099	0.00990099	0.00990099	0.005565863	5.099146006	8.241584158
GO:0032320_2	23	19204	0.001197667	0.5076423	0.001565966	0.002483444	0.002483444	0.001775805	0.001446829	1.307513181	2.073567521
GO:0032355_1	8	9576	0.000835422	0.740881062	0.007057106	0.029411765	0.029411765	0.007029877	0.001582636	8.447356401	35.20588235
GO:0032355_2	16	19201	0.00083329	0.480609851	0.004057554	0.05	0.00119225	0.00119225	0.000937012	4.869318815	1.430774963
GO:0032368_1	9	7159	0.001257159	0.55014763	0.002001722	0.003533569	0.003533569	0.003007519	0.001604814	1.592258391	2.810757754
GO:0032368_2	24	19200	0.00125	0.57415954	0.002047546	0.004901961	0.002457606	0.002457606	0.00214805	1.63803662	1.966085033
GO:0032386_1	27	6361	0.004244616	0.806429733	0.028539928	0.1	0.090909091	0.029045643	0.024691358	6.723795613	21.41750842
GO:0032386_2	81	19182	0.004222709	0.597715458	0.006313003	0.007344633	0.007344633	0.007344633	0.007030465	1.495012722	1.739317849
GO:0032387_1	10	7975	0.001253918	0.599962335	0.006240552	0.038461538	0.007117438	0.002207506	0.002207506	4.976840113	5.676156584
GO:0032387_2	24	19199	0.001250065	0.620371578	0.002138525	0.004123711	0.002204262	0.002183406	0.002183406	1.710730854	1.763317414
GO:0032388_1	8	3928	0.00203666	0.73934949	0.013864253	0.029411765	0.029411765	0.029411765	0.005230126	6.807348191	14.44117647
GO:0032388_2	39	19201	0.002031144	0.539898678	0.002740639	0.003465003	0.003465003	0.003465003	0.002609944	1.349308027	1.705936706
GO:0032409_1	16	8278	0.001932834	0.6268458	0.007884204	0.055555556	0.009090909	0.009090909	0.002930641	4.079090294	4.703409091
GO:0032409_2	37	19193	0.001927786	0.487544655	0.002170424	0.003201708	0.002140182	0.002140182	0.002140182	1.125863622	1.110175987
GO:0032412_1	15	10279	0.001459286	0.644076383	0.009411393	0.041666667	0.016447368	0.016447368	0.00295858	6.44931366	11.27083333
GO:0032412_2	28	19194	0.001458789	0.473233852	0.001605138	0.001625239	0.001625239	0.001625239	0.001625239	1.100322053	1.114101338
GO:0032434_1	8	5361	0.001492259	0.690407248	0.008981511	0.045454545	0.045454545	0.006369427	0.003369272	6.018735322	30.46022727
GO:0032434_2	29	19201	0.001510338	0.710355259	0.004171964	0.00804829	0.00804829	0.004936917	0.003916449	2.762271547	5.328800389
GO:0032436_1	7	7034	0.000995166	0.703917543	0.010364753	0.055555556	0.055555556	0.005494505	0.003210273	10.4150959	55.82539683
GO:0032436_2	19	19202	0.00098948	0.706346354	0.003341578	0.015873016	0.009615385	0.003063457	0.002039627	3.377104565	9.717611336
GO:0032446_1	52	5883	0.008839028	0.712270623	0.022536945	0.071428571	0.034375	0.034375	0.017823043	2.549708555	3.889002404
GO:0032446_2	169	19157	0.008821841	0.765528337	0.022539373	0.025435074	0.025435074	0.025435074	0.023923445	2.554951347	2.883193524
GO:0032496_1	21	7210	0.002912621	0.709622505	0.009841158	0.026548673	0.026548673	0.007272727	0.007272727	3.378797416	9.115044248
GO:0032496_2	56	19188	0.002918491	0.684684037	0.007253931	0.013412817	0.013412817	0.010714286	0.005491057	2.485507497	4.595805834
GO:0032507_1	16	7830	0.002043423	0.789192475	0.009656003	0.043478261	0.023529412	0.008583691	0.005910801	4.725406274	11.51470588
GO:0032507_2	39	19193	0.002031991	0.672758987	0.00448712	0.007414272	0.007414272	0.007414272	0.004261666	2.208238219	3.648772605
GO:0032526_1	7	3638	0.001924134	0.726246213	0.019587867	0.0625	0.0625	0.02970297	0.003802281	10.18009409	32.48214286
GO:0032526_2	37	19202	0.001926883	0.585030426	0.002793616	0.003063256	0.003063256	0.003063256	0.003063256	1.449811073	1.589747199
GO:0032535_1	63	5853	0.010763711	0.725802561	0.05452244	1	0.125	0.104	0.031539889	5.065394265	11.61309524
GO:0032535_2	204	19146	0.010654967	0.617716932	0.016252991	0.018755153	0.018755153	0.018755153	0.017881706	1.52539101	1.760226226
GO:0032582_1	39	5984	0.00651738	0.769187639	0.040916743	0.115384615	0.083333333	0.058394161	0.037243948	6.278097117	12.78632479
GO:0032582_2	127	19170	0.006624935	0.647833064	0.012368783	0.016949153	0.015903308	0.015437393	0.014195239	1.867004455	2.400522931
GO:0032649_1	8	4785	0.001671891	0.628166213	0.016566234	0.0625	0.0625	0.030769231	0.002074689	9.908678631	37.3828125
GO:0032649_2	32	19201	0.00166658	0.588802233	0.002863554	0.005221932	0.005221932	0.003981797	0.002644725	1.7182216	3.133322454
GO:0032651_1	5	6251	0.000799872	0.409862312	0.001869939	0.005952381	0.005952381	0.000849329	0.000849329	2.337798256	7.441666667
GO:0032651_2	15	19204	0.000781087	0.389084024	0.00104989	0.002766252	0.002766252	0.000785834	0.000785834	1.344138818	3.54153988
GO:0032652_1	6	6838	0.00087745	0.542837627	0.002996562	0.011235955	0.011235955	0.002183406	0.001121915	3.415081995	12.80524345
GO:0032652_2	17	19203	0.000885278	0.46757133	0.001458755	0.007194245	0.003246753	0.001136622	0.000923219	1.647792176	3.66749427
GO:0032655_1	6	6366	0.000942507	0.682783019	0.012303647	0.0625	0.0625	0.004716981	0.001610825	13.05416945	66.3125
GO:0032655_2	18	19203	0.000937354	0.551843165	0.001501484	0.004878049	0.002063983	0.001578781	0.001189061	1.601833305	2.201926385
GO:0032663_1	5	4047	0.001235483	0.965858486	0.091214184	0.166666667	0.166666667	0.166666667	0.090909091	73.82876019	134.9
GO:0032663_2	24	19204	0.00124974	0.626140511	0.002611041	0.004683841	0.004405286	0.004125413	0.001743679	2.089267872	3.524963289
GO:0032675_1	9	4801	0.001874609	0.755935819	0.009158086	0.015789474	0.015789474	0.015789474	0.009398496	4.885329839	8.422807018
GO:0032675_2	35	19200	0.001822917	0.70673922	0.006960873	0.018867925	0.016901408	0.011678832	0.005025126	3.818535953	9.271629779
GO:0032680_1	6	2954	0.002031144	0.634102216	0.006075383	0.011494253	0.011494253	0.011494253	0.0041841	2.991113393	5.659003831
GO:0032680_2	38	19203	0.001978857	0.601006495	0.005915126	0.035714286	0.01242236	0.005028284	0.003851541	2.989162023	6.27754168
GO:0032768_1	5	5423	0.000921999	0.633407161	0.00357491	0.006944444	0.006944444	0.006944444	0.001379786	3.877347901	7.531944444
GO:0032768_2	18	19204	0.000937305	0.528026802	0.001655121	0.002676182	0.002676182	0.002676182	0.001044611	1.765830533	2.85518882
GO:0032787_1	41	4597	0.00891886	0.790493372	0.097606021	0.25	0.186046512	0.160714286	0.093333333	10.94377757	20.8598979
GO:0032787_2	167	19168	0.008712437	0.724684519	0.027708056	0.040239726	0.040239726	0.040239726	0.032342986	3.180287563	4.618653105
GO:0032844_1	25	4332	0.005771006	0.761086603	0.036295859	1	0.086956522	0.078651685	0.023214286	6.289346462	15.06782609
GO:0032844_2	111	19184	0.005786072	0.616522673	0.011387639	0.023722628	0.023722628	0.015635622	0.008850956	1.968112335	4.099953969
GO:0032846_1	6	2668	0.002248876	0.745366892	0.012776905	1	1	0.048780488	0.004149378	5.681463567	444.6666667
GO:0032846_2	43	19203	0.002239233	0.522503277	0.003456412	0.021276596	0.003824092	0.003636364	0.002464876	1.543569403	1.707768242
GO:0032868_1	20	6053	0.003304147	0.656953423	0.017842177	0.166666667	0.02283105	0.02283105	0.007719298	5.399934947	6.909817352
GO:0032868_2	64	19189	0.003335244	0.623648693	0.005752155	0.008483034	0.008483034	0.008483034	0.005256242	1.724657961	2.543452158
GO:0032869_1	14	5433	0.002576845	0.743284212	0.019989105	0.090909091	0.039215686	0.034782609	0.009489917	7.757200573	15.21848739
GO:0032869_2	48	19195	0.002500651	0.688780662	0.005975344	0.010752688	0.010752688	0.007629428	0.005135579	2.389514972	4.299955197
GO:0032870_1	33	6290	0.005246423	0.762380074	0.044637671	0.222222222	0.19047619	0.060869565	0.023255814	8.50821069	36.30591631
GO:0032870_2	101	19176	0.005267	0.656648716	0.01214074	0.036363636	0.020905923	0.016296296	0.009925094	2.30505775	3.969227585
GO:0032880_1	49	5999	0.008168028	0.785323272	0.048449801	0.166666667	0.119047619	0.064864865	0.043405676	5.931639927	14.57482993
GO:0032880_2	157	19160	0.008194154	0.613960384	0.012497442	0.014648438	0.014648438	0.014648438	0.013498491	1.525165592	1.787669188
GO:0032881_1	5	5655	0.000884173	0.951044248	0.012233543	0.015873016	0.015873016	0.011661808	0.011661808	13.83613758	17.95238095
GO:0032881_2	17	19204	0.000885232	0.733404051	0.002343859	0.003270111	0.003270111	0.003270111	0.002212933	2.647733382	3.694071481
GO:0032885_1	5	6386	0.000782963	0.947469049	0.012245116	0.013937282	0.013937282	0.013937282	0.013937282	15.6394622	17.80069686
GO:0032885_2	15	19204	0.000781087	0.751628537	0.002355021	0.004474273	0.004474273	0.00323363	0.001986097	3.015055247	5.728262491
GO:0032886_1	20	9270	0.002157497	0.740172973	0.045128582	0.5	0.066666667	0.053571429	0.005826271	20.91709775	30.9
GO:0032886_2	41	19189	0.002136641	0.772385322	0.008925176	0.043478261	0.018648019	0.012016021	0.006363636	4.177200066	8.727727557
GO:0032890_1	5	5688	0.000879044	0.573464719	0.001943297	0.004310345	0.004310345	0.001885014	0.001173709	2.210694832	4.903448276
GO:0032890_2	17	19204	0.000885232	0.423718265	0.001572593	0.010526316	0.002590674	0.000908162	0.000908162	1.77647456	2.926546785
GO:0032940_1	45	6855	0.006564551	0.78123348	0.047979599	0.2	0.111111111	0.068493151	0.034534535	7.308892192	16.92592593
GO:0032940_2	124	19164	0.006470465	0.62388647	0.011355206	0.018137848	0.018137848	0.015377856	0.009946442	1.754928807	2.803175098
GO:0032943_1	14	8376	0.001671442	0.800124714	0.030340873	0.103448276	0.103448276	0.103448276	0.016427105	18.15251101	61.89162562
GO:0032943_2	32	19195	0.001667101	0.673151059	0.003418884	0.007692308	0.004608295	0.003703704	0.003474903	2.050796184	2.764256912
GO:0032944_1	24	5863	0.004093468	0.777665982	0.057821755	0.333333333	0.1875	0.102040816	0.017906336	14.125373	45.8046875
GO:0032944_2	78	19185	0.004065676	0.65447017	0.008804021	0.014008621	0.014008621	0.012413108	0.007827059	2.165450594	3.445581897
GO:0032945_1	8	5673	0.001410189	0.55178729	0.002343766	0.004651163	0.004651163	0.00270514	0.001935734	1.662022921	3.298255814
GO:0032945_2	27	19201	0.001406177	0.415388895	0.00150599	0.001510384	0.001510384	0.001510384	0.001510384	1.070982095	1.074106706
GO:0032946_1	16	5831	0.002743955	0.808458727	0.057151618	0.5	0.222222222	0.018691589	0.018691589	20.82819287	80.98611111
GO:0032946_2	53	19193	0.002761423	0.587408568	0.004195352	0.006993007	0.006717045	0.004197611	0.004004004	1.519271578	2.432457266
GO:0032956_1	12	3227	0.003718624	0.696785899	0.008442002	0.010438413	0.010438413	0.010438413	0.009395973	2.270195027	2.807063326
GO:0032956_2	72	19197	0.003750586	0.600586783	0.006525361	0.010869565	0.010869565	0.009030704	0.006763973	1.739824275	2.898097826
GO:0032970_1	13	3323	0.003912128	0.687055543	0.008797459	0.012658228	0.011037528	0.011037528	0.009803922	2.248765842	2.821361861
GO:0032970_2	75	19196	0.003907064	0.593147499	0.00650292	0.011214953	0.010526316	0.008682329	0.006357705	1.664400589	2.694175439
GO:0032984_1	6	7214	0.000831716	0.536672216	0.001323116	0.001839926	0.001839926	0.001839926	0.00114646	1.590826751	2.212204845
GO:0032984_2	16	19203	0.000833203	0.656144134	0.001651	0.002221235	0.002221235	0.002221235	0.001376568	1.981509728	2.66589849
GO:0032990_1	73	6759	0.010800414	0.807813505	0.051881867	0.2	0.064516129	0.055921053	0.055306428	4.80369228	5.973486522
GO:0032990_2	210	19136	0.01097408	0.673417772	0.023966668	0.033317001	0.033317001	0.033317001	0.024575103	2.183934121	3.035972096
GO:0033013_1	6	5722	0.001048584	0.823069746	0.013010793	0.055555556	0.055555556	0.005797101	0.004854369	12.40796006	52.98148148
GO:0033013_2	20	19203	0.001041504	0.797091174	0.005095259	0.00862069	0.00862069	0.00862069	0.003928571	4.892212814	8.277155172
GO:0033043_1	56	5660	0.009893993	0.816193153	0.059210983	0.133333333	0.113402062	0.084507042	0.05	5.984538648	11.46170839
GO:0033043_2	189	19153	0.009867906	0.616931663	0.014729635	0.017780172	0.017780172	0.016736402	0.01504298	1.492680975	1.801818213
GO:0033044_1	17	8838	0.001923512	0.706862634	0.006354715	0.021276596	0.009569378	0.009569378	0.003847634	3.303704088	4.974950746
GO:0033044_2	37	19192	0.001927887	0.702546086	0.00477003	0.009124088	0.009124088	0.005818182	0.003737008	2.474227318	4.732688893
GO:0033077_1	15	13649	0.001098982	0.843841377	0.006482613	0.010840108	0.010840108	0.010840108	0.005242464	5.898745442	9.863775971
GO:0033077_2	21	19194	0.001094092	0.58794982	0.002770825	0.027027027	0.001699958	0.001699958	0.001699958	2.532534166	1.553761156
GO:0033121_1	20	6299	0.003175107	0.679996815	0.02501425	0.117647059	0.052631579	0.040322581	0.005535055	7.878237928	16.57631579
GO:0033121_2	61	19189	0.003178905	0.570442609	0.004779188	0.014184397	0.005401235	0.005309063	0.004459167	1.503407085	1.699086723
GO:0033124_1	14	5355	0.002614379	0.724797389	0.020971136	0.083333333	0.054545455	0.054545455	0.005059022	8.021459565	20.86363636
GO:0033124_2	50	19195	0.002604845	0.595588404	0.004761065	0.022727273	0.006659267	0.004850445	0.004239766	1.82777298	2.556492786
GO:0033135_1	6	4123	0.001455251	0.475791434	0.001752718	0.001809955	0.001809955	0.001809955	0.001809955	1.204409632	1.243740573
GO:0033135_2	28	19203	0.001458106	0.485420004	0.001636415	0.001727575	0.001727575	0.001727575	0.00158994	1.122288295	1.184807784
GO:0033138_1	6	6139	0.000977358	0.47211805	0.001253353	0.001964637	0.001964637	0.001139991	0.001139991	1.28238939	2.010150622
GO:0033138_2	19	19203	0.000989429	0.504631052	0.001119388	0.001138952	0.001138952	0.001138952	0.001138952	1.13134793	1.151120969
GO:0033143_1	12	15504	0.000773994	0.554538902	0.001570629	0.003361345	0.003361345	0.002570694	0.000955749	2.029252739	4.342857143
GO:0033143_2	15	19197	0.000781372	0.5871581	0.001358887	0.00295858	0.001618778	0.001618778	0.001223429	1.739104069	2.071711858
GO:0033157_1	25	7260	0.003443526	0.804699378	0.018442168	0.066666667	0.021459227	0.017944535	0.016146394	5.355605537	6.231759657
GO:0033157_2	66	19184	0.003440367	0.587483	0.004927824	0.006065858	0.006065858	0.006065858	0.005111245	1.432354112	1.763142692
GO:0033189_1	7	3479	0.002012072	0.784973667	0.018970648	0.045454545	0.045454545	0.040816327	0.009708738	9.428412087	22.59090909
GO:0033189_2	38	19202	0.001978961	0.592815202	0.002881873	0.003101004	0.003101004	0.003101004	0.003101004	1.456255822	1.566986352
GO:0033261_1	5	4493	0.001112842	0.505926916	0.010229251	0.045454545	0.045454545	0.001680672	0.001485149	9.192005239	40.84545455
GO:0033261_2	21	19204	0.001093522	0.710296567	0.00342194	0.010752688	0.003589948	0.003589948	0.002831403	3.129282295	3.282922104
GO:0033273_1	8	3271	0.002445735	0.592054857	0.034384805	0.142857143	0.142857143	0.086956522	0.003582395	14.0590873	58.41071429
GO:0033273_2	47	19201	0.002447789	0.564129708	0.003324634	0.00621118	0.003419128	0.003419128	0.003419128	1.358219099	1.396822959
GO:0033365_1	31	4403	0.007040654	0.700196264	0.014778846	0.020661157	0.020661157	0.01686747	0.015023474	2.099072801	2.934550786
GO:0033365_2	136	19178	0.007091459	0.669157034	0.013743306	0.018087855	0.018087855	0.018087855	0.014465799	1.938008291	2.550653595
GO:0033500_1	11	4810	0.002286902	0.729640645	0.02742905	0.069767442	0.069767442	0.069767442	0.007117438	11.99397547	30.50739958
GO:0033500_2	44	19198	0.002291905	0.51061492	0.003243025	0.00990099	0.005741627	0.004203643	0.002497014	1.414990953	2.505176164
GO:0033555_1	14	9654	0.001450176	0.676778305	0.009642739	0.037037037	0.022556391	0.022556391	0.002272727	6.649357093	15.55424275
GO:0033555_2	28	19195	0.001458713	0.4968808	0.002059116	0.011904762	0.002135231	0.001735358	0.001631892	1.411597802	1.463777326
GO:0033559_1	5	3242	0.001542258	0.729749768	0.022098389	0.090909091	0.090909091	0.009615385	0.004491018	14.32859539	58.94545455
GO:0033559_2	30	19204	0.001562175	0.716219881	0.018609835	0.25	0.023364486	0.017353579	0.006299213	11.91277553	14.95638629
GO:0033673_1	29	7270	0.003988996	0.714704104	0.033955722	0.5	0.05	0.025806452	0.009103977	8.512348317	12.53448276
GO:0033673_2	76	19180	0.003962461	0.655816776	0.00751993	0.018072289	0.009531374	0.008010681	0.006811989	1.897792775	2.405417834
GO:0033674_1	67	7634	0.008776526	0.745325835	0.048903296	0.142857143	0.107142857	0.077319588	0.040914561	5.572056131	12.20788913
GO:0033674_2	169	19142	0.008828754	0.6173123	0.012995736	0.014245014	0.014245014	0.01400157	0.01400157	1.471978616	1.613479661
GO:0033762_1	8	6049	0.001322533	0.681426916	0.003651039	1	1	0.008888889	0.002320186	2.760641692	756.125
GO:0033762_2	25	19201	0.001302016	0.617302879	0.002858442	0.006711409	0.006342495	0.0048	0.00210084	2.195398056	4.871289641
GO:0034097_1	34	5042	0.006743356	0.759801964	0.049093195	0.181818182	0.086419753	0.086419753	0.033210332	7.280231994	12.81554103
GO:0034097_2	131	19175	0.006831812	0.654385746	0.014518961	0.02970297	0.022371365	0.021158129	0.011359895	2.125199079	3.274587154
GO:0034101_1	18	8886	0.002025658	0.783791911	0.046081144	0.25	0.136363636	0.102564103	0.009823183	22.74872483	67.31818182
GO:0034101_2	39	19191	0.002032203	0.756707474	0.007453317	0.058823529	0.009625668	0.009625668	0.004939491	3.667605109	4.736569313
GO:0034103_1	6	7138	0.000840572	0.539259675	0.006406946	0.020408163	0.020408163	0.014084507	0.000970167	7.622130299	24.27891156
GO:0034103_2	16	19203	0.000833203	0.601087325	0.001821888	0.003004507	0.003004507	0.003004507	0.001258725	2.186607685	3.605971457
GO:0034220_1	45	4860	0.009259259	0.779983847	0.068069463	0.333333333	0.142857143	0.0625	0.054507338	7.351501964	15.42857143
GO:0034220_2	179	19164	0.00934043	0.611246456	0.014716906	0.018398268	0.017733231	0.017733231	0.01540832	1.575613357	1.898545419
GO:0034284_1	8	4042	0.001979218	0.575917204	0.01394999	0.090909091	0.090909091	0.003404255	0.002619515	7.048232348	45.93181818
GO:0034284_2	38	19201	0.001979064	0.52133772	0.002716539	0.015873016	0.002417962	0.002417962	0.002417962	1.372638366	1.221770748
GO:0034311_1	6	6465	0.000928074	0.469499923	0.002145913	0.00729927	0.00729927	0.001115242	0.001115242	2.312221303	7.864963504
GO:0034311_2	18	19203	0.000937354	0.472246836	0.001474286	0.006493506	0.002066116	0.001419648	0.001073826	1.572816939	2.204201102
GO:0034329_1	13	7558	0.001720032	0.69539685	0.006587	0.01754386	0.011363636	0.009508716	0.003158845	3.829580251	6.606643357
GO:0034329_2	33	19196	0.001719108	0.703083119	0.006485782	0.013812155	0.013812155	0.010952903	0.004560086	3.772759907	8.034488532
GO:0034330_1	18	7098	0.002535926	0.728358443	0.011830118	0.024390244	0.024390244	0.024390244	0.009372071	4.665009859	9.617886179
GO:0034330_2	49	19191	0.00255328	0.742560968	0.011055417	0.019756839	0.019756839	0.019756839	0.009556314	4.329887785	7.737826438
GO:0034404_1	13	3392	0.003832547	0.771666629	0.098994039	0.5	0.2	0.2	0.042424242	25.82982917	52.18461538
GO:0034404_2	71	19196	0.003698687	0.676912087	0.010500432	0.021276596	0.017977528	0.015882712	0.00785546	2.838961964	4.860515904
GO:0034440_1	8	4608	0.001736111	0.901358696	0.097814004	0.333333333	0.333333333	0.285714286	0.025252525	56.34086612	192
GO:0034440_2	33	19201	0.00171866	0.818007917	0.017001435	0.025917927	0.025917927	0.025917927	0.020524515	9.8922593	15.0803063
GO:0034470_1	10	2906	0.003441156	0.787051105	0.018773544	0.058823529	0.035087719	0.021126761	0.008823529	5.455591892	10.19649123
GO:0034470_2	65	19199	0.003385593	0.905711138	0.028116931	0.042643923	0.042643923	0.042643923	0.027568922	8.304876198	12.5957028
GO:0034504_1	17	4755	0.003575184	0.755940705	0.011843978	0.030769231	0.030769231	0.01305483	0.01048218	3.312830278	8.606334842
GO:0034504_2	69	19192	0.003595248	0.657050808	0.007597269	0.018181818	0.012048193	0.008474576	0.00785987	2.113141909	3.351143705
GO:0034599_1	16	7907	0.002023523	0.701725067	0.00604083	0.015625	0.015625	0.006153846	0.0045106	2.985302851	7.721679688
GO:0034599_2	39	19193	0.002031991	0.760483852	0.007608001	0.016393443	0.012345679	0.008695652	0.007763975	3.744111808	6.075656853
GO:0034614_1	7	5396	0.001297257	0.64416934	0.004273431	0.016666667	0.016666667	0.002299732	0.002299732	3.294204441	12.84761905
GO:0034614_2	25	19202	0.001301948	0.733222089	0.008367135	0.041666667	0.024590164	0.010309278	0.005895692	6.426628931	18.88721311
GO:0034621_1	46	4763	0.009657779	0.716962697	0.03400355	0.125	0.085365854	0.050251256	0.023904382	3.520845833	8.839077413
GO:0034621_2	181	19163	0.009445285	0.737208731	0.02307949	0.02890933	0.02890933	0.027615063	0.025041277	2.443493211	3.060715401
GO:0034622_1	39	4749	0.008212255	0.660406119	0.017419168	0.045454545	0.030534351	0.016075388	0.016075388	2.121118689	3.718144451
GO:0034622_2	158	19170	0.008242045	0.724321348	0.01891654	0.023271732	0.023271732	0.023271732	0.019274376	2.29512705	2.823538586
GO:0034623_1	5	6343	0.000788271	0.551846008	0.001645252	0.002670227	0.002670227	0.002670227	0.001038062	2.087167188	3.387449933
GO:0034623_2	15	19204	0.000781087	0.64831935	0.001422613	0.001712329	0.001712329	0.001712329	0.001321877	1.821323819	2.192237443
GO:0034637_1	6	2813	0.002132954	0.614535091	0.003934426	0.003934426	0.003934426	0.003934426	0.003934426	1.844590164	1.844590164
GO:0034637_2	41	19203	0.002135083	0.722323908	0.006358279	0.045454545	0.007513661	0.007513661	0.005062778	2.978000728	3.519142343
GO:0034654_1	13	3490	0.003724928	0.770182076	0.076807861	0.214285714	0.214285714	0.214285714	0.035532995	20.61995643	57.52747253
GO:0034654_2	71	19196	0.003698687	0.676912087	0.010500432	0.021276596	0.017977528	0.015882712	0.00785546	2.838961964	4.860515904
GO:0034655_1	43	4700	0.009148936	0.654124074	0.027093584	0.051587302	0.051587302	0.051587302	0.017828201	2.961391703	5.638612034
GO:0034655_2	178	19166	0.00928728	0.649544775	0.016578741	0.026066351	0.026066351	0.018570102	0.015114438	1.785101952	2.806672347
GO:0034656_1	43	4568	0.00941331	0.650623153	0.027292627	0.052631579	0.052631579	0.051724138	0.017886179	2.899365614	5.591187271
GO:0034656_2	178	19166	0.00928728	0.649544775	0.016578741	0.026066351	0.026066351	0.018570102	0.015114438	1.785101952	2.806672347
GO:0034660_1	15	3897	0.003849115	0.863781556	0.034363855	0.125	0.066666667	0.036697248	0.025	8.927729445	17.32
GO:0034660_2	75	19194	0.003907471	0.893346584	0.031331554	0.111111111	0.042929293	0.042929293	0.030645161	8.018371422	10.98646465
GO:0034754_1	10	3845	0.00260078	0.711994785	0.012946195	0.023121387	0.023121387	0.023121387	0.004013761	4.977811878	8.89017341
GO:0034754_2	51	19199	0.002656388	0.71365258	0.02390484	0.115384615	0.115384615	0.029972752	0.007982806	8.999000277	43.43665158
GO:0034762_1	45	8511	0.005287275	0.755744547	0.019098509	0.083333333	0.026845638	0.026845638	0.020776874	3.612164744	5.077404922
GO:0034762_2	102	19164	0.00532248	0.511414764	0.00577341	0.006507592	0.005816555	0.005758157	0.005758157	1.084721911	1.092828004
GO:0034763_1	10	10143	0.000985902	0.661344123	0.001979091	0.002849003	0.002849003	0.001876173	0.001876173	2.007392285	2.88974359
GO:0034763_2	19	19199	0.000989635	0.6287937	0.001671256	0.002207506	0.002055197	0.002055197	0.001603078	1.688760604	2.076722193
GO:0034764_1	7	4529	0.001545595	0.637518165	0.005246475	0.014285714	0.014285714	0.005780347	0.003649635	3.394469339	9.242857143
GO:0034764_2	29	19202	0.001510259	0.564448569	0.002068001	0.00257732	0.00257732	0.00257732	0.002061572	1.369301988	1.706541059
GO:0034765_1	24	10250	0.002341463	0.639036932	0.019014257	0.333333333	0.009501188	0.009433962	0.003829161	8.120672059	4.057798892
GO:0034765_2	45	19185	0.002345582	0.521994659	0.00285643	0.005464481	0.002853067	0.002699784	0.002686006	1.217791351	1.216357584
GO:0034968_1	10	8295	0.001205546	0.765407363	0.007244423	0.025	0.016393443	0.007425743	0.00264813	6.009248498	13.59836066
GO:0034968_2	23	19199	0.001197979	0.844395621	0.00674994	0.008873114	0.008873114	0.008873114	0.00692341	5.634438819	7.406735851
GO:0034976_1	5	3134	0.001595405	0.784723554	0.038741549	0.142857143	0.142857143	0.031746032	0.013100437	24.28320297	89.54285714
GO:0034976_2	31	19204	0.001614247	0.826102903	0.010397873	0.016717325	0.016717325	0.016717325	0.009085747	6.441314493	10.35611334
GO:0035019_1	8	7220	0.001108033	0.683461592	0.016993553	0.043478261	0.043478261	0.043478261	0.001810938	15.33668182	39.23913043
GO:0035019_2	21	19201	0.001093693	0.712977308	0.004482226	0.010869565	0.008086253	0.007949126	0.002462621	4.098248999	7.393530997
GO:0035023_1	7	3341	0.002095181	0.788842232	0.009563711	0.011737089	0.011737089	0.011737089	0.011737089	4.564622619	5.601945003
GO:0035023_2	40	19202	0.002083116	0.526178113	0.002484597	0.003787879	0.002696629	0.002640723	0.002381939	1.192730839	1.294516854
GO:0035050_1	9	5956	0.001511081	0.672234367	0.030657867	0.142857143	0.142857143	0.040540541	0.021645022	20.28869505	94.53968254
GO:0035050_2	29	19200	0.001510417	0.621491873	0.004099772	0.029411765	0.003996004	0.003996004	0.002748763	2.714331931	2.645630232
GO:0035051_1	7	4474	0.001564595	0.682656945	0.004564537	0.011904762	0.011904762	0.003881988	0.003881988	2.917391015	7.608843537
GO:0035051_2	30	19202	0.001562337	0.601267473	0.002978149	0.009433962	0.005612722	0.003342884	0.002204432	1.906213803	3.59251637
GO:0035107_1	30	7154	0.004193458	0.83249111	0.09838749	1	0.416666667	0.291666667	0.033264033	23.46213686	99.36111111
GO:0035107_2	80	19179	0.004171229	0.734828394	0.021803123	0.108108108	0.060402685	0.029209622	0.010883008	5.227026154	14.48078859
GO:0035108_1	30	7142	0.004200504	0.830319648	0.120676862	0.5	0.454545455	0.291666667	0.032128514	28.7291383	108.2121212
GO:0035108_2	80	19179	0.004171229	0.734828394	0.021803123	0.108108108	0.060402685	0.029209622	0.010883008	5.227026154	14.48078859
GO:0035113_1	24	6594	0.003639672	0.831576611	0.097281377	0.333333333	0.333333333	0.285714286	0.032258065	26.72805824	91.58333333
GO:0035113_2	70	19185	0.003648684	0.727252345	0.017513103	0.117647059	0.023668639	0.018614271	0.010972265	4.799841266	6.486897718
GO:0035115_1	5	6422	0.000778574	0.885772168	0.044781132	0.166666667	0.166666667	0.042553191	0.006329114	57.5168862	214.0666667
GO:0035115_2	15	19204	0.000781087	0.597505515	0.003465605	0.02173913	0.005050505	0.004152824	0.001178898	4.436898613	6.465993266
GO:0035116_1	8	11835	0.000675961	0.722108311	0.00534781	0.014084507	0.014084507	0.013605442	0.003782148	7.911416352	20.83626761
GO:0035116_2	13	19201	0.000677048	0.62834544	0.001674419	0.003868472	0.003868472	0.003128259	0.001057082	2.473116996	5.713733075
GO:0035136_1	6	5633	0.001065152	0.900390972	0.051662477	0.25	0.25	0.031746032	0.009852217	48.50245559	234.7083333
GO:0035136_2	20	19203	0.001041504	0.528921441	0.004513015	0.05	0.0048	0.004226543	0.001154524	4.333171447	4.60872
GO:0035137_1	10	9549	0.00104723	0.682954188	0.007529999	0.02247191	0.02247191	0.010033445	0.003826531	7.190396506	21.45842697
GO:0035137_2	20	19199	0.001041721	0.637668804	0.003068234	0.008450704	0.008450704	0.003787879	0.00185154	2.945351411	8.112253521
GO:0035148_1	21	6411	0.00327562	0.693762575	0.008838266	0.023255814	0.016304348	0.012711864	0.005612999	2.698196455	4.977484472
GO:0035148_2	62	19188	0.003231186	0.66864056	0.007269478	0.015384615	0.015384615	0.008686211	0.00619195	2.249786151	4.761290323
GO:0035150_1	7	3200	0.0021875	0.444499128	0.003978259	0.014084507	0.014084507	0.002364066	0.002258793	1.818632625	6.438631791
GO:0035150_2	41	19202	0.002135194	0.56884729	0.004190173	0.008639309	0.006618864	0.006618864	0.002587931	1.962431972	3.09988834
GO:0035239_1	50	5929	0.008433125	0.857591427	0.066039724	0.173913043	0.106796117	0.106796117	0.055900621	7.830990525	12.6638835
GO:0035239_2	161	19159	0.008403361	0.740378686	0.02555591	0.042349727	0.042349727	0.04	0.024924012	3.041153277	5.039617486
GO:0035249_1	6	7177	0.000836004	0.663366337	0.009876939	0.021276596	0.021276596	0.021276596	0.001238007	11.81446527	25.45035461
GO:0035249_2	16	19203	0.000833203	0.633319435	0.003459465	0.00729927	0.006833713	0.006833713	0.001508043	4.152007134	8.201736902
GO:0035264_1	17	8819	0.001927656	0.694100271	0.009765706	0.045454545	0.045454545	0.011049724	0.00330251	5.066103818	23.5802139
GO:0035264_2	37	19192	0.001927887	0.571604337	0.0029687	0.005165289	0.005165289	0.003496503	0.002514435	1.539872727	2.679249497
GO:0035265_1	5	4720	0.001059322	0.556097561	0.001578781	0.001578781	0.001578781	0.001578781	0.001578781	1.490369435	1.490369435
GO:0035265_2	20	19204	0.00104145	0.382412427	0.001506273	0.00952381	0.001086957	0.001086957	0.001086957	1.446323805	1.043695652
GO:0035270_1	14	5117	0.002735978	0.724475799	0.035968532	1	0.129032258	0.129032258	0.004465947	13.14649846	47.16129032
GO:0035270_2	53	19195	0.002761136	0.589330387	0.015597197	0.176470588	0.012773723	0.010178117	0.003662507	5.648833868	4.626256714
GO:0035272_1	8	5453	0.001467082	0.758494031	0.032614484	0.076923077	0.076923077	0.076923077	0.024875622	22.23084784	52.43269231
GO:0035272_2	28	19201	0.001458257	0.654381906	0.004999482	0.016949153	0.009009009	0.007314525	0.005047106	3.428394541	6.177927928
GO:0035282_1	12	4984	0.002407705	0.653828104	0.006039304	0.014705882	0.01459854	0.00530504	0.004898959	2.508324187	6.063260341
GO:0035282_2	47	19197	0.002448299	0.639531137	0.005614158	0.010940919	0.010940919	0.00918197	0.003548616	2.293084942	4.468783463
GO:0035295_1	72	6002	0.011996001	0.842207701	0.075787433	0.171428571	0.12244898	0.110294118	0.072407045	6.317724615	10.20748299
GO:0035295_2	226	19137	0.011809584	0.753364268	0.035439273	0.050865801	0.050865801	0.050865801	0.034050179	3.000891029	4.30716297
GO:0035303_1	5	4387	0.001139731	0.83007759	0.07314338	0.333333333	0.333333333	0.013215859	0.013215859	64.1760018	292.4666667
GO:0035303_2	22	19204	0.001145595	0.555741178	0.002744405	0.012658228	0.004608295	0.001603849	0.001538659	2.395615884	4.022622539
GO:0035601_1	8	11742	0.000681315	0.759534259	0.002286158	0.00462963	0.00462963	0.003448276	0.001960784	3.355508177	6.795138889
GO:0035601_2	13	19201	0.000677048	0.729285932	0.00207417	0.002691273	0.002691273	0.002691273	0.002691273	3.063549515	3.975009612
GO:0035637_1	75	7136	0.01051009	0.855017703	0.129295785	0.5	0.235294118	0.228571429	0.093596059	12.30206292	22.38745098
GO:0035637_2	199	19134	0.010400334	0.712874645	0.028903158	0.048	0.048	0.042283298	0.028977108	2.779060411	4.615236181
GO:0035725_1	5	4584	0.00109075	0.788075999	0.017273915	0.066666667	0.066666667	0.010638298	0.004132231	15.83672495	61.12
GO:0035725_2	21	19204	0.001093522	0.462716244	0.001407645	0.002037697	0.002037697	0.001930502	0.001169916	1.287257619	1.863425757
GO:0040007_1	51	5960	0.008557047	0.737137434	0.034739299	0.105263158	0.082352941	0.040590406	0.02901354	4.059729838	9.623990773
GO:0040007_2	165	19158	0.00861259	0.606858029	0.01283832	0.01522694	0.01522694	0.01522694	0.01345655	1.490645653	1.767986157
GO:0040012_1	61	5265	0.011585945	0.767455047	0.059411417	0.12371134	0.12371134	0.115702479	0.045521292	5.127887086	10.6777083
GO:0040012_2	223	19148	0.011646125	0.698481971	0.026022121	0.032333646	0.032333646	0.032333646	0.030953027	2.234401659	2.776343715
GO:0040013_1	19	5192	0.003659476	0.656495773	0.018869788	0.142857143	0.064516129	0.021052632	0.006200177	5.156417948	17.62988115
GO:0040013_2	70	19190	0.003647733	0.633196354	0.007846342	0.011351909	0.011351909	0.011351909	0.007424329	2.151018723	3.112044818
GO:0040014_1	17	7227	0.00235229	0.510190095	0.004325392	0.019607843	0.005714286	0.003095975	0.003095975	1.838800479	2.429243697
GO:0040014_2	45	19192	0.002344727	0.531205933	0.003151602	0.004317789	0.004317789	0.004317789	0.002949474	1.34412328	1.841489158
GO:0040017_1	33	4700	0.007021277	0.824960555	0.066219819	0.137931034	0.137931034	0.126984127	0.049853372	9.43130761	19.64472309
GO:0040017_2	135	19176	0.00704005	0.657335146	0.014031262	0.023569024	0.018261965	0.018261965	0.015551048	1.993062828	2.594010635
GO:0040018_1	10	17394	0.000574911	0.710291072	0.003727442	0.024390244	0.003454231	0.001596594	0.001138808	6.483512233	6.008290155
GO:0040018_2	11	19199	0.000572947	0.322142627	0.000671907	0.001647446	0.000574353	0.000574353	0.000574353	1.172721242	1.002454052
GO:0040029_1	19	6104	0.003112713	0.721056956	0.023209034	0.066666667	0.066666667	0.066666667	0.014224751	7.456207586	21.41754386
GO:0040029_2	59	19190	0.003074518	0.750867569	0.00910723	0.013397129	0.013397129	0.013397129	0.008493151	2.962165267	4.357473035
GO:0042035_1	11	3800	0.002894737	0.831425898	0.040447024	0.103448276	0.103448276	0.103448276	0.027906977	13.97260829	35.73667712
GO:0042035_2	56	19198	0.002916971	0.656737429	0.007506851	0.013262599	0.012793177	0.011895911	0.005049682	2.57350947	4.385775206
GO:0042058_1	7	7476	0.00093633	0.566340876	0.002350952	0.008547009	0.008547009	0.001640689	0.001308044	2.510816604	9.128205128
GO:0042058_2	18	19202	0.000937402	0.508803633	0.001667669	0.003472222	0.003472222	0.002308707	0.000962721	1.779032419	3.704089506
GO:0042060_1	16	3221	0.004967401	0.680986739	0.015977164	0.025806452	0.025806452	0.025806452	0.014204545	3.216402869	5.19516129
GO:0042060_2	96	19193	0.005001824	0.668189048	0.012402694	0.026315789	0.024175824	0.018196857	0.010117435	2.479634511	4.833402015
GO:0042063_1	19	5979	0.003177789	0.713149064	0.008651649	0.014084507	0.014084507	0.010785824	0.009041591	2.72253722	4.432171979
GO:0042063_2	61	19190	0.003178739	0.555668203	0.005965193	0.041666667	0.01161103	0.004158622	0.00405954	1.876590925	3.652715982
GO:0042098_1	11	10488	0.001048818	0.798259391	0.007949578	0.013333333	0.013333333	0.013333333	0.006637168	7.57956141	12.71272727
GO:0042098_2	20	19198	0.001041775	0.685157472	0.002627664	0.003469813	0.003469813	0.003469813	0.003459119	2.522294952	3.330673144
GO:0042102_1	7	3725	0.001879195	0.840467225	0.025592266	0.036036036	0.036036036	0.036036036	0.036036036	13.61874138	19.17631918
GO:0042102_2	36	19202	0.001874805	0.687957262	0.00759461	0.024390244	0.023121387	0.0110957	0.004293688	4.050880782	12.33269107
GO:0042108_1	7	3517	0.001990333	0.803256003	0.054446635	0.166666667	0.166666667	0.066666667	0.045454545	27.35554509	83.73809524
GO:0042108_2	38	19202	0.001978961	0.696422294	0.007041267	0.015503876	0.011225444	0.011225444	0.00724113	3.55806358	5.672394269
GO:0042110_1	40	8498	0.00470699	0.789223221	0.059285371	0.155555556	0.155555556	0.128571429	0.042253521	12.59517707	33.04777778
GO:0042110_2	91	19169	0.004747248	0.699262369	0.013665651	0.03875969	0.023774146	0.017790262	0.012089356	2.878646773	5.007984586
GO:0042113_1	19	7237	0.002625397	0.866116872	0.039899194	0.125	0.125	0.054347826	0.023809524	15.19739305	47.61184211
GO:0042113_2	50	19190	0.002605524	0.64645559	0.005353677	0.026315789	0.006476303	0.006476303	0.005248834	2.054741115	2.485604946
GO:0042129_1	13	4659	0.002790298	0.741431835	0.048336128	0.333333333	0.0625	0.0625	0.022727273	17.3229246	22.39903846
GO:0042129_2	54	19196	0.002813086	0.678504123	0.010983162	0.056603774	0.020689655	0.020220588	0.006516174	3.904310869	7.354789272
GO:0042130_1	6	5243	0.001144383	0.554324995	0.002690542	0.00591716	0.00591716	0.003115265	0.001331853	2.351084971	5.17061144
GO:0042130_2	22	19203	0.001145654	0.465408477	0.001426614	0.00280112	0.00180018	0.001463211	0.001218097	1.245239569	1.571311677
GO:0042157_1	10	3415	0.002928258	0.730572687	0.058374674	0.5	0.014492754	0.012219959	0.012219959	19.9349513	4.949275362
GO:0042157_2	56	19199	0.002916819	0.583664488	0.004025614	0.004430811	0.004430811	0.004430811	0.004177691	1.38013853	1.51905614
GO:0042158_1	9	3625	0.002482759	0.72394297	0.048343187	0.333333333	0.333333333	0.0625	0.007032349	19.47156157	134.2592593
GO:0042158_2	48	19200	0.0025	0.600943548	0.003517295	0.003714404	0.003714404	0.003690945	0.003690945	1.406918026	1.485761453
GO:0042176_1	22	5542	0.003969686	0.671055665	0.007396687	0.008782936	0.008782936	0.008782936	0.007741935	1.863292745	2.212501426
GO:0042176_2	76	19187	0.003961015	0.677066666	0.008413659	0.011957206	0.011957206	0.011957206	0.008806693	2.124116831	3.018722467
GO:0042278_1	6	4711	0.001273615	0.764789231	0.011566069	0.047619048	0.047619048	0.009661836	0.002906977	9.081291871	37.38888889
GO:0042278_2	24	19203	0.001249805	0.674833151	0.002535674	0.003594967	0.003594967	0.003594967	0.002252252	2.028856413	2.876423008
GO:0042303_1	17	7657	0.002220191	0.685378811	0.009556189	0.024691358	0.024691358	0.019230769	0.006258693	4.304219749	11.12127814
GO:0042303_2	42	19192	0.002188412	0.562511501	0.002961838	0.003460208	0.003459543	0.003459543	0.002763095	1.353418774	1.580846215
GO:0042304_1	6	7773	0.000771903	0.760632591	0.002184246	0.00245098	0.00245098	0.00245098	0.002428658	2.829690898	3.175245098
GO:0042304_2	15	19203	0.000781128	0.753258981	0.007059061	0.05	0.019607843	0.004572175	0.00255102	9.037010311	25.10196078
GO:0042306_1	21	7270	0.002888583	0.817932194	0.014054568	0.034482759	0.023255814	0.018867925	0.013017751	4.865557438	8.050941307
GO:0042306_2	55	19188	0.002866375	0.561171322	0.003953863	0.005070423	0.005070423	0.004693367	0.003573749	1.379394822	1.768932138
GO:0042307_1	6	3987	0.001504891	0.671439337	0.005209272	0.015151515	0.015151515	0.003968254	0.003217503	3.461561168	10.06818182
GO:0042307_2	29	19203	0.001510181	0.494523834	0.001830534	0.002405498	0.002405498	0.002405498	0.001664871	1.212128878	1.592854604
GO:0042308_1	9	10154	0.00088635	0.658649581	0.003560031	0.009756098	0.009756098	0.009756098	0.001521491	4.016506324	11.00704607
GO:0042308_2	17	19200	0.000885417	0.662458488	0.001673172	0.00273224	0.002145923	0.001874665	0.001726122	1.889700575	2.423630396
GO:0042326_1	13	3817	0.003405816	0.62723449	0.0284314	0.25	0.03125	0.03030303	0.005617978	8.347896403	9.175480769
GO:0042326_2	66	19196	0.003438216	0.604569215	0.00551291	0.013114754	0.007835455	0.005482103	0.004868549	1.60342149	2.278930342
GO:0042327_1	43	6249	0.006881101	0.781022117	0.037231099	0.069767442	0.069767442	0.057432432	0.032440056	5.410631068	10.13899405
GO:0042327_2	131	19166	0.00683502	0.633785093	0.012773377	0.019698725	0.019698725	0.017478152	0.011790841	1.868813344	2.882028783
GO:0042330_1	40	4826	0.008288438	0.786209779	0.042967751	0.25	0.048611111	0.04743083	0.027962716	5.184059173	5.864930556
GO:0042330_2	159	19169	0.008294642	0.665061421	0.0179143	0.028409091	0.023671498	0.023671498	0.01919963	2.159743446	2.853829794
GO:0042345_1	5	4762	0.001049979	0.4926214	0.00139298	0.001411931	0.001411931	0.001411931	0.001411931	1.326674007	1.344722909
GO:0042345_2	20	19204	0.00104145	0.547914929	0.001671962	0.005319149	0.002040816	0.002040816	0.00138191	1.605417857	1.959591837
GO:0042391_1	38	6199	0.006130021	0.740011447	0.030706885	0.071428571	0.053333333	0.053333333	0.023178808	5.009262598	8.700350877
GO:0042391_2	118	19171	0.00615513	0.61021397	0.009809844	0.013827434	0.013827434	0.013827434	0.008786381	1.593767121	2.246489238
GO:0042401_1	5	5955	0.000839631	0.459563025	0.002698034	0.009708738	0.009708738	0.000945358	0.000945358	3.213358739	11.5631068
GO:0042401_2	16	19204	0.00083316	0.3892309	0.000913398	0.000913398	0.000913398	0.000913398	0.000913398	1.096306445	1.096306445
GO:0042439_1	5	4330	0.001154734	0.546450867	0.005383138	0.02	0.02	0.001869159	0.001869159	4.661797894	17.32
GO:0042439_2	22	19204	0.001145595	0.503097127	0.002413799	0.010309278	0.002649007	0.002521008	0.001281582	2.107026866	2.312341963
GO:0042445_1	18	4410	0.004081633	0.752896681	0.020550213	0.111111111	0.028708134	0.028708134	0.010822511	5.034802277	7.033492823
GO:0042445_2	78	19191	0.004064405	0.647801134	0.011762474	0.125	0.020134228	0.01484375	0.007097232	2.894020984	4.953794528
GO:0042461_1	9	9029	0.000996788	0.691672826	0.003258529	0.004608295	0.004608295	0.004608295	0.004608295	3.269028953	4.623143881
GO:0042461_2	19	19200	0.000989583	0.708549305	0.011513925	0.041666667	0.022801303	0.022801303	0.003629764	11.63512455	23.04131665
GO:0042462_1	8	9108	0.000878349	0.574972527	0.001472907	0.002227171	0.002227171	0.002227171	0.001236094	1.676904932	2.535634744
GO:0042462_2	17	19201	0.000885371	0.651992469	0.013421861	0.039370079	0.039370079	0.039370079	0.001174133	15.15959742	44.46734599
GO:0042471_1	17	5105	0.003330069	0.640179893	0.009713099	0.027777778	0.018292683	0.012411348	0.005800464	2.916786491	5.493185079
GO:0042471_2	65	19192	0.003386828	0.634875388	0.009994837	0.022012579	0.022012579	0.015	0.007121278	2.951090859	6.499467828
GO:0042472_1	14	4969	0.002817468	0.71319014	0.011810389	0.023809524	0.023809524	0.015730337	0.014869888	4.191844497	8.450680272
GO:0042472_2	54	19195	0.002813233	0.629902459	0.008548759	0.026785714	0.014542344	0.014542344	0.005620233	3.03876718	5.169264645
GO:0042475_1	12	8290	0.001447527	0.658230652	0.007412823	0.043478261	0.015384615	0.006451613	0.003163127	5.121025115	10.62820513
GO:0042475_2	28	19197	0.001458561	0.659701676	0.007182546	0.090909091	0.004592423	0.004379562	0.002802044	4.924404926	3.148597671
GO:0042476_1	16	8646	0.001850567	0.754193221	0.039560095	0.5	0.057142857	0.007428041	0.006960557	21.37728631	30.87857143
GO:0042476_2	36	19193	0.001875684	0.669308579	0.009233099	0.027027027	0.027027027	0.027027027	0.003996194	4.922524146	14.40915916
GO:0042490_1	11	8370	0.001314217	0.645346877	0.019864356	0.142857143	0.048780488	0.008982036	0.002083333	15.11496879	37.11751663
GO:0042490_2	25	19198	0.001302219	0.544221562	0.001854751	0.005235602	0.002293578	0.002042901	0.001849744	1.424300464	1.761284404
GO:0042491_1	5	6411	0.00077991	0.404027474	0.000851215	0.000852333	0.000852333	0.000852333	0.000852333	1.091427386	1.092861709
GO:0042491_2	15	19204	0.000781087	0.478617958	0.001016419	0.001776199	0.001140901	0.000972908	0.000972908	1.301287579	1.46065792
GO:0042493_1	28	5854	0.004783054	0.710497278	0.040113171	0.2	0.083333333	0.083333333	0.021367521	8.386517911	17.42261905
GO:0042493_2	93	19181	0.004848548	0.614669803	0.007520138	0.00933126	0.00933126	0.009199632	0.00838537	1.551008273	1.924547233
GO:0042537_1	10	6240	0.001602564	0.4694061	0.002332016	0.004376368	0.004376368	0.00182964	0.00182964	1.455177991	2.730853392
GO:0042537_2	31	19199	0.001614667	0.486600652	0.002777792	0.010204082	0.004700353	0.002020656	0.001657884	1.72034954	2.911034457
GO:0042542_1	10	5894	0.001696641	0.576342624	0.003094879	0.00591716	0.00591716	0.002895753	0.00231696	1.824121887	3.487573964
GO:0042542_2	33	19199	0.00171884	0.735004221	0.010642289	0.090909091	0.01826484	0.01663586	0.00592541	6.19155457	10.62626263
GO:0042552_1	13	7179	0.001810837	0.619753537	0.015881381	0.086956522	0.086956522	0.003490401	0.003273322	8.770187431	48.02006689
GO:0042552_2	35	19196	0.001823297	0.596443669	0.002751653	0.0030327	0.0030327	0.0030327	0.0030327	1.509163878	1.663306209
GO:0042593_1	11	4876	0.002255947	0.733476595	0.04485622	0.130434783	0.130434783	0.130434783	0.007177033	19.88353912	57.81818182
GO:0042593_2	44	19198	0.002291905	0.51061492	0.003243025	0.00990099	0.005741627	0.004203643	0.002497014	1.414990953	2.505176164
GO:0042594_1	8	4711	0.001698153	0.555709122	0.005757788	0.029411765	0.029411765	0.002530044	0.002266839	3.390617311	17.31985294
GO:0042594_2	32	19201	0.00166658	0.665866764	0.00321786	0.003911707	0.003911707	0.003911707	0.003092033	1.930816479	2.347146549
GO:0042596_1	7	9681	0.000723066	0.647981334	0.007224498	0.019230769	0.019230769	0.018348624	0.00106553	9.991481184	26.59615385
GO:0042596_2	14	19202	0.000729091	0.595141309	0.008418011	0.1	0.002857143	0.002604167	0.000872808	11.54590339	3.91877551
GO:0042632_1	6	4270	0.001405152	0.717714196	0.028746822	0.142857143	0.142857143	0.017391304	0.003431709	20.4581551	101.6666667
GO:0042632_2	27	19203	0.00140603	0.777364452	0.022385523	0.090909091	0.090909091	0.034146341	0.006038647	15.92108131	64.65656566
GO:0042633_1	17	7740	0.002196382	0.683839715	0.008747299	0.021126761	0.021126761	0.017241379	0.006185567	3.982593628	9.618889809
GO:0042633_2	42	19192	0.002188412	0.562511501	0.002961838	0.003460208	0.003459543	0.003459543	0.002763095	1.353418774	1.580846215
GO:0042692_1	50	10060	0.004970179	0.770625375	0.030706713	1	0.086956522	0.04	0.023159636	6.17819075	17.49565217
GO:0042692_2	95	19159	0.004958505	0.672420876	0.018199076	0.5	0.025706941	0.015384615	0.009148085	3.6702748	5.184413476
GO:0042698_1	17	6142	0.002767828	0.556609844	0.003740169	0.004535147	0.004535147	0.004535147	0.003512133	1.351300878	1.638522075
GO:0042698_2	52	19192	0.002709462	0.521676312	0.008712053	0.25	0.007380074	0.006325474	0.002791647	3.215417784	2.72381493
GO:0042733_1	6	3760	0.001595745	0.808870538	0.00947193	0.014563107	0.014563107	0.014563107	0.005242464	5.935742605	9.126213592
GO:0042733_2	30	19203	0.001562256	0.716351119	0.004533787	0.023809524	0.003421143	0.003421143	0.003260279	2.902077335	2.189873418
GO:0042742_1	11	4572	0.002405949	0.892966056	0.147744249	0.285714286	0.285714286	0.285714286	0.111111111	61.40788246	118.7532468
GO:0042742_2	47	19198	0.002448172	0.782786744	0.032043602	0.333333333	0.040650407	0.028061224	0.015432099	13.08878878	16.6043937
GO:0042752_1	5	6300	0.000793651	0.440031771	0.002368473	0.008196721	0.008196721	0.000911411	0.000911411	2.984275921	10.32786885
GO:0042752_2	15	19204	0.000781087	0.423489152	0.000884816	0.001185771	0.001185771	0.000914244	0.000788644	1.13280004	1.518102767
GO:0042770_1	10	4760	0.00210084	0.789621053	0.061281484	1	0.230769231	0.230769231	0.012269939	29.16998637	109.8461538
GO:0042770_2	40	19199	0.002083442	0.730635733	0.005897331	0.009960159	0.009960159	0.00899654	0.004547252	2.830571339	4.78062749
GO:0042771_1	8	12789	0.000625538	0.708375714	0.013157586	0.0625	0.0625	0.01744186	0.001854599	21.03404647	99.9140625
GO:0042771_2	12	19201	0.000624967	0.599653447	0.000997572	0.001108033	0.001108033	0.001108033	0.001108033	1.596198307	1.772945522
GO:0042990_1	10	6277	0.001593118	0.727588958	0.004481488	0.006069803	0.006069803	0.006069803	0.003333333	2.813030083	3.810015175
GO:0042990_2	30	19199	0.001562581	0.534032379	0.00199157	0.002222634	0.002222634	0.002222634	0.002140249	1.274538338	1.422411558
GO:0043010_1	30	4822	0.006221485	0.708938509	0.042765808	0.333333333	0.085714286	0.082352941	0.019512195	6.873890924	13.77714286
GO:0043010_2	120	19179	0.006256843	0.640989821	0.014448499	0.041666667	0.031862745	0.021186441	0.010638298	2.309231404	5.092463235
GO:0043029_1	9	13243	0.000679604	0.71835172	0.002270903	0.004149378	0.004149378	0.004149378	0.001462844	3.341508282	6.105578608
GO:0043029_2	13	19200	0.000677083	0.549201984	0.000942975	0.001008065	0.001008065	0.001008065	0.000920457	1.392701068	1.488833747
GO:0043062_1	43	6627	0.006488607	0.745348131	0.030092872	0.125	0.038379531	0.038379531	0.026077098	4.637801505	5.914910497
GO:0043062_2	125	19166	0.006521966	0.723002783	0.020656221	0.037974684	0.033457249	0.029180696	0.022460263	3.167177034	5.129933086
GO:0043087_1	14	5488	0.00255102	0.734993998	0.024349599	0.111111111	0.047619048	0.047619048	0.011157601	9.545042819	18.66666667
GO:0043087_2	49	19195	0.002552748	0.597648147	0.004622358	0.02173913	0.005681818	0.004899777	0.004292582	1.810738166	2.225765306
GO:0043112_1	16	7339	0.002180134	0.603756998	0.003311143	0.005208333	0.004319654	0.003163787	0.003163787	1.51878	1.98137149
GO:0043112_2	42	19193	0.002188298	0.594288251	0.003452941	0.005229518	0.005229518	0.005229518	0.003222027	1.577911814	2.389765087
GO:0043122_1	27	6815	0.003961849	0.699131365	0.022800988	0.133333333	0.040983607	0.026315789	0.009615385	5.755138256	10.34456588
GO:0043122_2	76	19182	0.003962048	0.669658057	0.007147616	0.011131725	0.007888132	0.007888132	0.006665741	1.804020601	1.990922987
GO:0043123_1	20	5477	0.003651634	0.696078431	0.02666259	0.142857143	0.083333333	0.02690583	0.008100147	7.301550172	22.82083333
[truncated: 1,183 more rows]
