# Supplementary material for: Systematically Differentiating Functions for Alternatively Spliced Isoforms through Integrating RNA-seq Data
Source: PLoS Comput Biol. 2013 Nov 7;9(11):e1003314. doi: 10.1371/journal.pcbi.1003314 (PMC3820534; doi:10.1371/journal.pcbi.1003314)
Supplement: Dataset S4 — Comparison between expressed splice variant in the normal breast cell sample and predicted ‘functional’ isoforms. (XLSX) [file pcbi.1003314.s004.xlsx]

## Sheet: Sheet1
If prediction is correct	Identified transcripts in proteomic data	Gene name	Gene Ontology terms	Gene Ontology names	Next columns are in the format of isoform ID and fold change
YES	NM_172745.3	Tufm	GO:0006412	translation	NM_001163713.1	2.90639	NM_172745.3	34.0976
NO	NM_172745.3	Tufm	GO:0006414	translational elongation	NM_001163713.1	17.5293	NM_172745.3	15.6788
YES	NM_145556.4	Tardbp	GO:0006396	RNA processing	NM_001003898.3	2.45553	NM_001003899.2	2.13556	NM_001008545.2	1.97471	NM_001008546.2	3.45785	NM_145556.4	10.4819	NR_027864.1	1.8373
YES	NM_145556.4	Tardbp	GO:0008380	RNA splicing	NM_001003898.3	4.58262	NM_001003899.2	2.7253	NM_001008545.2	4.43653	NM_001008546.2	4.64894	NM_145556.4	15.0793	NR_027864.1	2.18207
NO	NM_145556.4	Tardbp	GO:0010608	posttranscriptional regulation of gene expression	NM_001003898.3	3.00174	NM_001003899.2	1.39135	NM_001008545.2	1.31509	NM_001008546.2	1.24793	NM_145556.4	2.55743	NR_027864.1	1.30016
YES	NM_145556.4	Tardbp	GO:0016071	mRNA metabolic process	NM_001003898.3	5.42488	NM_001003899.2	1.89413	NM_001008545.2	1.57953	NM_001008546.2	2.08557	NM_145556.4	6.14688	NR_027864.1	1.66258
YES	NM_145556.4	Tardbp	GO:0043487	regulation of RNA stability	NM_001003898.3	1.3847	NM_001003899.2	1.35857	NM_001008545.2	1.35857	NM_001008546.2	1.35857	NM_145556.4	3.28191	NR_027864.1	1.44034
YES	NM_145556.4	Tardbp	GO:0043488	regulation of mRNA stability	NM_001003898.3	1.61281	NM_001003899.2	1.61281	NM_001008545.2	1.61281	NM_001008546.2	1.61281	NM_145556.4	6.99552	NR_027864.1	1.66286
YES	NM_145556.4	Tardbp	GO:0043489	RNA stabilization	NM_001003898.3	2.3218	NM_001003899.2	2.08858	NM_001008545.2	2.04999	NM_001008546.2	2.04999	NM_145556.4	7.50352	NR_027864.1	2.3218
YES	NM_145556.4	Tardbp	GO:0048255	mRNA stabilization	NM_001003898.3	1.96679	NM_001003899.2	1.73869	NM_001008545.2	1.73739	NM_001008546.2	1.69076	NM_145556.4	6.6977	NR_027864.1	1.96679
YES	NM_145556.4	Tardbp	GO:0051817	modification of morphology or physiology of other organism involved in symbiotic interaction	NM_001003898.3	1.0798	NM_001003899.2	1.2638	NM_001008545.2	1.2638	NM_001008546.2	1.2638	NM_145556.4	3.08062	NR_027864.1	1.2638
YES	NM_025942.2	Ola1	GO:0006163	purine nucleotide metabolic process	NM_025942.2	2.23079	NM_030091.1	1.74923
YES	NM_025942.2	Ola1	GO:0006195	purine nucleotide catabolic process	NM_025942.2	2.20334	NM_030091.1	1.56441
YES	NM_025942.2	Ola1	GO:0006200	ATP catabolic process	NM_025942.2	2.92019	NM_030091.1	2.38843
YES	NM_025942.2	Ola1	GO:0009141	nucleoside triphosphate metabolic process	NM_025942.2	2.52555	NM_030091.1	2.15563
YES	NM_025942.2	Ola1	GO:0009143	nucleoside triphosphate catabolic process	NM_025942.2	2.32294	NM_030091.1	2.24659
YES	NM_025942.2	Ola1	GO:0009144	purine nucleoside triphosphate metabolic process	NM_025942.2	2.59607	NM_030091.1	1.77783
YES	NM_025942.2	Ola1	GO:0009146	purine nucleoside triphosphate catabolic process	NM_025942.2	2.38271	NM_030091.1	1.95707
NO	NM_025942.2	Ola1	GO:0009150	purine ribonucleotide metabolic process	NM_025942.2	2.53792	NM_030091.1	3.77055
YES	NM_025942.2	Ola1	GO:0009154	purine ribonucleotide catabolic process	NM_025942.2	2.59258	NM_030091.1	1.97859
YES	NM_025942.2	Ola1	GO:0009166	nucleotide catabolic process	NM_025942.2	2.0789	NM_030091.1	1.49644
YES	NM_025942.2	Ola1	GO:0009199	ribonucleoside triphosphate metabolic process	NM_025942.2	2.28521	NM_030091.1	1.50822
YES	NM_025942.2	Ola1	GO:0009203	ribonucleoside triphosphate catabolic process	NM_025942.2	2.24417	NM_030091.1	1.46515
YES	NM_025942.2	Ola1	GO:0009205	purine ribonucleoside triphosphate metabolic process	NM_025942.2	2.41744	NM_030091.1	1.47751
YES	NM_025942.2	Ola1	GO:0009207	purine ribonucleoside triphosphate catabolic process	NM_025942.2	2.65849	NM_030091.1	2.65849
NO	NM_025942.2	Ola1	GO:0009259	ribonucleotide metabolic process	NM_025942.2	2.74797	NM_030091.1	4.3326
NO	NM_025942.2	Ola1	GO:0009261	ribonucleotide catabolic process	NM_025942.2	2.17543	NM_030091.1	2.22675
YES	NM_025942.2	Ola1	GO:0046034	ATP metabolic process	NM_025942.2	3.5501	NM_030091.1	1.73872
YES	NM_025942.2	Ola1	GO:0046700	heterocycle catabolic process	NM_025942.2	2.08301	NM_030091.1	1.58421
YES	NM_025942.2	Ola1	GO:0072521	purine-containing compound metabolic process	NM_025942.2	2.34857	NM_030091.1	1.97091
YES	NM_025942.2	Ola1	GO:0072523	purine-containing compound catabolic process	NM_025942.2	2.10487	NM_030091.1	1.38674
YES	NM_010867.2	Myom1	GO:0003012	muscle system process	NM_001083934.1	6.91208	NM_010867.2	21.0199
NO	NM_010867.2	Myom1	GO:0006936	muscle contraction	NM_001083934.1	20.5479	NM_010867.2	3.27753
NO	NM_001002011.2	Lmna	GO:0006886	intracellular protein transport	NM_001002011.2	1.73446	NM_001111102.1	1.55718	NM_019390.2	2.08808
NO	NM_001002011.2	Lmna	GO:0006984	ER-nucleus signaling pathway	NM_001002011.2	3.23557	NM_001111102.1	2.27269	NM_019390.2	9.74816
NO	NM_001002011.2	Lmna	GO:0007507	heart development	NM_001002011.2	4.94577	NM_001111102.1	3.3434	NM_019390.2	5.56532
YES	NM_001002011.2	Lmna	GO:0007517	muscle organ development	NM_001002011.2	3.04011	NM_001111102.1	1.32628	NM_019390.2	2.8462
YES	NM_001002011.2	Lmna	GO:0014706	striated muscle tissue development	NM_001002011.2	4.03286	NM_001111102.1	1.35859	NM_019390.2	1.99101
NO	NM_001002011.2	Lmna	GO:0035051	cardiac cell differentiation	NM_001002011.2	1.57005	NM_001111102.1	1.34608	NM_019390.2	2.34915
YES	NM_001002011.2	Lmna	GO:0042692	muscle cell differentiation	NM_001002011.2	4.68652	NM_001111102.1	1.6678	NM_019390.2	4.68188
NO	NM_001002011.2	Lmna	GO:0048738	cardiac muscle tissue development	NM_001002011.2	3.86499	NM_001111102.1	1.54624	NM_019390.2	6.54044
YES	NM_001002011.2	Lmna	GO:0051146	striated muscle cell differentiation	NM_001002011.2	7.04877	NM_001111102.1	1.67284	NM_019390.2	1.79861
YES	NM_001002011.2	Lmna	GO:0055001	muscle cell development	NM_001002011.2	4.56863	NM_001111102.1	1.7758	NM_019390.2	2.57383
NO	NM_001002011.2	Lmna	GO:0055007	cardiac muscle cell differentiation	NM_001002011.2	1.79509	NM_001111102.1	1.34392	NM_019390.2	2.97606
YES	NM_001002011.2	Lmna	GO:0060537	muscle tissue development	NM_001002011.2	5.34998	NM_001111102.1	1.41789	NM_019390.2	3.15509
YES	NM_001002011.2	Lmna	GO:0061061	muscle structure development	NM_001002011.2	4.28286	NM_001111102.1	1.44303	NM_019390.2	3.86678
YES	NM_008161.2	Gpx3	GO:0006518	peptide metabolic process	NM_001083929.1	0.996621	NM_008161.2	2.16467
YES	NM_008161.2	Gpx3	GO:0006749	glutathione metabolic process	NM_001083929.1	0.973647	NM_008161.2	2.24669
YES	NM_008161.2	Gpx3	GO:0042743	hydrogen peroxide metabolic process	NM_001083929.1	1.25195	NM_008161.2	2.18009
YES	NM_008161.2	Gpx3	GO:0044106	cellular amine metabolic process	NM_001083929.1	1.13833	NM_008161.2	2.13941
YES	NM_008161.2	Gpx3	GO:0072593	reactive oxygen species metabolic process	NM_001083929.1	1.07022	NM_008161.2	2.38276
